# Supplementary material for: An Observational Study of the Impact of a Computerized Physician Order Entry System on the Rate of Medication Errors in an Orthopaedic Surgery Unit
Source: PLoS One. 2015 Jul 24;10(7):e0134101. doi: 10.1371/journal.pone.0134101 (PMC4514799; doi:10.1371/journal.pone.0134101)
Supplement: S1 Dataset — (XLS) [file pone.0134101.s001.xls]

## Sheet: pre-CPOE
Patient number	Gender	Age	Length of hospitalization	Weight	Type of hospitalization	Type of prescription	Prescriber	Legibility	Date present	Name of prescriber present	Signature of the prescriber present	Date of birth present	Gender present	Posology present	Dosage present	Drug form present	Frequency present	Route of administration present	Time of administration present	PRN	Name of drug	Form of drug dispensed	Quantity dispensed	Drug in the patient's rack	Quantity administered	Drug administered	Dosage of drug administered	Route of drug administered	Reason of non administration	Wrong form prescribed	Wrong posology prescribed	Wrong time prescription	Wrong dosage dispensed	Wrong form dispensed	Wrong posology dispensed	Worng time dispensed	Wrong dosage administered	Wrong form administered	Wrong posology administered	Wrong time administered	Unordered drug dispensed and/or administred
55	0	83	5	ND	1	3	1	0	1	1	0	1	0	1	1	0	0	2	NA	0	Perfalgan	12	0	0	0	0	NA	NA	7	NA	0	NA	NA	NA	NA	NA	NA	NA	NA	NA	NA
55	0	83	5	ND	1	3	1	1	1	1	0	1	0	1	1	0	1	2	NA	0	Bisoce Gé	1	1	1	1	1	1.25	1	NA	NA	0	0	0	NA	0	0	0	NA	0	0	NA
55	0	83	5	ND	1	3	1	0	1	1	0	1	0	1	3	0	0	1	NA	0	Acupan	12	1	1	0	0	NA	NA	ND	NA	0	NA	0	NA	0	NA	NA	NA	NA	NA	NA
55	0	83	6	ND	1	3	1	1	1	1	0	1	0	1	1	0	1	2	NA	0	Cortancyl	1	2	1	2	1	5	1	NA	NA	0	0	0	NA	0	0	0	NA	0	0	NA
55	0	83	6	ND	1	3	1	1	1	1	0	1	0	1	1	0	1	2	NA	0	Triatec	1	1	1	1	1	1.25	1	NA	NA	0	0	0	NA	0	0	0	NA	0	0	NA
55	0	83	6	ND	1	3	1	1	1	1	0	1	0	1	1	0	1	2	NA	0	Bisoce Gé	1	1	1	1	1	1.25	1	NA	NA	0	0	0	NA	0	0	0	NA	0	0	NA
55	0	83	6	ND	1	3	1	0	1	1	0	1	0	1	3	0	0	1	NA	0	Acupan	12	1	1	0	0	NA	NA	ND	NA	0	NA	0	NA	0	NA	NA	NA	NA	NA	NA
55	0	83	6	ND	1	3	1	0	1	1	0	1	0	1	1	0	1	0	NA	0	Lasilix	1	1	1	1	1	20	1	NA	NA	0	0	0	NA	0	0	0	NA	0	0	NA
1	1	60	2	ND	1	2	ND	0	1	1	0	0	0	1	1	0	0	1	NA	0	Lovenox	12	0	0	1	1	4000	3	NA	NA	0	NA	0	NA	0	NA	0	NA	0	NA	NA
1	1	60	2	ND	1	2	ND	0	1	1	0	0	0	1	1	0	0	0	0	0	Paracetamol	12	0	0	1	1	1	2	NA	NA	0	NA	0	NA	0	NA	0	NA	0	NA	NA
1	1	60	2	ND	1	2	ND	0	1	1	0	0	0	1	0	0	0	0	NA	0	Topalgic	12	0	0	0	0	NA	NA	ND	NA	0	NA	NA	NA	0	NA	NA	NA	NA	NA	NA
1	1	60	2	ND	1	2	ND	0	1	1	0	0	0	1	0	0	0	1	0	0	Imipène/cilastatine	12	0	0	2	1	500	2	NA	NA	0	NA	NA	NA	0	NA	NA	NA	0	NA	NA
1	1	60	2	ND	1	2	ND	1	1	1	0	0	0	1	0	0	0	2	NA	0	Bionolyte G5	12	0	0	1	1	NA	2	NA	NA	0	NA	NA	NA	0	NA	NA	NA	0	NA	NA
1	1	60	2	ND	1	2	ND	0	0	0	0	0	0	1	0	0	0	1	NA	0	Morphine	12	0	0	0	0	NA	NA	11	NA	0	NA	NA	NA	NA	NA	NA	NA	NA	NA	NA
1	1	60	3	ND	1	2	ND	0	0	0	0	0	0	1	0	0	0	0	0	0	Paracetamol	12	0	0	1	1	1	2	NA	NA	0	NA	NA	NA	0	NA	NA	NA	0	NA	NA
1	1	60	3	ND	1	2	ND	0	0	0	0	0	0	1	0	0	0	2	0	0	Contramal LP	12	0	0	1	1	100	2	NA	NA	0	NA	NA	NA	0	NA	NA	NA	0	NA	NA
1	1	60	3	ND	1	2	ND	1	0	0	0	0	0	1	0	0	0	2	0	0	Bionolyte G5	12	0	0	0	0	NA	NA	12	NA	0	NA	NA	NA	0	NA	NA	NA	NA	NA	NA
1	1	60	3	ND	1	2	ND	0	0	0	0	0	0	1	0	0	0	1	0	0	Gentamicine	12	0	0	0	0	NA	NA	10	NA	0	NA	NA	NA	0	NA	NA	NA	NA	NA	NA
1	1	60	3	ND	1	2	ND	1	0	0	0	0	0	1	1	1	0	2	NA	0	Amlor	1	0	0	1	1	10	1	NA	0	0	NA	NA	NA	NA	NA	0	0	0	NA	NA
1	1	60	3	ND	1	2	ND	0	0	0	0	0	0	1	0	0	0	1	0	0	Vancomycine	12	0	0	0	0	NA	NA	11	NA	0	NA	NA	NA	0	NA	NA	NA	NA	NA	NA
1	1	60	3	ND	1	2	ND	0	0	0	0	0	0	1	0	0	0	1	NA	0	Morphine	12	0	0	0,5	1	10	3	NA	NA	0	NA	NA	NA	0	NA	NA	NA	0	NA	NA
1	1	60	3	ND	1	2	ND	0	1	1	0	0	0	1	0	0	0	1	0	0	Imipène/cilastatine	12	0	0	2	1	500	2	NA	NA	0	NA	NA	NA	0	NA	NA	NA	0	NA	NA
1	1	60	3	ND	1	2	ND	0	0	0	0	0	0	1	0	0	0	2	0	0	Contramal LP	12	0	0	0,5	1	100	2	NA	NA	0	NA	NA	NA	0	NA	NA	NA	0	NA	NA
1	1	60	3	ND	1	2	ND	0	0	0	0	0	0	1	0	0	0	0	0	0	Paracetamol	12	0	0	1	1	1	2	NA	NA	0	NA	NA	NA	0	NA	NA	NA	0	NA	NA
1	1	60	3	ND	1	2	ND	1	1	1	0	0	0	1	0	0	0	2	NA	0	Bionolyte G5	12	0	0	1	1	NA	2	NA	NA	0	NA	NA	NA	0	NA	NA	NA	0	NA	NA
1	1	60	3	ND	1	NA	NA	NA	NA	NA	NA	NA	NA	NA	NA	NA	NA	NA	NA	NA	Glucose 5%	12	0	0	1	1	500	2	NA	NA	NA	NA	NA	NA	NA	NA	NA	NA	NA	NA	1
1	1	60	3	ND	1	2	ND	0	0	0	0	0	0	1	0	0	0	1	NA	0	Morphine	12	0	0	0	0	NA	NA	11	NA	0	NA	NA	NA	NA	NA	NA	NA	NA	NA	NA
56	1	60	46	ND	0	1	ND	1	1	0	1	1	1	1	1	0	0	0	NA	0	Lovenox	12	1	1	1	1	4000	3	NA	NA	0	NA	0	NA	0	NA	0	NA	0	NA	NA
56	1	60	46	ND	0	1	ND	1	1	0	1	1	1	1	1	0	0	1	0	0	Rocéphine	12	2	1	2	1	1	12	NA	NA	0	NA	0	NA	0	NA	0	NA	0	NA	NA
56	1	60	46	ND	0	1	ND	1	1	0	1	1	1	1	1	0	1	2	NA	0	Atarax	1	0	0	1	1	25	1	NA	NA	0	0	0	NA	0	0	0	NA	0	0	NA
56	1	60	46	ND	0	1	ND	1	1	0	1	1	1	0	0	0	1	0	NA	1	Dafalgan	1	0	0	2	1	500	1	NA	NA	NA	0	NA	NA	NA	NA	NA	NA	NA	0	NA
56	1	60	46	ND	0	1	ND	1	1	0	1	1	1	1	1	0	1	2	NA	1	Contramal LP	1	0	0	2	1	100	1	NA	NA	0	0	NA	NA	NA	NA	0	NA	NA	0	NA
56	1	60	46	ND	0	1	ND	1	1	0	1	1	1	1	3	0	1	2	NA	0	Forlax	3	0	0	0	0	NA	NA	ND	NA	0	1	NA	NA	NA	NA	NA	NA	NA	NA	NA
56	1	60	46	ND	0	1	ND	1	1	0	1	1	1	1	1	0	0	2	0	0	Bionolyte G5	12	0	1	0	0	NA	NA	ND	NA	0	NA	NA	NA	NA	NA	NA	NA	NA	NA	NA
56	1	60	47	ND	0	1	ND	1	1	0	1	1	1	1	1	0	1	2	NA	0	Atarax	1	1	1	1	1	25	1	NA	NA	0	0	0	NA	0	0	0	NA	0	0	NA
56	1	60	47	ND	0	1	ND	1	1	0	1	1	1	0	0	0	1	0	NA	1	Dafalgan	1	2	1	2	1	500	1	NA	NA	NA	0	NA	NA	NA	0	NA	NA	NA	0	NA
56	1	60	47	ND	0	1	ND	1	1	0	1	1	1	1	1	0	1	2	NA	1	Contramal LP	1	1	1	2	1	100	1	NA	NA	0	0	0	NA	0	0	0	NA	NA	0	NA
56	1	60	47	ND	0	1	ND	1	1	0	1	1	1	1	1	0	1	2	NA	0	Amlor	1	2	1	2	1	5	1	NA	NA	0	0	0	NA	0	0	0	NA	0	0	NA
56	1	60	47	ND	0	1	ND	1	1	0	1	1	1	0	0	0	1	0	NA	0	Debridat	1	1	1	1	1	200	1	NA	NA	NA	0	NA	NA	NA	0	NA	NA	NA	0	NA
56	1	60	47	ND	0	1	ND	1	1	0	1	1	1	1	3	0	1	2	NA	0	Forlax	3	0	0	0	0	NA	NA	7	NA	0	1	NA	NA	NA	NA	NA	NA	NA	NA	NA
56	1	60	47	ND	0	1	ND	1	1	0	1	1	1	0	0	0	1	0	NA	1	Dafalgan	1	2	1	2	1	500	1	NA	NA	NA	0	NA	NA	NA	0	NA	NA	NA	0	NA
56	1	60	47	ND	0	1	ND	1	1	0	1	1	1	0	0	0	1	0	NA	0	Debridat	1	1	1	1	1	200	1	NA	NA	NA	0	NA	NA	NA	0	NA	NA	NA	0	NA
56	1	60	47	ND	0	1	ND	1	1	0	1	1	1	0	3	1	0	2	NA	0	Econazole	4	0	0	0	0	NA	NA	ND	0	NA	NA	NA	NA	NA	NA	NA	NA	NA	NA	NA
2	1	56	26	ND	0	3	ND	1	1	0	0	1	1	1	1	0	0	1	NA	0	Dafalgan	1	6	1	2	1	500	1	NA	NA	0	NA	0	NA	0	NA	0	NA	0	NA	NA
2	1	56	26	ND	0	NA	NA	NA	NA	NA	NA	NA	NA	NA	NA	NA	NA	NA	NA	NA	Princi B	1	1	1	1	1	NA	1	NA	NA	NA	NA	NA	NA	NA	NA	NA	NA	NA	NA	1
2	1	56	26	ND	0	3	ND	1	1	0	0	1	1	1	1	0	0	1	NA	0	Lovenox	12	1	1	1	1	4000	3	NA	NA	0	NA	0	NA	0	NA	0	NA	0	NA	NA
2	1	56	26	ND	0	3	ND	1	1	0	0	1	1	1	1	0	0	1	NA	1	actiskenan	1	0	0	0	0	NA	NA	5	NA	0	NA	NA	NA	NA	NA	NA	NA	NA	NA	NA
2	1	56	26	ND	0	3	ND	1	1	0	0	1	1	1	1	0	0	1	NA	0	Tramadol LP	1	0	0	0	0	NA	NA	ND	NA	0	NA	NA	NA	NA	NA	NA	NA	NA	NA	NA
2	1	56	26	ND	0	3	ND	1	1	0	0	1	1	1	1	0	0	1	NA	1	Acupan	12	0	0	0	0	NA	NA	5	NA	0	NA	NA	NA	NA	NA	NA	NA	NA	NA	NA
2	1	56	26	ND	0	3	ND	1	1	0	0	1	1	1	0	0	0	1	0	0	Vancomycine	12	0	0	0	0	NA	NA	11	NA	0	NA	NA	NA	NA	NA	NA	NA	NA	NA	NA
2	1	56	27	ND	0	3	ND	1	1	0	0	1	1	1	1	0	0	1	NA	0	Dafalgan	1	6	1	2	1	500	1	NA	NA	0	NA	0	NA	0	NA	0	NA	0	NA	NA
2	1	56	27	ND	0	3	ND	1	1	0	0	1	1	1	1	0	0	1	NA	0	Tramadol LP	1	0	0	1	1	50	1	NA	NA	0	NA	0	NA	0	NA	0	NA	0	NA	NA
2	1	56	27	ND	0	3	ND	1	1	0	0	1	1	1	0	0	0	1	0	0	Vancomycine	12	3	1	3	1	1.1	2	NA	NA	0	NA	0	NA	0	NA	0	NA	0	NA	NA
2	1	56	27	ND	0	3	ND	1	1	0	0	1	1	1	1	0	0	1	NA	1	actiskenan	1	0	0	0	0	NA	NA	5	NA	0	NA	NA	NA	NA	NA	NA	NA	NA	NA	NA
2	1	56	27	ND	0	3	ND	1	1	0	0	1	1	1	1	0	0	1	NA	1	Acupan	12	0	0	0	0	NA	NA	5	NA	0	NA	NA	NA	NA	NA	NA	NA	NA	NA	NA
2	1	56	27	ND	0	NA	NA	NA	NA	NA	NA	NA	NA	NA	NA	NA	NA	NA	NA	NA	Tardyferon B9	1	1	1	1	1	NA	1	NA	NA	NA	NA	NA	NA	NA	NA	NA	NA	NA	NA	1
2	1	56	27	ND	0	3	ND	1	1	0	0	1	1	1	3	0	0	2	NA	0	Tardyferon	1	0	0	0	0	NA	NA	7	NA	0	NA	NA	NA	NA	NA	NA	NA	NA	NA	NA
2	1	56	27	ND	0	3	ND	1	1	0	0	1	1	1	1	0	0	1	NA	1	actiskenan	1	0	0	0	0	NA	NA	5	NA	0	NA	NA	NA	NA	NA	NA	NA	NA	NA	NA
2	1	56	27	ND	0	3	ND	1	1	0	0	1	1	1	1	0	0	1	NA	1	Acupan	12	0	0	0	0	NA	NA	5	NA	0	NA	NA	NA	NA	NA	NA	NA	NA	NA	NA
2	1	56	27	ND	0	3	ND	1	1	0	0	1	1	1	1	0	0	1	NA	0	Tramadol LP	1	0	0	0	0	NA	NA	ND	NA	0	NA	NA	NA	NA	NA	NA	NA	NA	NA	NA
2	1	56	27	ND	0	3	ND	1	1	0	0	1	1	1	1	0	0	1	NA	0	Dafalgan	1	6	1	2	1	500	1	NA	NA	0	NA	0	NA	0	NA	0	NA	0	NA	NA
3	1	85	7	65	1	3	ND	1	1	1	0	1	1	1	1	0	0	1	NA	0	Dafalgan	1	2	1	2	1	500	1	NA	NA	0	NA	0	NA	0	NA	0	NA	0	NA	NA
3	1	85	7	65	1	3	ND	1	1	1	0	1	1	1	1	0	1	1	NA	0	Contramal LP	1	1	1	1	1	100	1	NA	NA	0	0	0	NA	0	0	0	NA	0	0	NA
3	1	85	7	65	1	3	ND	1	1	1	0	1	1	1	1	0	0	1	NA	0	Simvastatine	1	1	1	1	1	20	1	NA	NA	0	NA	0	NA	0	NA	0	NA	0	NA	NA
3	1	85	7	65	1	3	ND	1	1	1	0	1	1	1	1	0	0	1	NA	0	Lovenox	12	0	0	1	1	4000	3	NA	NA	0	NA	0	NA	0	NA	0	NA	0	NA	NA
3	1	85	7	65	1	NA	NA	NA	NA	NA	NA	NA	NA	NA	NA	NA	NA	NA	NA	NA	Movicol	3	0	0	1	1	NA	1	NA	NA	NA	NA	NA	NA	NA	NA	NA	NA	NA	NA	1
3	1	85	7	65	1	3	ND	0	1	1	0	1	1	1	3	0	0	2	NA	0	Forlax	3	0	0	0	0	NA	NA	7	NA	1	NA	NA	NA	NA	NA	NA	NA	NA	NA	NA
3	1	85	7	65	1	3	ND	1	1	1	0	1	1	1	1	0	0	1	NA	0	Oxynorm	1	0	0	0	0	NA	NA	ND	NA	0	NA	NA	NA	NA	NA	NA	NA	NA	NA	NA
3	1	85	7	65	1	3	ND	1	1	1	0	1	1	1	3	0	1	1	NA	0	celluvisc	6	0	0	0	0	NA	NA	11	NA	0	0	NA	NA	NA	NA	NA	NA	NA	NA	NA
3	1	85	8	65	1	3	ND	1	1	1	0	1	1	1	1	0	0	1	NA	0	Dafalgan	1	2	1	2	1	500	1	NA	NA	0	NA	0	NA	0	NA	0	NA	0	NA	NA
3	1	85	8	65	1	3	ND	1	1	1	0	1	1	1	0	0	1	1	NA	0	Haldol	3	1	1	15	1	2	5	NA	NA	0	0	NA	NA	0	0	NA	NA	0	0	NA
3	1	85	8	65	1	3	ND	1	1	1	0	1	1	1	1	0	0	2	NA	0	Exelon	5	2	1	2	1	4.6	1	NA	NA	0	NA	0	NA	1	NA	0	NA	1	NA	NA
3	1	85	8	65	1	3	ND	1	1	1	0	1	1	1	2	0	0	1	NA	0	Seroplex	1	1	1	1	1	20	1	NA	NA	1	NA	0	NA	0	NA	0	NA	0	NA	NA
3	1	85	8	65	1	3	ND	1	1	1	0	1	1	1	1	0	0	1	NA	1	Amlor	1	1	1	1	1	5	1	NA	NA	0	NA	0	NA	0	NA	0	NA	0	NA	NA
3	1	85	8	65	1	3	ND	1	1	1	0	1	1	1	1	0	0	1	NA	1	Tareg	1	1	1	1	1	40	1	NA	NA	0	NA	0	NA	0	NA	0	NA	0	NA	NA
3	1	85	8	65	1	3	ND	1	1	1	0	1	1	1	1	0	0	1	NA	0	Oxynorm	1	0	0	0	0	NA	NA	ND	NA	0	NA	NA	NA	NA	NA	NA	NA	NA	NA	NA
3	1	85	8	65	1	3	ND	1	1	1	0	1	1	1	3	0	1	1	NA	0	celluvisc	6	0	0	0	0	NA	NA	11	NA	0	0	NA	NA	NA	NA	NA	NA	NA	NA	NA
3	1	85	8	65	1	3	ND	1	1	1	0	1	1	1	1	0	0	1	NA	0	Dafalgan	1	2	1	2	1	500	1	NA	NA	0	NA	0	NA	0	NA	0	NA	0	NA	NA
3	1	85	8	65	1	3	ND	1	1	1	0	1	1	1	2	0	0	2	NA	0	Kardegic	3	2	1	2	1	75	1	NA	NA	1	NA	0	NA	0	NA	0	NA	0	NA	NA
3	1	85	8	65	1	3	ND	1	1	1	0	1	1	1	1	0	0	1	NA	0	Arimidex	1	1	1	1	1	1	1	NA	NA	0	NA	0	NA	0	NA	0	NA	0	NA	NA
3	1	85	8	65	1	3	ND	1	1	1	0	1	1	1	1	0	0	1	NA	0	Oxynorm	1	0	0	0	0	NA	NA	ND	NA	0	NA	NA	NA	NA	NA	NA	NA	NA	NA	NA
57	0	60	2	ND	1	1	ND	1	1	0	1	1	1	1	1	0	1	1	NA	0	Augmentin	3	1	1	1	1	1	1	NA	NA	0	0	0	NA	0	0	0	NA	0	0	NA
57	0	60	2	ND	1	1	ND	1	1	0	1	1	1	1	1	0	0	0	NA	1	Dafalgan	1	2	1	2	1	500	1	NA	NA	0	NA	0	NA	0	NA	0	NA	0	NA	NA
57	0	60	2	ND	1	1	ND	1	1	0	1	1	1	1	3	0	1	0	NA	0	Princi B	1	2	1	2	1	NA	1	NA	NA	1	0	0	NA	0	0	0	NA	0	0	NA
57	0	60	2	ND	1	1	ND	1	1	0	1	1	1	1	1	0	1	0	NA	1	Valium	1	0	0	0	0	NA	NA	5	NA	0	0	NA	NA	NA	NA	NA	NA	NA	NA	NA
57	0	60	2	ND	1	1	ND	1	1	0	1	1	1	1	1	0	0	1	NA	1	Acupan	12	0	0	0	0	NA	NA	5	NA	0	NA	NA	NA	NA	NA	NA	NA	NA	NA	NA
57	0	60	2	ND	1	1	ND	1	1	0	1	1	1	1	1	0	0	2	NA	1	Actiskenan	1	0	0	0	0	NA	NA	5	NA	0	NA	NA	NA	NA	NA	NA	NA	NA	NA	NA
57	0	60	3	ND	1	1	ND	1	1	0	1	1	1	1	1	0	1	1	NA	0	Augmentin	3	1	1	1	1	1	1	NA	NA	0	0	0	NA	0	0	0	NA	0	0	NA
57	0	60	3	ND	1	1	ND	1	1	0	1	1	1	1	1	0	0	0	NA	1	Dafalgan	1	2	1	2	1	500	1	NA	NA	0	NA	0	NA	0	NA	0	NA	0	NA	NA
57	0	60	3	ND	1	1	ND	1	1	0	1	1	1	1	3	0	1	0	NA	0	Princi B	1	2	1	2	1	NA	1	NA	NA	1	0	0	NA	0	0	0	NA	0	0	NA
57	0	60	3	ND	1	1	ND	1	1	0	1	1	1	1	1	0	0	2	0	0	Bionolyte G5	12	0	0	1	1	500	2	NA	NA	0	NA	NA	NA	NA	NA	0	NA	0	NA	NA
57	0	60	3	ND	1	1	ND	1	1	0	1	1	1	1	1	0	0	1	NA	1	Acupan	12	0	0	0	0	NA	NA	5	NA	0	NA	NA	NA	NA	NA	NA	NA	NA	NA	NA
57	0	60	3	ND	1	1	ND	1	1	0	1	1	1	1	1	0	0	2	NA	1	Actiskenan	1	0	0	0	0	NA	NA	5	NA	0	NA	NA	NA	NA	NA	NA	NA	NA	NA	NA
57	0	60	3	ND	1	1	ND	1	1	0	1	1	1	1	1	0	1	1	NA	0	Augmentin	3	1	1	1	1	1	1	NA	NA	0	0	0	NA	0	0	0	NA	0	0	NA
57	0	60	3	ND	1	1	ND	1	1	0	1	1	1	1	1	0	0	0	NA	1	Dafalgan	1	2	1	1	1	500	1	NA	NA	0	NA	0	NA	0	NA	0	NA	1	NA	NA
57	0	60	3	ND	1	1	ND	1	1	0	1	1	1	1	3	0	1	0	NA	0	Princi B	1	2	1	2	1	NA	1	NA	NA	1	0	0	NA	0	0	0	NA	0	0	NA
57	0	60	3	ND	1	1	ND	1	1	0	1	1	1	1	1	0	0	1	NA	1	Acupan	12	0	0	0	0	NA	NA	5	NA	0	NA	NA	NA	NA	NA	NA	NA	NA	NA	NA
57	0	60	3	ND	1	1	ND	1	1	0	1	1	1	1	1	0	0	2	NA	1	Actiskenan	1	0	0	0	0	NA	NA	5	NA	0	NA	NA	NA	NA	NA	NA	NA	NA	NA	NA
4	1	84	5	58	1	3	ND	1	1	0	1	1	1	1	1	0	0	1	NA	0	Dafalgan	1	2	1	2	1	500	1	NA	NA	0	NA	0	NA	0	NA	0	NA	0	NA	NA
4	1	84	5	58	1	3	ND	1	1	0	1	1	1	1	3	1	1	2	NA	0	Cosopt	6	0	0	1	1	NA	8	NA	0	0	0	NA	NA	NA	NA	0	0	0	0	NA
4	1	84	5	58	1	3	ND	1	1	0	1	1	1	1	3	1	1	2	NA	0	Xalatan	6	0	0	0	0	NA	NA	ND	0	0	0	NA	NA	NA	NA	NA	NA	NA	NA	NA
4	1	84	5	58	1	3	ND	1	1	0	1	1	1	1	1	0	0	2	NA	0	Actiskenan	1	0	0	0	0	NA	NA	ND	NA	0	NA	NA	NA	NA	NA	NA	NA	NA	NA	NA
4	1	84	6	58	1	3	ND	1	1	0	1	1	1	1	1	0	0	1	NA	0	Dafalgan	1	2	1	2	1	500	1	NA	NA	0	NA	0	NA	0	NA	0	NA	0	NA	NA
4	1	84	6	58	1	3	ND	1	1	0	1	1	1	1	3	1	1	2	NA	0	Cosopt	6	0	0	1	1	NA	8	NA	0	0	0	NA	NA	NA	NA	0	0	0	0	NA
4	1	84	6	58	1	3	ND	1	1	0	1	1	1	1	1	0	0	2	NA	0	Actiskenan	1	0	0	0	0	NA	NA	ND	NA	0	NA	NA	NA	NA	NA	NA	NA	NA	NA	NA
4	1	84	6	58	1	3	ND	1	1	0	1	1	1	1	3	0	1	2	NA	0	Lexomil	1	1	1	0	0	NA	NA	6	NA	0	0	0	NA	0	0	NA	NA	NA	NA	NA
4	1	84	6	58	1	3	ND	1	1	0	1	1	1	1	1	0	0	2	NA	0	Lercan	1	1	1	0	0	NA	NA	6	NA	0	NA	0	NA	0	NA	NA	NA	NA	NA	NA
4	1	84	6	58	1	3	ND	1	1	0	1	1	1	1	0	0	1	0	NA	0	Lovenox	12	0	0	1	1	4000	3	NA	NA	0	0	NA	NA	NA	1	NA	NA	0	1	NA
4	1	84	6	58	1	3	ND	1	1	0	1	1	1	1	1	0	0	1	NA	0	Dafalgan	1	2	1	2	1	500	1	NA	NA	0	NA	0	NA	0	NA	0	NA	0	NA	NA
4	1	84	6	58	1	3	ND	1	1	0	1	1	1	1	3	0	1	2	NA	0	Lexomil	1	0.25	1	0	0	NA	NA	11	NA	0	0	0	NA	0	1	NA	NA	NA	NA	NA
5	0	34	65	ND	1	3	ND	1	1	0	1	1	1	1	1	0	0	1	NA	0	Dafalgan	1	2	1	2	1	500	1	NA	NA	0	NA	0	NA	0	NA	0	NA	0	NA	NA
5	0	34	65	ND	1	3	ND	1	1	0	1	1	1	1	1	0	1	2	NA	0	Lyrica	1	2	1	1	1	50	1	NA	NA	0	0	0	NA	0	0	1	NA	1	0	NA
5	0	34	65	ND	1	3	ND	1	1	0	1	1	1	1	1	0	0	1	NA	1	Actiskenan	1	0	0	0	0	NA	NA	5	NA	0	NA	NA	NA	NA	NA	NA	NA	NA	NA	NA
5	0	34	65	ND	1	3	ND	1	1	0	1	1	1	1	1	0	0	1	NA	0	Lovenox	12	1	1	1	1	6000	3	NA	NA	0	NA	0	NA	0	NA	0	NA	0	NA	NA
5	0	34	66	ND	1	3	ND	1	1	0	1	1	1	1	1	0	1	2	NA	0	Lyrica	1	2	1	2	1	50	1	NA	NA	0	0	0	NA	0	0	0	NA	0	0	NA
5	0	34	66	ND	1	3	ND	1	1	0	1	1	1	1	1	0	0	1	NA	0	Dafalgan	1	2	1	2	1	500	1	NA	NA	0	NA	0	NA	0	NA	0	NA	0	NA	NA
5	0	34	66	ND	1	3	ND	1	1	0	1	1	1	1	1	0	0	1	NA	0	Skenan	1	1	1	0	0	NA	NA	ND	NA	0	NA	0	NA	0	NA	NA	NA	NA	NA	NA
5	0	34	66	ND	1	NA	NA	NA	NA	NA	NA	NA	NA	NA	NA	NA	NA	NA	NA	NA	Movicol	3	0	0	2	1	NA	1	NA	NA	NA	NA	NA	NA	NA	NA	NA	NA	NA	NA	1
5	0	34	66	ND	1	NA	NA	NA	NA	NA	NA	NA	NA	NA	NA	NA	NA	NA	NA	NA	Microlax	9	0	0	1	1	NA	6	NA	NA	NA	NA	NA	NA	NA	NA	NA	NA	NA	NA	1
5	0	34	66	ND	1	3	ND	1	1	0	1	1	1	1	1	0	0	1	NA	1	Actiskenan	1	0	0	0	0	NA	NA	5	NA	0	NA	NA	NA	NA	NA	NA	NA	NA	NA	NA
5	0	34	66	ND	1	3	ND	1	1	0	1	1	1	1	3	1	0	1	NA	0	Tardyferon B9	1	30	1	2	1	NA	1	NA	0	0	NA	0	0	1	NA	0	0	0	NA	NA
5	0	34	66	ND	1	3	ND	1	1	0	1	1	1	1	1	0	0	1	NA	0	Dafalgan	1	2	1	2	1	500	1	NA	NA	0	NA	0	NA	0	NA	0	NA	0	NA	NA
5	0	34	66	ND	1	3	ND	1	1	0	1	1	1	1	1	0	0	1	NA	1	Actiskenan	1	0	0	0	0	NA	NA	5	NA	0	NA	NA	NA	NA	NA	NA	NA	NA	NA	NA
6	1	50	1	ND	1	3	ND	1	1	0	0	1	1	1	1	0	0	0	0	0	Augmentin	12	0	0	1	1	1	2	NA	NA	0	NA	0	NA	0	NA	0	NA	0	NA	NA
6	1	50	1	ND	1	3	ND	1	1	0	0	1	1	1	1	0	0	2	0	0	Perfalgan	12	0	0	1	1	1	2	NA	NA	0	NA	NA	NA	NA	NA	0	NA	0	NA	NA
6	1	50	1	ND	1	3	ND	1	1	0	0	1	1	1	1	0	0	2	0	0	Contramal LP	12	0	0	1	1	100	2	NA	NA	0	NA	NA	NA	NA	NA	0	NA	0	NA	NA
6	1	50	1	ND	1	3	ND	1	1	0	0	1	1	1	0	0	0	0	0	1	Morphine	12	0	0	0	0	NA	NA	5	NA	0	NA	NA	NA	NA	NA	NA	NA	NA	NA	NA
6	1	50	1	ND	1	3	ND	1	1	0	0	1	1	1	0	0	0	0	0	1	Morphine	12	0	0	1	1	10	2	NA	NA	0	NA	NA	NA	NA	NA	NA	NA	NA	NA	NA
6	1	50	1	ND	1	NA	NA	NA	NA	NA	NA	NA	NA	NA	NA	NA	NA	NA	NA	NA	Zophren	12	0	0	1	1	4	2	NA	NA	NA	NA	NA	NA	NA	NA	NA	NA	NA	NA	1
6	1	50	1	ND	1	3	ND	1	1	0	0	1	1	1	1	0	0	0	0	0	Augmentin	12	0	0	0	0	NA	NA	ND	NA	0	NA	NA	NA	NA	NA	NA	NA	NA	NA	NA
58	0	47	3	ND	0	3	ND	1	1	0	0	1	1	1	3	0	0	2	NA	0	Dafalgan codéiné	1	0	0	2	1	500	1	NA	NA	0	NA	0	NA	0	NA	0	NA	0	NA	NA
58	0	47	3	ND	0	3	ND	1	1	0	0	1	1	0	3	0	0	1	NA	0	Acupan	12	0	0	0	0	NA	NA	ND	NA	NA	NA	NA	NA	NA	NA	NA	NA	NA	NA	NA
58	0	47	3	ND	0	3	ND	1	1	0	0	1	1	1	1	0	0	1	NA	1	Morphine	12	0	0	0	0	NA	NA	5	NA	0	NA	NA	NA	NA	NA	NA	NA	NA	NA	NA
58	0	47	4	ND	0	3	ND	1	1	0	0	1	1	1	3	0	0	2	NA	0	Dafalgan codéiné	1	0	0	2	1	500	1	NA	NA	0	NA	0	NA	0	NA	0	NA	0	NA	NA
58	0	47	4	ND	0	3	ND	1	1	0	0	1	1	0	3	0	0	1	NA	0	Acupan	12	0	0	0	0	NA	NA	ND	NA	NA	NA	NA	NA	NA	NA	NA	NA	NA	NA	NA
58	0	47	4	ND	0	3	ND	1	1	0	0	1	1	1	1	0	0	1	NA	1	Morphine	12	0	0	0	0	NA	NA	5	NA	0	NA	NA	NA	NA	NA	NA	NA	NA	NA	NA
58	0	47	4	ND	0	3	ND	1	1	0	0	1	1	1	3	0	0	2	NA	0	Dafalgan codéiné	1	0	0	2	1	500	1	NA	NA	0	NA	0	NA	0	NA	0	NA	0	NA	NA
58	0	47	4	ND	0	3	ND	1	1	0	0	1	1	0	3	0	0	1	NA	0	Acupan	12	0	0	0	0	NA	NA	ND	NA	NA	NA	NA	NA	NA	NA	NA	NA	NA	NA	NA
58	0	47	4	ND	0	3	ND	1	1	0	0	1	1	1	1	0	0	1	NA	1	Morphine	12	0	0	0	0	NA	NA	5	NA	0	NA	NA	NA	NA	NA	NA	NA	NA	NA	NA
58	0	47	4	ND	0	3	3	1	1	1	1	1	1	1	3	1	0	2	NA	0	Movicol	3	0	0	2	1	NA	1	NA	0	0	NA	0	NA	NA	NA	0	0	0	NA	NA
7	1	87	22	ND	1	3	ND	0	1	0	1	0	0	1	0	0	0	2	NA	0	Dafalgan	1	2	1	2	1	500	1	NA	NA	0	NA	NA	NA	0	NA	NA	NA	0	NA	NA
7	1	87	22	ND	1	3	ND	0	1	0	1	0	0	1	1	0	0	2	NA	0	Gabapentine	1	1	1	1	1	300	1	NA	NA	0	NA	0	NA	0	NA	0	NA	0	NA	NA
7	1	87	22	ND	1	3	ND	0	1	0	1	0	0	1	0	0	0	0	NA	0	Lovenox	12	0	0	1	1	6000	3	NA	NA	0	NA	NA	NA	0	NA	NA	NA	0	NA	NA
7	1	87	22	ND	1	3	ND	0	1	0	1	0	0	1	1	0	1	1	NA	0	Alphagan	6	0	0	1	1	0.2	8	NA	NA	0	0	0	NA	0	0	0	NA	0	0	NA
7	1	87	22	ND	1	3	ND	0	1	0	1	0	0	1	1	0	1	1	NA	0	Iopidine	6	0	0	1	1	0.5	8	NA	NA	0	0	0	NA	0	0	0	NA	0	0	NA
7	1	87	22	ND	1	3	ND	0	1	0	1	0	0	1	1	0	0	2	NA	1	Actiskenan	1	0	0	0	0	NA	NA	5	NA	0	NA	NA	NA	NA	NA	NA	NA	NA	NA	NA
7	1	87	22	ND	1	3	ND	0	1	0	1	0	0	1	1	0	1	2	NA	0	Pariet	1	0	0	0	0	NA	NA	ND	NA	0	0	NA	NA	NA	NA	NA	NA	NA	NA	NA
7	1	87	23	ND	1	3	ND	0	1	0	1	0	0	1	0	0	0	2	NA	0	Dafalgan	1	2	1	2	1	500	1	NA	NA	0	NA	NA	NA	0	NA	NA	NA	0	NA	NA
7	1	87	23	ND	1	3	ND	0	1	0	1	0	0	1	1	0	1	2	NA	0	Pariet	1	1	1	1	1	10	1	NA	NA	0	0	0	NA	0	0	0	NA	0	0	NA
7	1	87	23	ND	1	3	ND	0	1	0	1	0	0	1	1	0	0	2	NA	0	Gabapentine	1	1	1	1	1	300	1	NA	NA	0	NA	0	NA	0	NA	0	NA	0	NA	NA
7	1	87	23	ND	1	3	ND	0	1	0	1	0	0	1	1	0	0	2	NA	1	Actiskenan	1	0	0	0	0	NA	NA	5	NA	0	NA	NA	NA	NA	NA	NA	NA	NA	NA	NA
7	1	87	23	ND	1	3	ND	0	1	0	1	0	0	1	0	0	0	2	NA	0	Dafalgan	1	2	1	2	1	500	1	NA	NA	0	NA	NA	NA	0	NA	NA	NA	0	NA	NA
7	1	87	23	ND	1	3	ND	0	1	0	1	0	0	1	1	0	0	2	NA	0	Gabapentine	1	1	1	1	1	300	1	NA	NA	0	NA	0	NA	0	NA	0	NA	0	NA	NA
7	1	87	23	ND	1	NA	NA	NA	NA	NA	NA	NA	NA	NA	NA	NA	NA	NA	NA	NA	Tardyferon B9	1	2	1	2	1	NA	1	NA	NA	NA	NA	NA	NA	NA	NA	NA	NA	NA	NA	1
7	1	87	23	ND	1	3	ND	0	1	0	1	0	0	1	3	1	0	2	NA	0	Tardyferon	1	0	0	0	0	NA	NA	7	0	0	NA	NA	NA	NA	NA	NA	NA	NA	NA	NA
7	1	87	23	ND	1	3	ND	0	1	0	1	0	0	1	1	0	0	2	NA	1	Actiskenan	1	0	0	0	0	NA	NA	5	NA	0	NA	NA	NA	NA	NA	NA	NA	NA	NA	NA
59	1	83	4	60	1	3	ND	1	1	0	1	1	0	1	1	0	0	1	NA	0	Lovenox	12	0	0	1	1	4000	3	NA	NA	0	NA	0	NA	0	NA	0	NA	0	NA	NA
59	1	83	4	60	1	3	ND	1	1	0	1	1	0	1	3	1	0	2	NA	0	Movicol	3	1	1	0	0	NA	NA	12	0	0	NA	0	0	0	NA	NA	NA	NA	NA	NA
59	1	83	4	60	1	3	ND	1	1	0	1	1	0	1	1	0	0	1	NA	0	Dafalgan	1	2	1	2	1	500	1	NA	NA	0	NA	0	NA	0	NA	0	NA	0	NA	NA
59	1	83	4	60	1	3	ND	1	1	0	1	1	0	1	1	0	0	1	NA	0	Acupan	12	1	1	0	0	NA	NA	ND	NA	0	NA	0	NA	0	NA	NA	NA	NA	NA	NA
59	1	83	4	60	1	3	ND	1	1	0	1	1	0	0	0	0	1	1	NA	0	Fractal	1	0	0	0	0	NA	NA	ND	NA	NA	0	NA	NA	NA	NA	NA	NA	NA	NA	NA
59	1	83	4	60	1	3	ND	1	1	0	1	1	0	1	1	0	0	1	NA	0	Actiskenan	1	0	0	0	0	NA	NA	ND	NA	0	NA	0	NA	0	NA	NA	NA	NA	NA	NA
59	1	83	5	60	1	3	ND	1	1	0	1	1	0	1	1	0	0	1	NA	0	Dafalgan	1	2	1	2	1	500	1	NA	NA	0	NA	0	NA	0	NA	0	NA	0	NA	NA
59	1	83	5	60	1	3	ND	1	1	0	1	1	0	1	3	1	0	2	NA	0	Movicol	3	2	1	2	1	NA	1	NA	0	0	NA	0	0	0	NA	0	0	0	NA	NA
59	1	83	5	60	1	3	ND	1	1	0	1	1	1	0	0	0	1	1	NA	0	Tenordate	1	0	0	0	0	NA	NA	7	NA	NA	0	NA	NA	NA	NA	NA	NA	NA	NA	NA
59	1	83	5	60	1	3	ND	1	1	0	1	1	1	1	3	0	0	1	NA	0	Tardyferon B9	1	1	1	0	0	NA	NA	ND	NA	0	NA	0	NA	0	NA	NA	NA	NA	NA	NA
59	1	83	5	60	1	3	ND	1	1	0	1	1	1	1	1	0	0	1	NA	0	Acupan	1	1	1	0	0	NA	NA	ND	NA	0	NA	0	NA	0	NA	NA	NA	NA	NA	NA
59	1	83	5	60	1	3	ND	1	1	0	1	1	1	1	1	0	0	1	NA	0	Actiskenan	1	0	0	0	0	NA	NA	ND	NA	0	NA	0	NA	0	NA	NA	NA	NA	NA	NA
59	1	83	5	60	1	3	ND	1	1	0	1	1	1	1	1	0	0	1	NA	0	Dafalgan	1	2	1	2	1	500	1	NA	NA	0	NA	0	NA	0	NA	0	NA	0	NA	NA
59	1	83	5	60	1	3	ND	1	1	0	1	1	1	1	3	1	0	2	NA	0	Movicol	3	0	0	1	1	NA	1	NA	0	0	NA	NA	NA	NA	NA	0	0	0	NA	NA
59	1	83	5	60	1	3	ND	1	1	0	1	1	1	1	1	0	0	1	NA	0	Acupan	1	1	1	0	0	NA	NA	ND	NA	0	NA	0	NA	0	NA	NA	NA	NA	NA	NA
59	1	83	5	60	1	3	ND	1	1	0	1	1	1	1	1	0	0	1	NA	0	Actiskenan	1	0	0	0	0	NA	NA	ND	NA	0	NA	0	NA	0	NA	NA	NA	NA	NA	NA
59	1	83	5	60	1	3	ND	1	1	0	1	1	1	1	3	0	0	1	NA	0	Tardyferon B9	1	1	1	2	1	NA	1	NA	NA	0	NA	0	NA	0	NA	0	NA	0	NA	NA
8	0	78	7	ND	1	3	ND	0	1	0	0	1	1	1	0	0	0	2	NA	0	Dafalgan	1	4	1	2	1	500	1	NA	NA	0	NA	NA	NA	1	NA	NA	NA	0	NA	NA
8	0	78	7	ND	1	3	ND	0	1	0	0	1	1	1	1	0	0	2	NA	0	Zamudol LP	1	2	1	1	1	50	1	NA	NA	0	NA	0	NA	1	NA	0	NA	0	NA	NA
8	0	78	7	ND	1	3	ND	0	1	0	0	1	1	1	2	0	1	1	NA	0	Temesta	1	2	1	0	0	NA	NA	11	NA	1	0	0	NA	0	0	NA	NA	NA	NA	NA
8	0	78	7	ND	1	3	ND	0	1	0	0	1	1	1	1	0	1	1	NA	0	Lovenox	12	0	0	1	1	4000	3	NA	NA	0	0	0	NA	0	0	0	NA	0	0	NA
8	0	78	7	ND	1	3	ND	0	1	0	0	1	1	1	1	0	0	0	NA	0	Acupan	12	0	0	0	0	NA	NA	ND	NA	0	NA	NA	NA	NA	NA	NA	NA	NA	NA	NA
8	0	78	7	ND	1	3	ND	0	1	0	0	1	1	1	1	0	0	1	NA	1	Actiskenan	1	0	0	0	0	NA	NA	5	NA	0	NA	NA	NA	NA	NA	NA	NA	NA	NA	NA
8	0	78	8	ND	1	NA	NA	NA	NA	NA	NA	NA	NA	NA	NA	NA	NA	NA	NA	NA	Atacand	1	2	1	2	1	8	1	NA	NA	NA	NA	NA	NA	NA	NA	NA	NA	NA	NA	1
8	0	78	8	ND	1	3	ND	0	1	0	0	1	1	1	1	0	0	2	NA	NA	Prozac	1	1	1	1	1	20	1	NA	NA	0	NA	0	NA	0	NA	0	NA	0	NA	NA
8	0	78	8	ND	1	3	ND	0	1	0	0	1	1	1	1	0	0	2	NA	0	Zamudol LP	1	1	1	1	1	50	1	NA	NA	0	NA	0	NA	0	NA	0	NA	0	NA	NA
8	0	78	8	ND	1	3	ND	0	1	0	0	1	1	1	1	0	0	1	NA	1	Loxen	1	1	1	0	0	NA	NA	10	NA	0	NA	0	NA	0	NA	NA	NA	NA	NA	NA
8	0	78	8	ND	1	3	ND	0	1	0	0	1	1	1	0	0	0	2	NA	0	Dafalgan	1	0	0	2	1	500	1	NA	NA	0	NA	NA	NA	1	NA	NA	NA	0	NA	NA
8	0	78	8	ND	1	NA	NA	NA	NA	NA	NA	NA	NA	NA	NA	NA	NA	NA	NA	NA	Esidrex	1	0	0	0,5	1	25	1	NA	NA	NA	NA	NA	NA	NA	NA	NA	NA	NA	NA	1
8	0	78	8	ND	1	3	ND	0	1	0	0	1	1	1	3	0	1	1	NA	NA	Vastarel	1	0	0	0	0	NA	NA	NA	NA	0	0	0	NA	NA	NA	0	NA	NA	NA	NA
8	0	78	8	ND	1	3	ND	0	1	0	0	1	1	1	1	0	0	0	NA	0	Acupan	12	0	0	0	0	NA	NA	ND	NA	0	NA	NA	NA	NA	NA	NA	NA	NA	NA	NA
8	0	78	8	ND	1	3	ND	0	1	0	0	1	1	1	1	0	0	1	NA	1	Actiskenan	1	0	0	0	0	NA	NA	5	NA	0	NA	NA	NA	NA	NA	NA	NA	NA	NA	NA
8	0	78	8	ND	1	3	ND	0	1	0	0	1	1	1	1	0	1	1	NA	NA	Cokenzen	1	0	0	0	0	NA	NA	7	NA	0	0	NA	NA	NA	NA	NA	NA	NA	NA	NA
8	0	78	8	ND	1	3	ND	0	1	0	0	1	1	1	0	0	0	2	NA	0	Dafalgan	1	4	1	2	1	500	1	NA	NA	0	NA	NA	NA	1	NA	NA	NA	0	NA	NA
8	0	78	8	ND	1	3	ND	0	1	0	0	1	1	1	1	0	0	2	NA	0	Zamudol LP	1	1	1	1	1	50	1	NA	NA	0	NA	0	NA	0	NA	0	NA	0	NA	NA
8	0	78	8	ND	1	3	ND	0	1	0	0	1	1	1	1	0	0	0	NA	0	Acupan	12	0	0	0	0	NA	NA	ND	NA	0	NA	NA	NA	NA	NA	NA	NA	NA	NA	NA
8	0	78	8	ND	1	3	ND	0	1	0	0	1	1	1	1	0	0	1	NA	1	Actiskenan	1	0	0	0	0	NA	NA	5	NA	0	NA	NA	NA	NA	NA	NA	NA	NA	NA	NA
60	0	66	4	ND	0	2	ND	1	1	1	0	0	0	1	1	0	1	2	NA	0	Metformine	1	4	1	0	0	NA	NA	12	NA	0	0	0	NA	1	1	NA	NA	NA	NA	NA
60	0	66	4	ND	0	2	ND	1	1	1	0	0	0	0	3	0	1	2	NA	0	Velmetia	1	12	1	1	1	50	1	NA	NA	NA	0	0	NA	NA	0	0	NA	NA	0	NA
60	0	66	4	ND	0	2	ND	0	1	1	0	0	0	1	1	0	0	1	NA	0	Lovenox	12	0	0	1	1	4000	1	NA	NA	0	NA	NA	NA	NA	NA	0	NA	0	NA	NA
60	0	66	4	ND	0	2	ND	1	1	1	0	0	0	1	1	0	0	2	0	0	Glucose 5%	12	0	0	1	1	1000	2	NA	NA	0	NA	NA	NA	NA	NA	0	NA	0	NA	NA
60	0	66	4	ND	0	2	ND	0	1	1	0	0	0	0	0	0	0	2	0	0	Daptomycine	12	0	0	1	1	600	2	NA	NA	NA	NA	NA	NA	NA	NA	NA	NA	NA	NA	NA
60	0	66	4	ND	0	2	ND	1	1	1	0	0	0	1	1	0	0	2	NA	0	Dafalgan	1	0	0	0	0	NA	NA	6	NA	0	NA	NA	NA	NA	NA	NA	NA	NA	NA	NA
60	0	66	4	ND	0	2	ND	1	1	1	0	0	0	1	1	0	0	2	0	0	NaCl	12	0	0	1	1	4	2	NA	NA	0	NA	NA	NA	NA	NA	0	NA	0	NA	NA
60	0	66	4	ND	0	2	ND	0	1	1	0	0	0	1	0	1	0	1	NA	1	Acupan	12	0	0	0	0	NA	NA	5	NA	0	NA	NA	NA	NA	NA	NA	NA	NA	NA	NA
60	0	66	5	ND	0	2	1	1	1	1	0	0	0	0	3	0	1	2	NA	0	Velmetia	1	12	1	1	1	50	1	NA	NA	NA	0	0	NA	NA	0	0	NA	NA	0	NA
60	0	66	5	ND	0	2	1	1	1	1	0	0	0	1	1	0	0	2	NA	0	Dafalgan	1	2	1	2	1	500	1	NA	NA	0	NA	0	NA	0	NA	0	NA	0	NA	NA
60	0	66	5	ND	0	2	1	1	1	1	0	0	0	1	1	0	0	2	NA	1	Oxynorm	1	0	0	0	0	NA	NA	5	NA	0	NA	NA	NA	NA	NA	NA	NA	NA	NA	NA
60	0	66	4	ND	0	2	ND	0	1	1	0	0	0	1	0	1	0	1	NA	1	Acupan	12	0	0	0	0	NA	NA	5	NA	0	NA	NA	NA	NA	NA	NA	NA	NA	NA	NA
60	0	66	5	ND	0	2	1	1	1	1	0	0	0	0	3	0	1	2	NA	0	Velmetia	1	10	1	0	0	NA	NA	12	NA	NA	0	0	NA	NA	1	NA	NA	NA	NA	NA
60	0	66	5	ND	0	2	1	1	1	1	0	0	0	1	1	0	1	2	NA	0	Metformine	1	4	1	2	1	500	1	NA	NA	0	0	0	NA	1	0	0	NA	0	0	NA
60	0	66	5	ND	0	2	1	1	1	1	0	0	0	1	1	0	0	2	0	0	Bionolyte G5	12	0	0	1	1	500	12	NA	NA	0	NA	NA	NA	NA	NA	0	NA	0	NA	NA
60	0	66	4	ND	0	2	ND	0	1	1	0	0	0	1	0	1	0	1	NA	1	Acupan	12	0	0	0	0	NA	NA	5	NA	0	NA	NA	NA	NA	NA	NA	NA	NA	NA	NA
9	1	76	9	ND	1	3	ND	0	1	1	0	1	1	1	1	0	0	1	NA	0	Amoxicilline/ac clavu	1	1	1	1	1	1	1	NA	NA	0	NA	0	NA	0	NA	0	NA	0	NA	NA
9	1	76	9	ND	1	3	ND	0	1	1	0	1	1	1	1	0	0	1	NA	0	Dafalgan	1	2	1	2	1	500	1	NA	NA	0	NA	0	NA	0	NA	0	NA	0	NA	NA
9	1	76	9	ND	1	3	ND	0	1	1	0	1	1	1	1	1	0	1	NA	0	Contramal LP	1	1	1	1	1	100	1	NA	0	0	NA	0	0	0	NA	0	0	0	NA	NA
9	1	76	9	ND	1	3	ND	0	1	1	0	1	1	1	1	1	0	1	NA	0	Lovenox	12	0	0	1	1	4000	3	NA	0	0	NA	0	0	0	NA	0	0	0	NA	NA
9	1	76	9	ND	1	3	ND	0	1	1	0	1	1	1	1	1	0	1	NA	1	Acupan	12	0	0	0	0	NA	NA	5	0	0	NA	NA	NA	NA	NA	NA	NA	NA	NA	NA
9	1	76	9	ND	1	3	ND	0	1	1	0	1	1	1	1	0	0	1	NA	1	actiskenan	1	0	0	0	0	NA	NA	5	NA	0	NA	NA	NA	NA	NA	NA	NA	NA	NA	NA
9	1	76	10	ND	1	3	ND	0	1	1	0	1	1	1	1	0	0	1	NA	0	Dafalgan	1	2	1	2	1	500	1	NA	NA	0	NA	0	NA	0	NA	0	NA	0	NA	NA
9	1	76	10	ND	1	3	ND	0	1	1	0	1	1	1	1	1	0	1	NA	0	Contramal LP	1	1	1	1	1	100	1	NA	0	0	NA	0	0	0	NA	0	0	0	NA	NA
9	1	76	10	ND	1	3	ND	0	1	1	0	1	1	1	1	1	0	0	NA	1	Loxen	1	6	1	1	1	20	1	NA	1	0	NA	0	0	0	NA	0	0	0	NA	NA
9	1	76	10	ND	1	3	ND	0	1	1	0	1	1	1	3	0	0	1	NA	0	Cordarone	1	1	1	1	1	200	1	NA	NA	0	NA	0	NA	0	NA	0	NA	0	NA	NA
9	1	76	10	ND	1	3	ND	0	1	1	0	1	1	1	1	0	0	1	NA	0	Bisoce Gé	1	1	1	1	1	1.25	1	NA	NA	0	NA	0	NA	0	NA	0	NA	0	NA	NA
9	1	76	10	ND	1	3	ND	0	1	1	0	1	1	1	1	0	0	1	NA	0	Amoxicilline/ac clavu	1	0	0	0	0	NA	NA	ND	NA	0	NA	NA	NA	NA	NA	NA	NA	NA	NA	NA
9	1	76	10	ND	1	3	ND	0	1	1	0	1	1	1	1	1	0	1	NA	1	Acupan	12	0	0	0	0	NA	NA	5	0	0	NA	NA	NA	NA	NA	NA	NA	NA	NA	NA
9	1	76	10	ND	1	3	ND	0	1	1	0	1	1	1	1	0	0	1	NA	1	actiskenan	1	0	0	0	0	NA	NA	5	NA	0	NA	NA	NA	NA	NA	NA	NA	NA	NA	NA
9	1	76	10	ND	1	3	ND	0	1	1	0	1	1	1	1	0	0	1	NA	0	Amoxicilline/ac clavu	1	1	1	1	1	1	1	NA	NA	0	NA	0	NA	0	NA	0	NA	0	NA	NA
9	1	76	10	ND	1	3	ND	0	1	1	0	1	1	1	1	0	0	1	NA	0	Dafalgan	1	2	1	2	1	500	1	NA	NA	0	NA	0	NA	0	NA	0	NA	0	NA	NA
9	1	76	10	ND	1	3	ND	0	1	1	0	1	1	1	1	1	0	1	NA	1	Acupan	12	0	0	0	0	NA	NA	5	0	0	NA	NA	NA	NA	NA	NA	NA	NA	NA	NA
9	1	76	10	ND	1	3	ND	0	1	1	0	1	1	1	1	0	0	1	NA	1	actiskenan	1	0	0	0	0	NA	NA	5	NA	0	NA	NA	NA	NA	NA	NA	NA	NA	NA	NA
61	1	72	11	61	0	3	ND	1	1	0	1	1	1	1	1	0	0	1	NA	0	Dafalgan	1	2	1	2	1	500	1	NA	NA	0	NA	0	NA	0	NA	0	NA	0	NA	NA
61	1	72	11	61	0	3	ND	1	1	0	1	1	1	1	1	0	1	1	NA	1	Isoptine	1	1	1	1	1	240	1	NA	NA	0	0	0	NA	0	0	0	NA	0	0	NA
61	1	72	11	61	0	3	ND	1	1	0	1	1	1	1	1	0	1	2	NA	0	Tahor	1	1	1	1	1	10	1	NA	NA	0	0	0	NA	0	0	0	NA	0	0	NA
61	1	72	11	61	0	3	ND	1	1	0	1	1	1	1	1	0	0	1	NA	0	Lovenox	12	0	0	1	1	4000	3	NA	NA	0	NA	0	NA	0	NA	0	NA	0	NA	NA
61	1	72	11	61	0	3	ND	1	1	0	1	1	1	1	1	0	1	1	NA	1	Odrik	1	0	0	0	0	NA	NA	5	NA	0	0	NA	NA	NA	NA	NA	NA	NA	NA	NA
61	1	72	11	61	0	3	ND	1	1	0	1	1	1	1	1	0	0	1	NA	1	Actiskenan	1	0	0	0	0	NA	NA	ND	NA	0	NA	NA	NA	NA	NA	NA	NA	NA	NA	NA
61	1	72	11	61	0	3	ND	1	1	0	1	1	1	1	1	0	0	1	NA	0	Acupan	12	0	0	0	0	NA	NA	5	NA	0	NA	NA	NA	NA	NA	NA	NA	NA	NA	NA
61	1	72	12	61	0	3	ND	1	1	0	1	1	1	1	1	0	0	1	NA	0	Dafalgan	1	2	1	2	1	500	1	NA	NA	0	NA	0	NA	0	NA	0	NA	0	NA	NA
61	1	72	12	61	0	3	ND	1	1	0	1	1	1	1	1	0	0	1	NA	1	Actiskenan	1	0	0	0	0	NA	NA	ND	NA	0	NA	NA	NA	NA	NA	NA	NA	NA	NA	NA
61	1	72	12	61	0	3	ND	1	1	0	1	1	1	1	1	0	0	1	NA	0	Acupan	12	0	0	0	0	NA	NA	5	NA	0	NA	NA	NA	NA	NA	NA	NA	NA	NA	NA
61	1	72	12	61	0	3	ND	1	1	0	1	1	1	1	1	0	0	1	NA	0	Dafalgan	1	2	1	2	1	500	1	NA	NA	0	NA	0	NA	0	NA	0	NA	0	NA	NA
61	1	72	12	61	0	3	ND	1	1	0	1	1	1	1	3	1	0	1	NA	0	Tardyferon B9	1	0	0	0	0	NA	NA	ND	0	0	NA	NA	NA	NA	NA	NA	NA	NA	NA	NA
61	1	72	12	61	0	3	ND	1	1	0	1	1	1	1	1	0	0	1	NA	1	Actiskenan	1	0	0	0	0	NA	NA	ND	NA	0	NA	NA	NA	NA	NA	NA	NA	NA	NA	NA
61	1	72	12	61	0	3	ND	1	1	0	1	1	1	1	1	0	0	1	NA	0	Acupan	12	0	0	0	0	NA	NA	5	NA	0	NA	NA	NA	NA	NA	NA	NA	NA	NA	NA
10	1	94	2	ND	1	3	ND	1	1	1	0	1	1	1	1	0	1	1	NA	0	Verapamil LP	1	1	1	0	0	NA	NA	6	NA	0	0	0	NA	0	NA	NA	NA	NA	NA	NA
10	1	94	2	ND	1	3	ND	1	1	1	0	1	1	1	1	0	0	2	NA	0	Diafusor	5	1	1	0	0	NA	NA	6	NA	0	NA	0	NA	0	NA	NA	NA	NA	NA	NA
10	1	94	2	ND	1	NA	NA	NA	NA	NA	NA	NA	NA	NA	NA	NA	NA	NA	NA	NA	Movicol	1	1	1	0	0	NA	NA	6	NA	NA	NA	NA	NA	NA	NA	NA	NA	NA	NA	1
10	1	94	2	ND	1	3	ND	1	1	1	0	1	1	1	3	1	1	2	NA	0	Forlax	1	0	0	0	0	NA	NA	6	0	0	0	NA	NA	NA	NA	NA	NA	NA	NA	NA
10	1	94	2	ND	1	3	ND	1	1	1	0	1	1	1	3	1	0	2	NA	0	Ditropan	1	1	1	0	0	NA	NA	6	0	0	NA	0	0	0	NA	NA	NA	NA	NA	NA
10	1	94	2	ND	1	3	ND	1	1	1	0	1	1	1	1	0	1	1	NA	0	Esidrex	1	1	1	0	0	NA	NA	6	NA	0	0	0	NA	0	NA	NA	NA	NA	NA	NA
10	1	94	2	ND	1	3	ND	1	1	1	0	1	1	1	0	0	0	2	NA	0	Dafalgan	1	1	1	0	0	NA	NA	6	NA	0	NA	NA	NA	0	NA	NA	NA	NA	NA	NA
10	1	94	2	ND	1	3	ND	1	1	1	0	1	1	1	1	0	0	0	NA	0	acupan	12	0	0	0	0	NA	NA	6	NA	0	NA	NA	NA	NA	NA	NA	NA	NA	NA	NA
10	1	94	2	ND	1	3	ND	1	1	1	0	1	1	1	1	0	0	0	NA	0	Topalgic	1	0	0	0	0	NA	NA	6	NA	0	NA	NA	NA	NA	NA	NA	NA	NA	NA	NA
10	1	94	2	ND	1	3	ND	1	1	1	0	1	1	1	1	0	0	1	NA	1	Actiskenan	1	0	0	0	0	NA	NA	5	NA	0	NA	NA	NA	NA	NA	NA	NA	NA	NA	NA
10	1	94	2	ND	1	3	ND	1	1	1	0	1	1	1	1	0	1	1	NA	0	Verapamil LP	1	1	1	1	1	240	1	NA	NA	0	0	0	NA	0	NA	0	NA	0	1	NA
10	1	94	2	ND	1	3	ND	1	1	1	0	1	1	1	1	0	0	2	NA	0	Diafusor	5	1	1	1	1	10	5	NA	NA	0	NA	0	NA	0	NA	0	NA	0	NA	NA
10	1	94	2	ND	1	NA	NA	NA	NA	NA	NA	NA	NA	NA	NA	NA	NA	NA	NA	NA	Movicol	1	1	1	1	1	NA	1	NA	NA	NA	NA	NA	NA	NA	NA	NA	NA	NA	NA	1
10	1	94	2	ND	1	3	ND	1	1	1	0	1	1	1	3	1	1	2	NA	0	Forlax	1	0	0	0	0	NA	NA	7	0	0	0	NA	NA	NA	NA	NA	NA	NA	NA	NA
10	1	94	2	ND	1	3	ND	1	1	1	0	1	1	1	3	1	0	2	NA	0	Ditropan	1	1	1	1	1	5	1	NA	0	0	NA	0	0	0	NA	0	0	0	NA	NA
10	1	94	2	ND	1	3	ND	1	1	1	0	1	1	1	1	0	1	1	NA	0	Esidrex	1	1	1	1	1	25	1	NA	NA	0	0	0	NA	0	NA	0	NA	0	1	NA
10	1	94	2	ND	1	3	ND	1	1	1	0	1	1	1	0	0	0	2	NA	0	Dafalgan	1	2	1	2	1	500	1	NA	NA	0	NA	NA	NA	0	NA	NA	NA	0	NA	NA
10	1	94	2	ND	1	3	ND	1	1	1	0	1	1	1	1	0	0	0	NA	0	acupan	12	0	0	0	0	NA	NA	ND	NA	0	NA	NA	NA	NA	NA	NA	NA	NA	NA	NA
10	1	94	2	ND	1	3	ND	1	1	1	0	1	1	1	1	0	0	0	NA	0	Topalgic	1	0	0	0	0	NA	NA	ND	NA	0	NA	NA	NA	NA	NA	NA	NA	NA	NA	NA
10	1	94	2	ND	1	3	ND	1	1	1	0	1	1	1	1	0	0	1	NA	1	Actiskenan	1	0	0	0	0	NA	NA	5	NA	0	NA	NA	NA	NA	NA	NA	NA	NA	NA	NA
62	0	93	5	75	1	2	ND	1	1	1	0	0	0	1	1	0	0	2	NA	0	Dafalgan	1	4	1	2	1	500	1	NA	NA	0	NA	0	NA	1	NA	0	NA	0	NA	NA
62	0	93	5	75	1	2	ND	1	1	1	0	0	0	0	0	0	0	0	NA	0	Contramal LP	1	2	1	0	0	NA	NA	13	NA	NA	NA	NA	NA	NA	NA	NA	NA	NA	NA	NA
62	0	93	5	75	1	2	ND	1	1	1	0	0	0	1	1	0	0	1	NA	0	Lovenox	12	0	0	1	1	4000	3	NA	NA	0	NA	NA	NA	NA	NA	NA	NA	NA	NA	NA
62	0	93	5	75	1	2	ND	1	1	1	0	0	0	1	1	0	0	2	NA	0	Bionolyte G5	12	0	0	1	1	1000	2	NA	NA	0	NA	NA	NA	NA	NA	0	NA	0	NA	NA
62	0	93	5	75	1	2	ND	1	1	1	0	0	0	1	3	0	0	2	NA	1	Haldol	3	0	0	0	0	NA	NA	5	NA	0	NA	NA	NA	NA	NA	NA	NA	NA	NA	NA
62	0	93	6	75	1	2	ND	1	1	1	0	0	0	1	1	0	0	2	NA	0	Actiskenan	1	0	0	0	0	NA	NA	5	NA	0	NA	NA	NA	NA	NA	NA	NA	NA	NA	NA
62	0	93	6	75	1	2	ND	1	1	1	0	0	0	1	1	0	0	2	NA	0	Dafalgan	1	2	1	2	1	500	1	NA	NA	0	NA	0	NA	0	NA	0	NA	0	NA	NA
62	0	93	6	75	1	2	ND	0	1	1	0	0	0	1	1	0	1	2	NA	0	Aricept	1	2	1	2	1	5	1	NA	NA	0	0	0	NA	0	0	0	NA	0	0	NA
62	0	93	6	75	1	2	ND	0	1	1	0	0	0	1	1	0	1	2	NA	0	Citalopram	1	1	1	0,5	1	20	1	NA	NA	0	0	0	NA	0	0	0	NA	0	0	NA
62	0	93	6	75	1	2	ND	1	1	1	0	0	0	1	3	0	0	2	NA	1	Haldol	3	0	0	0	0	NA	NA	5	NA	0	NA	NA	NA	NA	NA	NA	NA	NA	NA	NA
62	0	93	6	75	1	2	ND	1	1	1	0	0	0	1	1	0	0	2	NA	0	Actiskenan	1	0	0	0	0	NA	NA	5	NA	0	NA	NA	NA	NA	NA	NA	NA	NA	NA	NA
62	0	93	6	75	1	2	ND	1	1	1	0	0	0	1	1	0	0	2	NA	0	Dafalgan	1	2	1	2	1	500	1	NA	NA	0	NA	0	NA	0	NA	0	NA	0	NA	NA
62	0	93	6	75	1	2	ND	1	1	1	0	0	0	1	3	0	0	2	NA	1	Haldol	3	0	0	0	0	NA	NA	5	NA	0	NA	NA	NA	NA	NA	NA	NA	NA	NA	NA
62	0	93	6	75	1	2	ND	1	1	1	0	0	0	1	1	0	0	2	NA	0	Actiskenan	1	0	0	0	0	NA	NA	5	NA	0	NA	NA	NA	NA	NA	NA	NA	NA	NA	NA
11	0	38	5	ND	1	3	ND	1	1	0	1	1	1	1	1	0	0	2	NA	0	Zamudol LP	1	1	1	0	0	NA	NA	ND	NA	0	NA	0	NA	0	NA	NA	NA	NA	NA	NA
11	0	38	5	ND	1	3	ND	1	1	0	1	1	1	1	0	0	0	2	NA	0	Dafalgan	1	2	1	0	0	NA	NA	ND	NA	0	NA	NA	NA	0	NA	NA	NA	NA	NA	NA
11	0	38	5	ND	1	3	ND	1	1	0	1	1	1	1	0	0	0	0	NA	0	Lovenox	12	0	0	1	1	4000	3	NA	NA	0	NA	NA	NA	0	NA	NA	NA	0	NA	NA
11	0	38	5	ND	1	3	ND	1	1	0	1	1	1	1	0	0	0	1	NA	0	Fer inject	12	0	0	1	1	50	2	NA	NA	0	NA	NA	NA	0	NA	NA	NA	0	NA	NA
11	0	38	5	ND	1	3	ND	1	1	0	1	1	1	1	1	0	0	1	NA	0	Bionolyte G5	12	0	0	1	1	NA	2	NA	NA	0	NA	0	NA	0	NA	0	NA	0	NA	NA
11	0	38	5	ND	1	3	ND	1	1	0	1	1	1	1	3	0	0	1	NA	0	Vit B1	12	0	0	1	1	335	2	NA	NA	0	NA	0	NA	0	NA	0	NA	0	NA	NA
11	0	38	5	ND	1	3	ND	1	1	0	1	1	1	1	3	0	0	1	NA	0	Vit B6	12	0	0	1	1	165	2	NA	NA	0	NA	0	NA	0	NA	0	NA	0	NA	NA
11	0	38	5	ND	1	3	ND	1	1	0	1	1	1	1	3	0	0	1	NA	0	Vit PP	12	0	0	1	1	85	2	NA	NA	0	NA	0	NA	0	NA	0	NA	0	NA	NA
11	0	38	5	ND	1	3	ND	1	1	0	1	1	1	1	0	0	0	0	NA	1	Morphine	1	0	0	0	0	NA	NA	5	NA	0	NA	NA	NA	NA	NA	NA	NA	NA	NA	NA
11	0	38	5	ND	1	3	ND	1	1	0	1	1	1	1	1	0	0	0	NA	0	Valium	1	0	0	0	0	NA	NA	11	NA	0	NA	NA	NA	NA	NA	NA	NA	NA	NA	NA
11	0	38	5	ND	1	3	ND	1	1	0	1	1	1	1	1	0	1	2	NA	0	Depakote	1	0	0	0	0	NA	NA	11	NA	0	0	NA	NA	NA	NA	NA	NA	NA	NA	NA
11	0	38	6	ND	1	3	ND	1	1	0	1	1	1	1	1	0	0	1	NA	0	Valium	1	10	1	1	1	10	1	NA	NA	0	NA	0	NA	0	NA	0	NA	0	NA	NA
11	0	38	6	ND	1	3	ND	1	1	0	1	1	1	1	1	0	1	1	NA	0	Depakote	1	0	0	1	1	500	1	NA	NA	0	0	NA	NA	NA	NA	0	NA	0	0	NA
11	0	38	6	ND	1	3	ND	1	1	0	1	1	1	1	1	0	0	1	NA	1	Zamudol LP	1	1	1	1	1	50	1	NA	NA	0	NA	0	NA	0	NA	0	NA	0	NA	NA
11	0	38	6	ND	1	3	ND	1	1	0	1	1	1	1	1	0	0	1	NA	0	Dafalgan	1	2	1	2	1	500	1	NA	NA	0	NA	NA	NA	0	NA	NA	NA	0	NA	NA
11	0	38	6	ND	1	3	ND	1	1	0	1	1	1	1	1	0	0	1	NA	1	Actiskenan	1	0	0	0	0	NA	NA	5	NA	0	NA	NA	NA	NA	NA	NA	NA	NA	NA	NA
11	0	38	6	ND	1	3	ND	1	1	0	1	1	1	1	3	1	0	1	NA	0	Vit B1-B6-PP	1	0	0	0	0	NA	NA	NA	0	0	NA	0	NA	NA	NA	0	NA	NA	NA	NA
11	0	38	6	ND	1	3	ND	1	1	0	1	1	1	1	1	0	0	1	NA	0	Dafalgan	1	2	1	2	1	500	1	NA	NA	0	NA	NA	NA	0	NA	NA	NA	0	NA	NA
11	0	38	6	ND	1	3	ND	1	1	0	1	1	1	1	1	0	0	1	NA	1	Zamudol LP	1	1	1	0	0	NA	NA	5	NA	0	NA	0	NA	0	NA	NA	NA	NA	NA	NA
11	0	38	6	ND	1	3	ND	1	1	0	1	1	1	1	1	0	0	1	NA	1	Actiskenan	1	0	0	0	0	NA	NA	5	NA	0	NA	NA	NA	NA	NA	NA	NA	NA	NA	NA
11	0	38	6	ND	1	3	ND	1	1	0	1	1	1	1	1	0	0	0	NA	0	Valium	1	0	0	0	0	NA	NA	11	NA	0	NA	NA	NA	NA	NA	NA	NA	NA	NA	NA
11	0	38	6	ND	1	3	ND	1	1	0	1	1	1	1	3	1	0	1	NA	0	Vit B1-B6-PP	1	0	0	0	0	NA	NA	NA	0	0	NA	0	NA	NA	NA	0	NA	NA	NA	NA
63	0	47	23	ND	1	3	ND	1	1	0	0	1	1	1	1	0	0	1	NA	0	Lovenox	12	2	1	1	1	4000	3	NA	NA	0	NA	0	NA	0	NA	0	NA	0	NA	NA
63	0	47	23	ND	1	3	ND	1	1	0	0	1	1	1	1	0	1	2	NA	0	Aotal	1	2	1	2	1	333	1	NA	NA	0	0	0	NA	0	0	0	NA	0	0	NA
63	0	47	23	ND	1	3	ND	1	1	0	0	1	1	1	3	0	0	1	NA	0	Princi B	1	1	1	1	1	NA	1	NA	NA	0	NA	0	NA	0	NA	0	NA	0	NA	NA
63	0	47	23	ND	1	3	ND	1	1	0	0	1	1	1	1	0	1	2	NA	0	Naltrexone	1	1	1	1	1	50	1	NA	NA	0	0	0	NA	0	0	0	NA	0	0	NA
63	0	47	23	ND	1	3	ND	1	1	0	0	1	1	1	1	0	0	0	NA	0	Valium	1	1	1	1	1	10	1	NA	NA	0	NA	0	NA	0	NA	0	NA	0	NA	NA
63	0	47	23	ND	1	3	ND	1	1	0	0	1	1	1	1	0	0	1	NA	0	Dafalgan	1	2	1	2	1	500	1	NA	NA	0	NA	0	NA	0	NA	0	NA	0	NA	NA
63	0	47	23	ND	1	3	ND	1	1	0	0	1	1	1	3	1	0	2	NA	1	Loxapac	3	0	0	75	1	25	1	NA	0	0	NA	NA	NA	NA	NA	0	0	0	NA	NA
63	0	47	24	ND	1	3	ND	1	1	0	0	1	1	1	1	0	1	2	NA	0	Aotal	1	2	1	2	1	333	1	NA	NA	0	0	0	NA	1	0	0	NA	1	0	NA
63	0	47	24	ND	1	3	ND	1	1	0	0	1	1	1	1	0	0	0	NA	0	Valium	1	1	1	1	1	10	1	NA	NA	0	NA	0	NA	0	NA	0	NA	0	NA	NA
63	0	47	24	ND	1	3	ND	1	1	0	0	1	1	1	3	0	0	1	NA	0	Princi B	1	1	1	1	1	NA	1	NA	NA	0	NA	0	NA	0	NA	0	NA	0	NA	NA
63	0	47	24	ND	1	3	ND	1	1	0	0	1	1	1	1	0	1	2	NA	0	Aotal	1	0	0	2	1	333	1	NA	NA	0	0	NA	NA	NA	NA	0	NA	1	0	NA
63	0	47	24	ND	1	3	ND	1	1	0	0	1	1	1	1	0	0	1	NA	0	Dafalgan	1	2	1	2	1	500	1	NA	NA	0	NA	0	NA	0	NA	0	NA	0	NA	NA
63	0	47	24	ND	1	3	ND	1	1	0	0	1	1	1	1	0	0	0	NA	0	Valium	1	1	1	1	1	10	1	NA	NA	0	NA	0	NA	0	NA	0	NA	0	NA	NA
63	0	47	24	ND	1	3	ND	1	1	0	0	1	1	1	3	0	0	1	NA	0	Princi B	1	1	1	1	1	NA	1	NA	NA	0	NA	0	NA	0	NA	0	NA	0	NA	NA
64	1	84	38	ND	1	2	ND	1	1	1	0	0	0	1	1	0	1	1	NA	0	Tahor	1	8	1	2	1	10	1	NA	NA	0	0	0	NA	1	0	0	NA	0	0	NA
64	1	84	38	ND	1	2	ND	1	1	1	0	0	0	0	1	0	0	1	NA	0	Plavix	1	11	1	1	1	75	1	NA	NA	NA	NA	0	NA	NA	NA	0	NA	NA	NA	NA
64	1	84	38	ND	1	2	ND	1	1	1	0	0	0	1	3	0	1	1	NA	0	Diffu K	1	5	1	1	1	600	1	NA	NA	0	0	0	NA	1	0	0	NA	0	0	NA
64	1	84	38	ND	1	2	ND	1	1	1	0	0	0	0	3	0	1	1	NA	0	Esidrex	1	6	1	0	0	NA	NA	12	NA	NA	0	0	NA	NA	1	NA	NA	NA	NA	NA
64	1	84	38	ND	1	2	ND	1	1	1	0	0	0	1	1	0	1	1	NA	0	Amlor	1	3	1	1	1	5	1	NA	NA	0	0	0	NA	1	0	0	NA	0	0	NA
64	1	84	38	ND	1	2	ND	1	1	1	0	0	0	1	1	0	1	1	NA	0	Lasilix special	1	25	1	0,25	1	500	1	NA	NA	0	0	0	NA	1	0	0	NA	0	0	NA
64	1	84	38	ND	1	2	ND	0	1	1	0	0	0	0	3	0	1	1	NA	0	Hyperium	1	1	1	1	1	1	1	NA	NA	NA	0	0	NA	NA	0	0	NA	NA	0	NA
64	1	84	38	ND	1	2	ND	1	1	1	0	0	0	1	1	0	1	1	NA	0	Mianserine	1	17	1	1	1	10	1	NA	NA	0	0	0	NA	1	0	0	NA	0	0	NA
64	1	84	38	ND	1	2	ND	1	1	1	0	0	0	1	1	0	1	1	NA	0	Corvasal	1	5	1	1	1	2	1	NA	NA	0	0	0	NA	1	0	0	NA	0	0	NA
64	1	84	38	ND	1	2	ND	0	1	1	0	0	0	1	2	0	1	1	NA	0	Repaglinide	1	4	1	1	1	0.5	1	NA	NA	1	0	0	NA	1	0	0	NA	0	0	NA
64	1	84	38	ND	1	2	ND	1	1	1	0	0	0	1	1	0	1	2	NA	0	Dafalgan	1	0	0	2	1	500	1	NA	NA	0	0	NA	NA	NA	NA	0	NA	0	0	NA
64	1	84	38	ND	1	2	ND	1	1	1	0	0	0	1	1	0	1	1	NA	0	Inexium	1	0	0	0	0	NA	NA	7	NA	0	0	NA	NA	NA	NA	NA	NA	NA	NA	NA
64	1	84	38	ND	1	2	ND	1	1	1	0	0	0	0	1	0	0	1	NA	0	Aspegic	3	0	0	1	1	75	1	NA	NA	NA	NA	NA	NA	NA	NA	0	NA	NA	NA	NA
64	1	84	38	ND	1	2	ND	0	1	1	0	0	0	0	0	1	1	1	NA	0	Bicarbonate Na	1	0	0	1	1	1000	1	NA	NA	NA	0	NA	NA	NA	NA	NA	NA	NA	0	NA
64	1	84	38	ND	1	2	ND	1	1	1	0	0	0	1	1	0	0	2	0	0	Bionolyte G5	12	0	0	1	1	1000	12	NA	NA	0	NA	NA	NA	NA	NA	0	NA	0	NA	NA
64	1	84	38	ND	1	2	ND	1	1	1	0	0	0	1	1	0	0	2	0	0	Axepim	12	0	0	0	0	NA	NA	11	NA	0	NA	NA	NA	NA	NA	NA	NA	NA	NA	NA
64	1	84	38	ND	1	2	ND	0	1	1	0	0	0	1	1	0	0	0	NA	0	Oxynorm	1	0	0	0	0	NA	NA	ND	NA	0	NA	NA	NA	NA	NA	NA	NA	NA	NA	NA
65	0	35	1	90	0	2	1	1	1	1	0	0	0	1	1	0	0	2	NA	0	Dafalgan	1	2	1	2	1	500	1	NA	NA	0	NA	0	NA	0	NA	0	NA	0	NA	NA
65	0	35	1	90	0	2	1	1	1	1	0	0	0	1	1	0	0	1	NA	0	Acupan	12	0	0	0	0	NA	NA	ND	NA	0	NA	NA	NA	NA	NA	NA	NA	NA	NA	NA
65	0	35	1	90	0	2	1	1	1	1	0	0	0	1	1	0	0	2	NA	1	Actiskenan	1	0	0	0	0	NA	NA	5	NA	0	NA	NA	NA	NA	NA	NA	NA	NA	NA	NA
65	0	35	1	90	0	2	1	1	1	1	0	0	0	1	1	0	0	2	NA	0	Dafalgan	1	0	0	2	1	500	1	NA	NA	0	NA	0	NA	0	NA	0	NA	0	NA	NA
65	0	35	1	90	0	2	1	1	1	1	0	0	0	1	1	0	0	1	NA	0	Acupan	12	0	0	0	0	NA	NA	ND	NA	0	NA	NA	NA	NA	NA	NA	NA	NA	NA	NA
65	0	35	1	90	0	2	1	1	1	1	0	0	0	1	1	0	0	2	NA	1	Actiskenan	1	0	0	0	0	NA	NA	5	NA	0	NA	NA	NA	NA	NA	NA	NA	NA	NA	NA
65	0	35	1	90	0	2	1	1	1	1	0	0	0	1	0	0	0	2	NA	0	NaCl 0,9%	12	0	0	1	1	1000	2	NA	NA	1	NA	NA	NA	NA	NA	NA	NA	0	NA	NA
65	0	35	1	90	0	2	1	1	1	1	0	0	0	1	0	0	0	2	NA	0	KCl 10%	12	0	0	2	1	10	2	NA	NA	0	NA	NA	NA	NA	NA	NA	NA	0	NA	NA
66	0	27	0	76	0	NA	NA	NA	NA	NA	NA	NA	NA	NA	NA	NA	NA	NA	NA	NA	Pariet	1	2	1	1	1	20	1	NA	NA	0	0	0	NA	1	0	0	NA	NA	0	1
66	0	27	0	76	0	2	ND	1	1	1	0	1	0	1	1	0	0	2	NA	0	Dafalgan	1	4	1	0	0	NA	NA	NA	NA	0	NA	0	NA	1	NA	NA	NA	NA	NA	NA
66	0	27	0	76	0	2	ND	1	1	1	0	1	0	1	1	0	0	2	NA	0	Biprofenid LP	1	1	1	0	0	NA	NA	NA	NA	0	NA	0	NA	0	NA	NA	NA	NA	NA	NA
66	0	27	0	76	0	2	ND	1	1	1	0	1	0	1	1	0	0	2	NA	0	Contramal LP	1	2	1	0	0	NA	NA	NA	NA	0	NA	0	NA	1	NA	NA	NA	NA	NA	NA
66	0	27	0	76	0	2	ND	1	1	1	0	1	0	1	1	0	0	0	0	0	Profenid	12	0	0	1	1	50	2	NA	NA	0	NA	NA	NA	NA	NA	0	NA	0	NA	NA
66	0	27	0	76	0	2	ND	1	1	1	0	1	0	1	1	0	0	0	0	0	Contramal	12	0	0	1	1	50	2	NA	NA	0	NA	NA	NA	NA	NA	0	NA	0	NA	NA
66	0	27	0	76	0	2	ND	1	1	1	0	1	0	1	1	0	0	2	0	0	Bionolyte G5	12	0	0	1	1	1000	2	NA	NA	0	NA	NA	NA	NA	NA	0	NA	0	NA	NA
66	0	27	0	76	0	2	ND	1	1	1	0	1	0	1	1	0	0	2	0	0	Perfalgan	12	0	0	1	1	1000	2	NA	NA	0	NA	NA	NA	NA	NA	0	NA	0	NA	NA
66	0	27	0	76	0	2	ND	1	1	1	0	1	0	1	1	0	0	1	NA	0	Morphine	12	0	0	0	0	NA	NA	ND	NA	0	NA	NA	NA	NA	NA	NA	NA	NA	NA	NA
66	0	27	1	76	0	2	ND	1	1	1	0	1	0	1	1	0	0	2	NA	0	Dafalgan	1	4	1	0	0	NA	NA	NA	NA	0	NA	0	NA	1	NA	NA	NA	NA	NA	NA
66	0	27	1	76	0	2	ND	1	1	1	0	1	0	1	1	0	0	2	NA	0	Biprofenid LP	1	1	1	0	0	NA	NA	NA	NA	0	NA	0	NA	0	NA	NA	NA	NA	NA	NA
66	0	27	1	76	0	2	ND	1	1	1	0	1	0	1	1	0	0	2	NA	0	Contramal LP	1	2	1	0	0	NA	NA	NA	NA	0	NA	0	NA	1	NA	NA	NA	NA	NA	NA
66	0	27	1	76	0	2	ND	1	1	1	0	1	0	1	1	0	0	2	0	0	Perfalgan	12	0	0	1	1	1000	2	NA	NA	0	NA	NA	NA	NA	NA	0	NA	0	NA	NA
66	0	27	1	76	0	2	ND	1	1	1	0	1	0	1	1	0	0	1	NA	0	Morphine	12	0	0	0	0	NA	NA	ND	NA	0	NA	NA	NA	NA	NA	NA	NA	NA	NA	NA
67	0	35	2	80	0	3	ND	1	1	0	0	1	1	1	1	0	0	1	NA	0	Inexium	1	0	0	0	0	NA	NA	7	NA	0	NA	NA	NA	NA	NA	NA	NA	NA	NA	NA
67	0	35	2	80	0	3	ND	1	1	0	0	1	1	1	1	0	0	2	NA	0	Biprofenid LP	1	1	1	1	1	100	1	NA	NA	0	NA	0	NA	0	NA	0	NA	0	NA	NA
67	0	35	2	80	0	3	ND	1	1	0	0	1	1	1	1	0	0	1	NA	0	Dafalgan	1	2	1	2	1	500	1	NA	NA	0	NA	0	NA	0	NA	0	NA	0	NA	NA
67	0	35	2	80	0	3	ND	1	1	0	0	1	1	1	1	0	0	1	NA	1	Contramal LP	1	2	1	1	1	100	1	NA	NA	0	NA	0	NA	1	NA	0	NA	0	NA	NA
67	0	35	2	80	0	3	ND	1	1	0	0	1	1	1	1	0	0	2	NA	0	Bionolyte G5	12	0	0	0	0	NA	NA	ND	NA	0	NA	NA	NA	NA	NA	NA	NA	NA	NA	NA
67	0	35	3	80	0	3	ND	1	1	0	0	1	1	1	1	0	0	1	NA	0	Dafalgan	1	2	1	2	1	500	1	NA	NA	0	NA	0	NA	0	NA	0	NA	0	NA	NA
67	0	35	3	80	0	3	ND	1	1	0	0	1	1	1	1	0	0	1	NA	1	Contramal LP	1	1	1	0	0	NA	NA	5	NA	0	NA	0	NA	0	NA	NA	NA	NA	NA	NA
67	0	35	3	80	0	3	ND	1	1	0	0	1	1	1	1	0	0	1	NA	0	Dafalgan	1	2	1	2	1	500	1	NA	NA	0	NA	0	NA	0	NA	0	NA	0	NA	NA
12	1	36	0	ND	0	3	ND	1	1	0	0	1	1	0	0	0	1	2	NA	0	Dafalgan codéiné	1	2	1	2	1	500	1	NA	NA	NA	0	NA	NA	NA	0	NA	NA	NA	0	NA
12	1	36	0	ND	0	3	ND	1	1	0	0	1	1	1	1	0	1	2	NA	0	Gabapentine	1	1	1	1	1	300	1	NA	NA	0	0	0	NA	0	0	0	NA	0	0	NA
12	1	36	0	ND	0	3	ND	1	1	0	0	1	1	1	1	0	1	0	NA	0	Laroxyl	1	0	0	1	1	50	1	NA	NA	0	0	NA	NA	NA	NA	0	NA	0	0	NA
12	1	36	0	ND	0	3	ND	1	1	0	0	1	1	1	1	0	0	0	NA	1	Acupan	12	0	0	0	0	NA	NA	5	NA	0	NA	NA	NA	NA	NA	NA	NA	NA	NA	NA
12	1	36	1	ND	0	3	ND	1	1	0	0	1	1	0	0	0	1	2	NA	0	Dafalgan codéiné	1	2	1	2	1	500	1	NA	NA	NA	0	NA	NA	NA	0	NA	NA	NA	0	NA
12	1	36	1	ND	0	3	ND	1	1	0	0	1	1	1	1	0	1	2	NA	0	Gabapentine	1	1	1	0	0	NA	NA	ND	NA	0	0	0	NA	0	0	NA	NA	NA	NA	NA
12	1	36	1	ND	0	3	ND	1	1	0	0	1	1	1	1	0	0	0	NA	1	Acupan	12	0	0	0	0	NA	NA	5	NA	0	NA	NA	NA	NA	NA	NA	NA	NA	NA	NA
12	1	36	1	ND	0	NA	NA	NA	NA	NA	NA	NA	NA	NA	NA	NA	NA	NA	NA	NA	Dafalgan	1	2	1	1	1	500	1	NA	NA	NA	NA	NA	NA	NA	NA	NA	NA	NA	NA	1
12	1	36	1	ND	0	3	ND	1	1	0	0	1	1	0	0	0	1	2	NA	0	Dafalgan codéiné	1	0	0	0	0	NA	NA	7	NA	NA	0	NA	NA	NA	NA	NA	NA	NA	NA	NA
12	1	36	1	ND	0	3	ND	1	1	0	0	1	1	1	1	0	1	2	NA	0	Gabapentine	1	1	1	0	0	NA	NA	ND	NA	0	0	0	NA	0	0	NA	NA	NA	NA	NA
12	1	36	1	ND	0	3	ND	1	1	0	0	1	1	1	1	0	0	0	NA	1	Acupan	12	0	0	0	0	NA	NA	5	NA	0	NA	NA	NA	NA	NA	NA	NA	NA	NA	NA
68	0	27	5	ND	1	3	ND	1	1	0	1	1	1	1	1	0	0	2	NA	0	Dafalgan	1	2	1	2	1	500	1	NA	NA	0	NA	0	NA	0	NA	0	NA	0	NA	NA
68	0	27	5	ND	1	3	ND	1	1	0	1	1	1	1	1	0	0	2	NA	0	Contramal LP	1	1	1	1	1	150	1	NA	NA	0	NA	0	NA	0	NA	0	NA	0	NA	NA
68	0	27	5	ND	1	3	ND	1	1	0	1	1	1	1	1	0	0	1	NA	0	Lovenox	12	0	0	1	1	4000	3	NA	NA	0	NA	NA	NA	NA	NA	0	NA	0	NA	NA
68	0	27	5	ND	1	3	ND	1	1	0	1	1	1	1	1	0	0	0	NA	0	Acupan	12	0	0	0	0	NA	NA	ND	NA	0	NA	NA	NA	NA	NA	NA	NA	NA	NA	NA
68	0	27	5	ND	1	3	ND	1	1	0	1	1	1	1	1	0	0	2	NA	1	Actiskenan	1	0	0	0	0	NA	NA	5	NA	0	NA	NA	NA	NA	NA	NA	NA	NA	NA	NA
68	0	27	6	ND	1	3	ND	1	1	0	1	1	1	1	1	0	0	2	NA	0	Dafalgan	1	2	1	2	1	500	1	NA	NA	0	NA	0	NA	0	NA	0	NA	0	NA	NA
68	0	27	6	ND	1	3	ND	1	1	0	1	1	1	1	1	0	0	2	NA	0	Contramal LP	1	1	1	1	1	150	1	NA	NA	0	NA	0	NA	0	NA	0	NA	0	NA	NA
68	0	27	6	ND	1	3	ND	1	1	0	1	1	1	1	1	0	0	0	NA	0	Acupan	12	0	0	0	0	NA	NA	ND	NA	0	NA	NA	NA	NA	NA	NA	NA	NA	NA	NA
68	0	27	6	ND	1	3	ND	1	1	0	1	1	1	1	1	0	0	2	NA	1	Actiskenan	1	0	0	0	0	NA	NA	5	NA	0	NA	NA	NA	NA	NA	NA	NA	NA	NA	NA
68	0	27	6	ND	1	3	ND	1	1	0	1	1	1	1	1	0	0	2	NA	0	Dafalgan	1	2	1	2	1	500	1	NA	NA	0	NA	0	NA	0	NA	0	NA	0	NA	NA
68	0	27	6	ND	1	3	ND	1	1	0	1	1	1	1	1	0	0	0	NA	0	Acupan	12	0	0	0	0	NA	NA	ND	NA	0	NA	NA	NA	NA	NA	NA	NA	NA	NA	NA
68	0	27	6	ND	1	3	ND	1	1	0	1	1	1	1	1	0	0	2	NA	1	Actiskenan	1	0	0	0	0	NA	NA	5	NA	0	NA	NA	NA	NA	NA	NA	NA	NA	NA	NA
13	0	23	5	ND	1	3	ND	1	1	0	1	1	1	1	0	0	0	1	NA	0	Augmentin	1	1	1	1	1	1	1	NA	NA	0	NA	NA	NA	0	NA	NA	NA	0	NA	NA
13	0	23	5	ND	1	NA	NA	NA	NA	NA	NA	NA	NA	NA	NA	NA	NA	NA	NA	NA	Dafalgan	1	2	1	2	1	500	1	NA	NA	NA	NA	NA	NA	NA	NA	NA	NA	0	NA	1
13	0	23	5	ND	1	3	ND	1	1	0	1	1	1	1	1	0	0	1	0	0	Perfalgan	12	0	0	0	0	NA	NA	7	NA	0	NA	0	1	NA	NA	0	NA	NA	NA	NA
13	0	23	5	ND	1	3	ND	1	1	0	1	1	1	1	0	0	0	1	NA	0	Zamudol LP	1	1	1	0	0	NA	NA	6	NA	0	NA	NA	NA	0	NA	NA	NA	NA	NA	NA
13	0	23	5	ND	1	3	ND	1	1	0	1	1	1	1	1	0	0	1	NA	0	Lovenox	12	1	1	1	1	4000	3	NA	NA	0	NA	0	NA	0	NA	0	NA	0	NA	NA
13	0	23	5	ND	1	3	ND	1	1	0	1	1	1	1	0	0	0	1	NA	1	Morphine	12	0	0	0	0	NA	NA	5	NA	0	NA	NA	NA	NA	NA	NA	NA	NA	NA	NA
13	0	23	6	ND	1	3	ND	1	1	0	1	1	1	1	0	0	0	1	NA	0	augmentin	1	1	1	1	1	1	1	NA	NA	0	NA	NA	NA	0	NA	NA	NA	0	NA	NA
13	0	23	6	ND	1	NA	NA	NA	NA	NA	NA	NA	NA	NA	NA	NA	NA	NA	NA	NA	Dafalgan	1	2	1	0	0	NA	NA	3	NA	NA	NA	NA	NA	NA	NA	NA	NA	NA	NA	1
13	0	23	6	ND	1	3	ND	1	1	0	1	1	1	1	1	0	0	1	0	0	Perfalgan	12	0	0	0	0	NA	NA	7	NA	0	NA	0	1	NA	NA	0	NA	NA	NA	NA
13	0	23	6	ND	1	3	ND	1	1	0	1	1	1	1	0	0	0	1	NA	1	Morphine	12	0	0	0	0	NA	NA	5	NA	0	NA	NA	NA	NA	NA	NA	NA	NA	NA	NA
13	0	23	6	ND	1	3	ND	1	1	0	1	1	1	1	0	0	0	1	NA	0	Augmentin	1	1	1	0	0	NA	NA	8	NA	0	NA	NA	NA	0	NA	NA	NA	NA	NA	NA
13	0	23	6	ND	1	NA	NA	NA	NA	NA	NA	NA	NA	NA	NA	NA	NA	NA	NA	NA	Dafalgan	1	2	1	0	0	NA	NA	8	NA	NA	NA	NA	NA	NA	NA	NA	NA	NA	NA	1
13	0	23	6	ND	1	3	ND	1	1	0	1	1	1	1	1	0	0	1	0	0	Perfalgan	12	0	0	0	0	NA	NA	8	NA	0	NA	0	1	NA	NA	0	NA	NA	NA	NA
13	0	23	6	ND	1	3	ND	1	1	0	1	1	1	1	0	0	0	1	NA	0	Zamudol LP	1	1	1	0	0	NA	NA	8	NA	0	NA	NA	NA	0	NA	NA	NA	NA	NA	NA
13	0	23	6	ND	1	3	ND	1	1	0	1	1	1	1	0	0	0	1	NA	1	Morphine	12	0	0	0	0	NA	NA	5	NA	0	NA	NA	NA	NA	NA	NA	NA	NA	NA	NA
14	0	57	12	ND	0	3	ND	0	1	1	0	1	1	1	0	0	0	2	NA	0	Pyostacine	1	4	1	2	1	500	1	NA	NA	0	NA	NA	NA	1	NA	NA	NA	0	NA	NA
14	0	57	12	ND	0	3	ND	1	1	1	0	1	1	1	3	0	0	2	NA	1	Ixprim	1	1	1	1	1	37.5	1	NA	NA	0	NA	0	NA	0	NA	0	NA	0	NA	NA
14	0	57	12	ND	0	3	ND	1	1	1	0	1	1	1	0	0	0	0	NA	0	Lovenox	12	0	0	1	1	4000	3	NA	NA	0	NA	NA	NA	0	NA	NA	NA	0	NA	NA
14	0	57	12	ND	0	3	ND	1	1	1	0	1	1	1	3	0	1	2	NA	0	Lexomil	1	0	0	0	0	NA	NA	11	NA	0	0	NA	NA	NA	NA	NA	NA	NA	NA	NA
14	0	57	13	ND	0	3	ND	0	1	1	0	1	1	1	0	0	0	2	NA	0	Pyostacine	1	2	1	2	1	500	1	NA	NA	0	NA	NA	NA	0	NA	NA	NA	0	NA	NA
14	0	57	13	ND	0	3	ND	1	1	1	0	1	1	1	3	0	0	2	NA	1	Ixprim	1	1	1	1	1	37.5	1	NA	NA	0	NA	0	NA	0	NA	0	NA	0	NA	NA
14	0	57	13	ND	0	3	ND	1	1	1	0	1	1	1	3	0	1	2	NA	0	Lexomil	1	0.75	1	0,25	1	6	1	NA	NA	0	0	0	NA	0	0	0	NA	0	0	NA
14	0	57	13	ND	0	3	ND	1	1	1	0	1	1	1	3	0	0	2	NA	1	Ixprim	1	1	1	0	0	NA	NA	6	NA	0	NA	0	NA	0	NA	NA	NA	NA	NA	NA
14	0	57	13	ND	0	3	ND	1	1	1	0	1	1	1	3	0	1	2	NA	0	Lexomil	1	0.75	1	0	0	NA	NA	6	NA	0	0	0	NA	0	0	NA	NA	NA	NA	NA
16	1	80	5	60	1	2	ND	1	1	0	1	0	0	1	1	0	1	2	NA	0	Bisoce Gé	1	4	1	0	0	NA	NA	12	NA	0	0	0	NA	1	1	NA	NA	NA	NA	NA
16	1	80	5	60	1	2	ND	1	1	0	1	0	0	1	3	0	1	2	NA	0	Previscan	1	29	1	1	1	20	1	NA	NA	0	0	0	NA	0	0	0	NA	0	0	NA
16	1	80	5	60	1	NA	NA	NA	NA	NA	NA	NA	NA	NA	NA	NA	NA	NA	NA	NA	Zamudol LP	1	13	1	0	0	NA	NA	13	NA	NA	NA	NA	NA	NA	NA	NA	NA	NA	NA	1
16	1	80	5	60	1	2	ND	1	1	0	1	0	0	1	0	0	0	0	NA	0	lovenox	12	0	0	1	1	4500	3	NA	NA	0	NA	NA	NA	0	NA	NA	NA	0	NA	NA
16	1	80	5	60	1	2	ND	1	1	0	1	0	0	1	0	0	0	2	NA	0	Dafalgan	1	0	0	2	1	500	1	NA	NA	0	NA	NA	NA	0	NA	NA	NA	0	NA	NA
16	1	80	5	60	1	NA	NA	NA	NA	NA	NA	NA	NA	NA	NA	NA	NA	NA	NA	NA	Glucose 5%	12	0	0	1	1	250	2	NA	NA	NA	NA	NA	NA	NA	NA	NA	NA	NA	NA	1
16	1	80	5	60	1	2	ND	1	1	0	1	0	0	1	0	0	0	2	0	0	Contramal LP	12	0	0	1	1	100	2	NA	NA	0	NA	NA	NA	0	NA	NA	NA	0	NA	NA
16	1	80	5	60	1	2	ND	1	1	0	1	0	0	1	0	0	0	2	NA	1	Actiskenan	1	0	0	0	0	NA	NA	5	NA	0	NA	NA	NA	NA	NA	NA	NA	NA	NA	NA
16	1	80	6	60	1	2	ND	1	1	0	1	0	0	1	0	0	0	2	NA	0	Dafalgan	1	0	0	2	1	500	1	NA	NA	0	NA	NA	NA	0	NA	NA	NA	0	NA	NA
16	1	80	6	60	1	2	ND	1	1	0	1	0	0	1	0	0	0	2	NA	0	Contramal LP	1	0	0	1	1	100	1	NA	NA	0	NA	NA	NA	0	NA	NA	NA	0	NA	NA
16	1	80	6	60	1	2	ND	1	1	0	1	0	0	1	1	0	1	2	NA	0	Bisoce Gé	1	1	1	1	1	10	1	NA	NA	0	0	0	NA	0	0	0	NA	0	0	NA
16	1	80	6	60	1	2	ND	1	1	0	1	0	0	1	3	0	1	2	NA	0	Aldactazine	1	0	0	1	1	25	1	NA	NA	0	0	0	NA	0	0	0	NA	0	0	NA
16	1	80	6	60	1	2	ND	1	1	0	1	0	0	1	0	0	0	2	NA	1	Actiskenan	1	0	0	0	0	NA	NA	5	NA	0	NA	NA	NA	NA	NA	NA	NA	NA	NA	NA
16	1	80	6	60	1	2	ND	1	1	0	1	0	0	1	0	0	0	2	NA	0	Dafalgan	1	0	0	2	1	500	1	NA	NA	0	NA	NA	NA	0	NA	NA	NA	0	NA	NA
16	1	80	6	60	1	NA	NA	NA	NA	NA	NA	NA	NA	NA	NA	NA	NA	NA	NA	NA	Movicol	3	0	0	1	1	NA	1	NA	NA	NA	NA	NA	NA	NA	NA	NA	NA	NA	NA	1
16	1	80	6	60	1	2	ND	1	1	0	1	0	0	1	0	0	0	2	NA	1	Actiskenan	1	0	0	0	0	NA	NA	5	NA	0	NA	NA	NA	NA	NA	NA	NA	NA	NA	NA
69	0	52	9	ND	1	3	ND	1	1	0	1	1	1	1	1	1	0	1	NA	0	Lovenox	12	0	0	1	1	4000	3	NA	0	0	NA	NA	NA	NA	NA	0	0	0	NA	NA
69	0	52	9	ND	1	3	ND	1	1	0	1	1	1	1	1	0	1	1	NA	0	Dafalgan	1	2	1	2	1	500	1	NA	NA	0	0	0	NA	0	0	0	NA	0	0	NA
69	0	52	9	ND	1	3	ND	0	1	0	1	1	1	1	3	1	0	1	NA	0	Princi B	1	2	1	1	1	NA	1	NA	0	0	NA	0	0	1	NA	0	0	0	NA	NA
69	0	52	9	ND	1	3	ND	1	1	0	1	1	1	1	1	0	1	1	NA	0	Valium	1	2	1	2	1	10	1	NA	NA	0	0	0	NA	0	0	0	NA	0	0	NA
69	0	52	9	ND	1	3	ND	1	1	0	1	1	1	1	1	0	0	1	NA	1	Contramal LP	1	1	1	1	1	100	1	NA	NA	0	NA	0	NA	0	NA	0	NA	0	NA	NA
69	0	52	9	ND	1	3	ND	1	1	0	1	1	1	1	1	1	0	1	NA	1	Actiskenan	1	0	0	1	1	10	1	NA	0	0	NA	NA	NA	NA	NA	0	0	0	NA	NA
69	0	52	10	ND	1	3	ND	1	1	0	1	1	1	1	1	0	1	1	NA	0	Dafalgan	1	2	1	2	1	500	1	NA	NA	0	0	0	NA	0	0	0	NA	0	0	NA
69	0	52	10	ND	1	3	ND	0	1	0	1	1	1	1	3	1	0	1	NA	0	Princi B	1	1	1	1	1	NA	1	NA	0	0	NA	0	0	0	NA	0	0	0	NA	NA
69	0	52	10	ND	1	3	ND	1	1	0	1	1	1	1	1	0	1	1	NA	0	Valium	1	2	1	2	1	10	1	NA	NA	0	0	0	NA	0	0	0	NA	0	0	NA
69	0	52	10	ND	1	3	ND	1	1	0	1	1	1	1	1	0	0	1	NA	1	Contramal LP	1	1	1	1	1	100	1	NA	NA	0	NA	0	NA	0	NA	0	NA	0	NA	NA
69	0	52	10	ND	1	3	ND	1	1	0	1	1	1	1	1	1	0	1	NA	1	Actiskenan	1	0	0	0	0	NA	NA	5	0	0	NA	NA	NA	NA	NA	NA	NA	NA	NA	NA
69	0	52	10	ND	1	3	ND	1	1	0	1	1	1	1	1	0	1	1	NA	0	Dafalgan	1	2	1	2	1	500	1	NA	NA	0	0	0	NA	0	0	0	NA	0	0	NA
69	0	52	10	ND	1	3	ND	0	1	0	1	1	1	1	3	1	0	1	NA	0	Princi B	1	1	1	1	1	NA	1	NA	0	0	NA	0	0	0	NA	0	0	0	NA	NA
69	0	52	10	ND	1	3	ND	1	1	0	1	1	1	1	1	0	1	1	NA	0	Valium	1	2	1	2	1	10	1	NA	NA	0	0	0	NA	0	0	0	NA	0	0	NA
69	0	52	10	ND	1	3	ND	1	1	0	1	1	1	1	1	0	0	1	NA	1	Contramal LP	1	1	1	1	1	100	1	NA	NA	0	NA	0	NA	0	NA	0	NA	0	NA	NA
69	0	52	10	ND	1	3	ND	1	1	0	1	1	1	1	1	1	0	1	NA	1	Actiskenan	1	0	0	0	0	NA	NA	5	0	0	NA	NA	NA	NA	NA	NA	NA	NA	NA	NA
69	0	52	10	ND	1	3	ND	1	1	0	1	1	1	1	3	1	0	1	NA	0	Tardyferon B9	1	2	1	2	1	NA	1	NA	0	0	NA	0	0	0	NA	0	0	0	NA	NA
70	1	89	30	ND	1	3	ND	1	1	0	1	1	1	1	1	0	1	0	NA	0	Lasilix	1	1	1	0	0	NA	NA	12	NA	0	0	0	NA	0	1	NA	NA	NA	NA	NA
70	1	89	30	ND	1	3	ND	1	1	0	1	1	1	1	1	0	0	2	NA	0	Dafalgan	1	4	1	2	1	500	1	NA	NA	0	NA	0	NA	1	NA	0	NA	0	NA	NA
70	1	89	30	ND	1	3	ND	1	1	0	1	1	1	1	1	0	1	2	NA	0	Isoptine	1	1	1	1	1	120	1	NA	NA	0	0	0	NA	0	0	0	NA	0	0	NA
70	1	89	30	ND	1	3	ND	1	1	0	1	1	1	1	3	0	1	2	NA	0	Diffu K	1	1	1	1	1	600	1	NA	NA	0	0	0	NA	0	0	0	NA	0	0	NA
70	1	89	30	ND	1	3	ND	1	1	0	1	1	1	1	1	0	0	1	NA	0	Innohep	12	0	0	1	1	4500	3	NA	NA	0	NA	NA	NA	NA	NA	NA	NA	NA	NA	NA
70	1	89	30	ND	1	3	ND	1	1	0	1	1	1	1	3	1	0	0	NA	0	Acupan	12	0	0	0	0	NA	NA	ND	0	0	NA	NA	NA	NA	NA	NA	NA	NA	NA	NA
70	1	89	30	ND	1	3	ND	1	1	0	1	1	1	1	1	0	0	0	NA	1	Oxynorm	1	0	0	0	0	NA	NA	5	NA	0	NA	NA	NA	NA	NA	NA	NA	NA	NA	NA
70	1	89	31	ND	1	3	ND	1	1	0	1	1	1	1	1	0	1	0	NA	0	Lasilix	1	1	1	1	1	40	1	NA	NA	0	0	0	NA	0	0	0	NA	0	0	NA
70	1	89	31	ND	1	3	ND	1	1	0	1	1	1	1	1	0	0	2	NA	0	Dafalgan	1	2	1	2	1	500	1	NA	NA	0	NA	0	NA	0	NA	0	NA	0	NA	NA
70	1	89	31	ND	1	3	ND	1	1	0	1	1	1	1	3	0	1	2	NA	0	Diffu K	1	1	1	1	1	600	1	NA	NA	0	0	0	NA	0	0	0	NA	0	0	NA
70	1	89	31	ND	1	3	ND	1	1	0	1	1	1	1	1	0	1	2	NA	0	Isoptine	1	1	1	1	1	120	1	NA	NA	0	0	0	NA	0	0	0	NA	0	0	NA
70	1	89	31	ND	1	3	ND	1	1	0	1	1	1	1	1	0	1	2	NA	0	Levothyrox	1	2	1	2	1	25	1	NA	NA	0	0	0	NA	0	0	0	NA	0	0	NA
70	1	89	31	ND	1	3	ND	1	1	0	1	1	1	1	1	0	1	2	NA	0	Cordarone	1	1	1	0,5	1	200	1	NA	NA	0	0	0	NA	0	0	0	NA	0	0	NA
70	1	89	31	ND	1	3	ND	1	1	0	1	1	1	1	3	1	0	0	NA	0	Acupan	12	0	0	0	0	NA	NA	ND	0	0	NA	NA	NA	NA	NA	NA	NA	NA	NA	NA
70	1	89	31	ND	1	3	ND	1	1	0	1	1	1	1	1	0	0	0	NA	1	Oxynorm	1	0	0	0	0	NA	NA	5	NA	0	NA	NA	NA	NA	NA	NA	NA	NA	NA	NA
70	1	89	31	ND	1	3	ND	1	1	0	1	1	1	1	1	1	0	2	NA	0	Forlax	3	0	0	0	0	NA	NA	ND	0	0	NA	NA	NA	NA	NA	NA	NA	NA	NA	NA
70	1	89	31	ND	1	3	ND	1	1	0	1	1	1	1	1	0	0	2	NA	0	Dafalgan	1	2	1	2	1	500	1	NA	NA	0	NA	0	NA	0	NA	0	NA	0	NA	NA
70	1	89	31	ND	1	3	ND	1	1	0	1	1	1	1	1	0	1	2	NA	0	Cordarone	1	1	1	0,5	1	200	1	NA	NA	0	0	0	NA	0	0	0	NA	0	0	NA
70	1	89	31	ND	1	3	ND	1	1	0	1	1	1	1	3	1	0	0	NA	0	Acupan	12	0	0	0	0	NA	NA	ND	0	0	NA	NA	NA	NA	NA	NA	NA	NA	NA	NA
71	1	87	4	ND	1	3	ND	1	1	1	1	1	1	1	1	0	0	0	NA	0	Lovenox	12	0	0	1	1	4000	3	NA	NA	0	NA	NA	NA	NA	NA	NA	NA	0	NA	NA
71	1	87	4	ND	1	3	ND	1	1	1	1	1	1	1	1	0	0	1	NA	0	Dafalgan	1	2	1	2	1	500	1	NA	NA	0	NA	0	NA	0	NA	0	NA	0	NA	NA
71	1	87	4	ND	1	3	ND	1	1	1	1	1	1	1	1	0	1	1	NA	0	Mianserine	1	1	1	1	1	30	1	NA	NA	0	0	0	NA	0	0	0	NA	0	0	NA
71	1	87	4	ND	1	3	ND	1	1	1	1	1	1	1	1	0	0	1	NA	0	Acupan	12	0	0	0	0	NA	NA	ND	NA	0	NA	NA	NA	NA	NA	NA	NA	NA	NA	NA
71	1	87	4	ND	1	3	ND	1	1	1	1	1	1	1	1	0	0	1	NA	1	Actiskenan	1	0	0	0	0	NA	NA	5	NA	0	NA	NA	NA	NA	NA	NA	NA	NA	NA	NA
71	1	87	4	ND	1	3	ND	1	1	1	1	1	1	1	1	0	0	1	NA	0	Contramal LP	1	0	0	0	0	NA	NA	ND	NA	0	NA	NA	NA	NA	NA	NA	NA	NA	NA	NA
71	1	87	5	ND	1	3	ND	1	1	1	1	1	1	1	1	0	0	1	NA	0	Dafalgan	1	2	1	2	1	500	1	NA	NA	0	NA	0	NA	0	NA	0	NA	0	NA	NA
71	1	87	5	ND	1	3	ND	1	1	1	1	1	1	1	1	0	0	1	NA	0	Contramal LP	1	0	0	1	1	100	1	NA	NA	0	NA	NA	NA	NA	NA	0	NA	0	NA	NA
71	1	87	5	ND	1	3	ND	1	1	1	1	1	1	1	1	0	0	1	NA	1	Lasilix	1	1	1	0	0	NA	NA	5	NA	0	NA	0	NA	0	NA	NA	NA	NA	NA	NA
71	1	87	5	ND	1	3	ND	1	1	1	1	1	1	1	1	0	1	1	NA	0	Levothyrox	1	1	1	1	1	100	1	NA	NA	0	0	0	NA	0	0	0	NA	0	0	NA
71	1	87	5	ND	1	3	ND	1	1	1	1	1	1	1	3	0	0	1	NA	0	Cordarone	1	1	1	1	1	200	1	NA	NA	0	NA	0	NA	0	NA	0	NA	0	NA	NA
71	1	87	5	ND	1	3	ND	1	1	1	1	1	1	1	1	0	0	1	NA	1	Actiskenan	1	0	0	0	0	NA	NA	5	NA	0	NA	NA	NA	NA	NA	NA	NA	NA	NA	NA
71	1	87	5	ND	1	3	ND	1	1	1	1	1	1	1	1	0	0	1	NA	0	Acupan	12	0	0	0	0	NA	NA	ND	NA	0	NA	NA	NA	NA	NA	NA	NA	NA	NA	NA
71	1	87	5	ND	1	3	ND	1	1	1	1	1	1	1	1	0	0	1	NA	0	Dafalgan	1	2	1	2	1	500	1	NA	NA	0	NA	0	NA	0	NA	0	NA	0	NA	NA
71	1	87	5	ND	1	3	ND	1	1	1	1	1	1	1	1	0	0	1	NA	0	Acupan	12	0	0	0	0	NA	NA	ND	NA	0	NA	NA	NA	NA	NA	NA	NA	NA	NA	NA
71	1	87	5	ND	1	3	ND	1	1	1	1	1	1	1	1	0	0	1	NA	1	Actiskenan	1	0	0	0	0	NA	NA	5	NA	0	NA	NA	NA	NA	NA	NA	NA	NA	NA	NA
72	1	89	37	65	1	3	ND	1	1	1	0	1	1	1	1	0	0	1	NA	0	Dafalgan	1	1	1	0	0	NA	NA	3	NA	0	NA	0	NA	0	NA	NA	NA	NA	NA	NA
72	1	89	37	65	1	3	ND	1	1	1	0	1	1	1	1	0	0	1	NA	0	Contramal LP	1	1	1	0	0	NA	NA	3	NA	0	NA	0	NA	0	NA	NA	NA	NA	NA	NA
72	1	89	37	65	1	3	ND	1	1	1	0	1	1	1	3	0	1	2	NA	0	Lansoyl	3	1	1	0	0	NA	NA	3	NA	0	NA	0	NA	0	0	NA	NA	NA	NA	NA
72	1	89	37	65	1	3	ND	1	1	1	0	1	1	1	3	0	0	0	0	1	Spasfon	12	0	0	1	1	2	2	NA	NA	1	NA	NA	NA	NA	NA	0	NA	0	NA	NA
72	1	89	37	65	1	3	ND	1	1	1	0	1	1	1	1	0	0	1	0	0	Perfalgan	12	0	0	1	1	1000	2	NA	NA	0	NA	NA	NA	NA	NA	0	NA	0	NA	NA
72	1	89	37	65	1	3	ND	1	1	1	0	1	1	1	1	0	0	1	NA	0	Lovenox	12	0	0	1	1	4000	3	NA	NA	0	NA	NA	NA	NA	NA	0	NA	0	NA	NA
72	1	89	37	65	1	3	ND	1	1	1	0	1	1	1	1	0	0	1	0	1	Primperan	12	0	0	0	0	NA	NA	5	NA	0	NA	NA	NA	NA	NA	NA	NA	NA	NA	NA
72	1	89	37	65	1	3	ND	1	1	1	0	1	1	1	1	0	0	1	0	1	Zophren	12	0	0	0	0	NA	NA	5	NA	0	NA	NA	NA	NA	NA	NA	NA	NA	NA	NA
72	1	89	38	65	1	3	ND	1	1	1	0	1	1	1	1	0	0	1	NA	0	Dafalgan	1	1	1	0	0	NA	NA	3	NA	0	NA	0	NA	0	NA	NA	NA	NA	NA	NA
72	1	89	38	65	1	3	ND	1	1	1	0	1	1	1	1	0	0	1	NA	0	Contramal LP	1	1	1	0	0	NA	NA	3	NA	0	NA	0	NA	0	NA	NA	NA	NA	NA	NA
72	1	89	38	65	1	3	ND	1	1	1	0	1	1	1	3	0	1	2	NA	0	Lansoyl	3	1	1	0	0	NA	NA	3	NA	0	NA	0	NA	0	0	NA	NA	NA	NA	NA
72	1	89	38	65	1	3	ND	1	1	1	0	1	1	1	3	0	0	0	0	1	Spasfon	12	0	0	0	0	NA	NA	5	NA	1	NA	NA	NA	NA	NA	NA	NA	NA	NA	NA
72	1	89	38	65	1	3	ND	1	1	1	0	1	1	1	1	0	0	1	0	0	Perfalgan	12	0	0	1	1	1000	2	NA	NA	0	NA	NA	NA	NA	NA	0	NA	0	NA	NA
72	1	89	38	65	1	3	ND	1	1	1	0	1	1	1	1	0	0	2	0	0	Bionolyte G5	12	0	0	1	1	500	12	NA	NA	0	NA	NA	NA	NA	NA	0	NA	0	NA	NA
72	1	89	38	65	1	3	ND	1	1	1	0	1	1	1	1	0	0	1	0	1	Primperan	12	0	0	0	0	NA	NA	5	NA	0	NA	NA	NA	NA	NA	NA	NA	NA	NA	NA
72	1	89	38	65	1	3	ND	1	1	1	0	1	1	1	1	0	0	1	0	1	Zophren	12	0	0	0	0	NA	NA	5	NA	0	NA	NA	NA	NA	NA	NA	NA	NA	NA	NA
72	1	89	38	65	1	3	ND	1	1	1	0	1	1	1	1	0	0	1	NA	0	Dafalgan	1	1	1	0	0	NA	NA	3	NA	0	NA	0	NA	0	NA	NA	NA	NA	NA	NA
72	1	89	38	65	1	3	ND	1	1	1	0	1	1	1	1	0	0	1	NA	0	Contramal LP	1	1	1	0	0	NA	NA	3	NA	0	NA	0	NA	0	NA	NA	NA	NA	NA	NA
72	1	89	38	65	1	3	ND	1	1	1	0	1	1	1	3	0	1	2	NA	0	Lansoyl	3	1	1	0	0	NA	NA	3	NA	0	NA	0	NA	0	0	NA	NA	NA	NA	NA
72	1	89	38	65	1	3	ND	1	1	1	0	1	1	1	3	0	0	0	0	1	Spasfon	12	0	0	0	0	NA	NA	5	NA	1	NA	NA	NA	NA	NA	NA	NA	NA	NA	NA
72	1	89	38	65	1	3	ND	1	1	1	0	1	1	1	1	0	0	1	0	0	Perfalgan	12	0	0	1	1	1000	2	NA	NA	0	NA	NA	NA	NA	NA	0	NA	0	NA	NA
72	1	89	38	65	1	3	ND	1	1	1	0	1	1	1	1	0	0	1	0	1	Primperan	12	0	0	0	0	NA	NA	5	NA	0	NA	NA	NA	NA	NA	NA	NA	NA	NA	NA
72	1	89	38	65	1	3	ND	1	1	1	0	1	1	1	1	0	0	1	0	1	Zophren	12	0	0	0	0	NA	NA	5	NA	0	NA	NA	NA	NA	NA	NA	NA	NA	NA	NA
17	1	87	23	ND	1	3	ND	1	1	1	0	1	1	1	1	0	0	1	NA	0	Dafalgan	1	2	1	2	1	500	1	NA	NA	0	NA	0	NA	0	NA	0	NA	0	NA	NA
17	1	87	23	ND	1	3	ND	1	1	1	0	1	1	1	1	0	0	1	NA	0	Lovenox	12	0	0	1	1	4000	3	NA	NA	0	NA	0	NA	0	NA	0	NA	0	NA	NA
17	1	87	23	ND	1	3	ND	1	1	1	0	1	1	1	1	0	0	1	NA	1	Actiskenan	1	0	0	0	0	NA	NA	5	NA	0	NA	NA	NA	NA	NA	NA	NA	NA	NA	NA
17	1	87	23	ND	1	3	ND	1	1	1	0	1	1	1	2	0	1	2	NA	0	Lantus	12	0	0	0	0	NA	NA	11	NA	1	0	NA	NA	NA	NA	NA	NA	NA	NA	NA
17	1	87	23	ND	1	3	ND	1	1	1	0	1	1	1	0	1	1	2	NA	0	Risperdal	1	0	0	0	0	NA	NA	ND	0	0	0	NA	NA	NA	NA	NA	NA	NA	NA	NA
17	1	87	23	ND	1	3	ND	1	1	1	0	1	1	1	1	0	0	1	NA	0	Contramal LP	1	0	0	0	0	NA	NA	ND	NA	0	NA	NA	NA	NA	NA	NA	NA	NA	NA	NA
17	1	87	24	ND	1	3	ND	1	1	1	0	1	1	1	1	0	0	1	NA	0	Dafalgan	1	2	1	2	1	500	1	NA	NA	0	NA	0	NA	0	NA	0	NA	0	NA	NA
17	1	87	24	ND	1	3	ND	1	1	1	0	1	1	1	1	0	0	1	NA	0	Contramal LP	1	1	1	0	0	NA	NA	ND	NA	0	NA	0	NA	0	NA	NA	NA	NA	NA	NA
17	1	87	24	ND	1	3	ND	1	1	1	0	1	1	1	0	1	0	2	NA	0	Exelon	5	0	0	2	1	4.6	5	NA	0	0	NA	NA	0	0	NA	NA	0	1	NA	NA
17	1	87	24	ND	1	3	ND	1	1	1	0	1	1	1	1	0	0	1	NA	1	Actiskenan	1	0	0	0	0	NA	NA	5	NA	0	NA	NA	NA	NA	NA	NA	NA	NA	NA	NA
17	1	87	24	ND	1	3	ND	1	1	1	0	1	1	1	1	0	1	1	NA	0	Novonorm	1	0	0	0	0	NA	NA	ND	NA	0	0	NA	NA	NA	NA	NA	NA	NA	NA	NA
17	1	87	24	ND	1	3	ND	1	1	1	0	1	1	1	1	0	0	1	NA	0	Dafalgan	1	2	1	2	1	500	1	NA	NA	0	NA	0	NA	0	NA	0	NA	0	NA	NA
17	1	87	24	ND	1	3	ND	1	1	1	0	1	1	1	1	0	0	1	NA	0	Contramal LP	1	1	1	0	0	NA	NA	ND	NA	0	NA	0	NA	0	NA	NA	NA	NA	NA	NA
17	1	87	24	ND	1	3	ND	1	1	1	0	1	1	1	0	1	1	2	NA	0	Risperdal	1	7	1	0	0	NA	NA	12	0	0	0	NA	NA	NA	1	NA	NA	NA	NA	NA
17	1	87	24	ND	1	3	ND	1	1	1	0	1	1	1	1	0	1	1	NA	0	Novonorm	1	0	0	0	0	NA	NA	ND	NA	0	0	NA	NA	NA	NA	NA	NA	NA	NA	NA
18	1	81	14	ND	1	3	ND	0	1	1	0	1	1	1	1	0	0	1	NA	0	Dafalgan	1	2	1	2	1	500	1	NA	NA	0	NA	0	NA	0	NA	0	NA	0	NA	NA
18	1	81	14	ND	1	3	ND	1	1	1	0	1	1	1	1	0	1	1	NA	0	Ebixa	1	2	1	1	1	10	1	NA	NA	0	0	0	NA	1	0	0	NA	0	0	NA
18	1	81	14	ND	1	3	ND	0	1	1	0	1	1	1	1	0	0	1	NA	0	Lovenox	12	1	1	1	1	4000	3	NA	NA	0	NA	0	NA	NA	NA	0	NA	0	NA	NA
18	1	81	14	ND	1	3	ND	0	1	1	0	1	1	1	1	0	1	1	NA	0	Inegy	1	0	0	0	0	NA	NA	NA	NA	0	0	NA	NA	NA	NA	NA	NA	NA	NA	NA
18	1	81	14	ND	1	3	ND	0	1	1	0	1	1	1	1	0	1	1	NA	0	Athymil	1	0	0	0	0	NA	NA	NA	NA	0	0	NA	NA	NA	NA	NA	NA	NA	NA	NA
18	1	81	14	ND	1	3	ND	0	1	1	0	1	1	1	1	1	0	1	NA	1	acupan	12	0	0	0	0	NA	NA	5	NA	0	NA	NA	NA	NA	NA	NA	NA	NA	NA	NA
18	1	81	15	ND	1	3	ND	0	1	1	0	1	1	1	1	0	0	1	NA	0	Dafalgan	1	2	1	2	1	500	1	NA	NA	0	NA	0	NA	0	NA	0	NA	0	NA	NA
18	1	81	15	ND	1	3	ND	1	1	1	0	1	1	1	1	0	1	1	NA	0	Ebixa	1	2	1	1	1	10	1	NA	NA	0	0	0	NA	1	0	0	NA	0	0	NA
18	1	81	15	ND	1	3	ND	0	1	1	0	1	1	1	1	1	0	1	NA	1	acupan	12	1	1	0	0	NA	NA	5	NA	0	NA	NA	NA	NA	NA	NA	NA	NA	NA	NA
18	1	81	15	ND	1	3	ND	0	1	1	0	1	1	1	3	0	1	1	NA	0	Citalopram	1	1	1	1	1	20	1	NA	NA	0	0	NA	NA	NA	NA	0	NA	0	0	NA
18	1	81	15	ND	1	3	ND	0	1	1	0	1	1	1	1	0	1	1	NA	0	Rilmenidine	1	0	0	1	1	1	1	NA	NA	0	0	NA	NA	NA	NA	0	NA	0	0	NA
18	1	81	15	ND	1	3	ND	0	1	1	0	1	1	1	1	0	1	1	NA	0	celiprolol	1	0	0	1	1	200	1	NA	NA	0	0	NA	NA	NA	NA	0	NA	0	0	NA
18	1	81	15	ND	1	NA	NA	NA	NA	NA	NA	NA	NA	NA	NA	NA	NA	NA	NA	NA	Valsartan	1	3	1	0	0	NA	NA	7	NA	NA	NA	NA	NA	NA	NA	NA	NA	NA	NA	1
18	1	81	15	ND	1	3	ND	0	1	1	0	1	1	1	1	0	1	1	NA	0	Cotareg	1	0	0	1	1	160	1	NA	NA	0	0	NA	NA	NA	NA	0	NA	0	0	NA
18	1	81	15	ND	1	3	ND	0	1	1	0	1	1	1	1	0	0	1	NA	0	Dafalgan	1	2	1	2	1	500	1	NA	NA	0	NA	0	NA	0	NA	0	NA	0	NA	NA
18	1	81	15	ND	1	3	ND	0	1	1	0	1	1	1	3	1	0	2	NA	0	Tardyferon B9	1	2	1	2	1	NA	1	NA	0	0	NA	0	0	0	NA	0	0	0	NA	NA
18	1	81	15	ND	1	3	ND	0	1	1	0	1	1	1	1	1	0	1	NA	1	Acupan	12	1	1	0	0	NA	NA	5	NA	0	NA	NA	NA	NA	NA	NA	NA	NA	NA	NA
73	1	62	3	59	0	3	ND	1	1	1	1	1	1	1	1	0	0	2	NA	0	Dafalgan	1	2	1	2	1	500	1	NA	NA	0	NA	0	NA	0	NA	0	NA	0	NA	NA
73	1	62	3	59	0	3	ND	1	1	1	1	1	1	1	1	0	0	2	NA	0	Contramal LP	1	1	1	1	1	100	1	NA	NA	0	NA	0	NA	0	NA	0	NA	0	NA	NA
73	1	62	3	59	0	3	ND	1	1	1	1	1	1	1	1	0	0	1	NA	0	Lovenox	12	0	0	1	1	4000	3	NA	NA	0	NA	0	NA	0	NA	0	NA	0	NA	NA
73	1	62	3	59	0	3	ND	1	1	1	1	1	1	1	1	0	1	1	NA	0	Oracilline	1	0	0	1	1	1	1	NA	NA	0	0	NA	NA	NA	NA	0	NA	0	0	NA
73	1	62	3	59	0	3	ND	1	1	1	1	1	1	1	1	0	1	2	NA	0	Symbicort	7	0	0	1	1	200	7	NA	NA	0	0	NA	NA	NA	NA	0	NA	0	0	NA
73	1	62	3	59	0	3	ND	1	1	1	1	1	1	1	1	0	1	0	NA	0	Hydrocortisone	1	0	0	0	0	NA	NA	ND	NA	0	0	NA	NA	NA	NA	NA	NA	NA	NA	NA
73	1	62	3	59	0	3	ND	1	1	1	1	1	1	1	1	0	0	2	NA	1	Actiskenan	1	0	0	0	0	NA	NA	ND	NA	0	NA	NA	NA	NA	NA	NA	NA	NA	NA	NA
73	1	62	4	59	0	3	ND	1	1	1	1	1	1	1	1	0	0	2	NA	0	Dafalgan	1	2	1	2	1	500	1	NA	NA	0	NA	0	NA	0	NA	0	NA	0	NA	NA
73	1	62	4	59	0	3	ND	1	1	1	1	1	1	1	1	0	0	2	NA	0	Contramal LP	1	1	1	1	1	100	1	NA	NA	0	NA	0	NA	0	NA	0	NA	0	NA	NA
73	1	62	4	59	0	3	ND	1	1	1	1	1	1	1	1	0	1	1	NA	0	Oracilline	1	0	0	1	1	1	1	NA	NA	0	0	NA	NA	NA	NA	0	NA	0	0	NA
73	1	62	4	59	0	3	ND	1	1	1	1	1	1	1	1	0	1	2	NA	0	Symbicort	7	0	0	0	0	NA	NA	ND	NA	0	0	NA	NA	NA	NA	NA	NA	NA	NA	NA
73	1	62	4	59	0	3	ND	1	1	1	1	1	1	1	1	0	1	0	NA	0	Hydrocortisone	1	2	1	2	1	10	1	NA	NA	0	0	0	NA	0	0	0	NA	0	0	NA
73	1	62	4	59	0	3	ND	1	1	1	1	1	1	1	1	0	0	2	NA	1	Actiskenan	1	0	0	0	0	NA	NA	ND	NA	0	NA	NA	NA	NA	NA	NA	NA	NA	NA	NA
73	1	62	4	59	0	3	ND	1	1	1	1	1	1	1	1	0	0	2	NA	0	Dafalgan	1	2	1	2	1	500	1	NA	NA	0	NA	0	NA	0	NA	0	NA	0	NA	NA
73	1	62	4	59	0	3	ND	1	1	1	1	1	1	1	1	0	0	2	NA	1	Actiskenan	1	0	0	0	0	NA	NA	ND	NA	0	NA	NA	NA	NA	NA	NA	NA	NA	NA	NA
19	1	78	9	ND	0	3	ND	1	1	0	0	1	1	1	1	0	0	1	NA	0	Dafalgan	1	2	1	2	1	500	1	NA	NA	0	NA	0	NA	0	NA	0	NA	0	NA	NA
19	1	78	9	ND	0	3	ND	1	1	0	0	1	1	1	1	0	1	2	NA	0	Pradaxa	1	2	1	2	1	75	1	NA	NA	0	0	0	NA	0	0	0	NA	0	0	NA
19	1	78	9	ND	0	NA	NA	NA	NA	NA	NA	NA	NA	NA	NA	NA	NA	NA	NA	NA	Pariet	1	1	1	1	1	10	1	NA	NA	NA	NA	NA	NA	NA	NA	NA	NA	NA	NA	1
19	1	78	9	ND	0	3	ND	1	1	0	0	1	1	1	1	0	0	1	NA	0	Inexium	1	0	0	0	0	NA	NA	7	NA	0	NA	NA	NA	NA	NA	NA	NA	NA	NA	NA
19	1	78	9	ND	0	3	ND	1	1	0	0	1	1	1	1	0	0	1	NA	1	Acupan	12	0	0	0	0	NA	NA	5	NA	0	NA	NA	NA	NA	NA	NA	NA	NA	NA	NA
19	1	78	9	ND	0	3	ND	1	1	0	0	1	1	1	1	0	0	1	NA	0	actiskenan	1	0	0	0	0	NA	NA	ND	NA	0	NA	NA	NA	NA	NA	NA	NA	NA	NA	NA
19	1	78	10	ND	0	3	ND	1	1	0	0	1	1	1	1	0	0	1	NA	0	Dafalgan	1	2	1	2	1	500	1	NA	NA	0	NA	0	NA	0	NA	0	NA	0	NA	NA
19	1	78	10	ND	0	3	ND	1	1	0	0	1	1	1	3	0	1	1	NA	0	Tardyferon B9	1	2	1	2	1	NA	1	NA	NA	0	0	0	NA	0	0	0	NA	0	0	NA
19	1	78	10	ND	0	3	ND	1	1	0	0	1	1	1	1	0	0	1	NA	1	Acupan	12	0	0	0	0	NA	NA	5	NA	0	NA	NA	NA	NA	NA	NA	NA	NA	NA	NA
19	1	78	10	ND	0	3	ND	1	1	0	0	1	1	1	1	0	0	1	NA	0	actiskenan	1	0	0	0	0	NA	NA	ND	NA	0	NA	NA	NA	NA	NA	NA	NA	NA	NA	NA
19	1	78	10	ND	0	3	ND	1	1	0	0	1	1	1	3	0	0	2	NA	1	Movicol	3	0	0	0	0	NA	NA	5	NA	0	NA	NA	NA	NA	NA	NA	NA	NA	NA	NA
19	1	78	10	ND	0	3	ND	1	1	0	0	1	1	1	1	0	0	1	NA	0	Dafalgan	1	2	1	2	1	500	1	NA	NA	0	NA	0	NA	0	NA	0	NA	0	NA	NA
19	1	78	10	ND	0	3	ND	1	1	0	0	1	1	1	1	0	0	1	NA	1	Acupan	12	0	0	0	0	NA	NA	5	NA	0	NA	NA	NA	NA	NA	NA	NA	NA	NA	NA
19	1	78	10	ND	0	3	ND	1	1	0	0	1	1	1	1	0	0	1	NA	0	actiskenan	1	0	0	0	0	NA	NA	ND	NA	0	NA	NA	NA	NA	NA	NA	NA	NA	NA	NA
20	0	50	2	ND	0	3	ND	1	1	0	1	1	1	1	1	0	0	1	NA	0	Contramal LP	1	1	1	1	1	100	1	NA	NA	0	NA	0	NA	0	NA	0	NA	0	NA	NA
20	0	50	2	ND	0	NA	NA	NA	NA	NA	NA	NA	NA	NA	NA	NA	NA	NA	NA	NA	Pariet	1	1	1	1	1	10	1	NA	NA	NA	NA	NA	NA	NA	NA	NA	NA	NA	NA	1
20	0	50	2	ND	0	3	ND	1	1	0	1	1	1	1	1	0	0	1	NA	0	Inexium	1	0	0	0	0	NA	NA	7	NA	0	NA	NA	NA	NA	NA	NA	NA	NA	NA	NA
20	0	50	2	ND	0	3	ND	1	1	0	1	1	1	1	1	0	1	1	NA	0	Lovenox	12	0	0	1	1	4000	3	NA	NA	0	0	0	NA	0	0	0	NA	0	0	NA
20	0	50	2	ND	0	3	ND	1	1	0	1	1	1	1	3	1	0	1	NA	0	Acupan	12	0	0	0	0	NA	NA	ND	0	0	NA	NA	NA	NA	NA	NA	NA	NA	NA	NA
20	0	50	2	ND	0	3	ND	1	1	0	1	1	1	1	1	0	0	1	NA	0	Profenid	1	0	0	0	0	NA	NA	ND	NA	0	NA	NA	NA	NA	NA	NA	NA	NA	NA	NA
20	0	50	2	ND	0	3	ND	1	1	0	1	1	1	1	1	0	0	1	NA	1	Actiskenan	1	0	0	0	0	NA	NA	5	NA	0	NA	NA	NA	NA	NA	NA	NA	NA	NA	NA
20	0	50	3	ND	0	3	ND	1	1	0	1	1	1	1	1	0	0	1	NA	0	Dafalgan	1	2	1	2	1	500	1	NA	NA	0	NA	0	NA	0	NA	0	NA	0	NA	NA
20	0	50	3	ND	0	3	ND	1	1	0	1	1	1	1	1	0	0	1	NA	0	Contramal LP	1	1	1	1	1	100	1	NA	NA	0	NA	0	NA	0	NA	0	NA	0	NA	NA
20	0	50	3	ND	0	3	ND	1	1	0	1	1	1	1	3	1	0	1	NA	0	Acupan	12	0	0	0	0	NA	NA	ND	0	0	NA	NA	NA	NA	NA	NA	NA	NA	NA	NA
20	0	50	3	ND	0	3	ND	1	1	0	1	1	1	1	1	0	0	1	NA	0	Profenid	1	0	0	0	0	NA	NA	ND	NA	0	NA	NA	NA	NA	NA	NA	NA	NA	NA	NA
20	0	50	3	ND	0	3	ND	1	1	0	1	1	1	1	1	0	0	1	NA	1	Actiskenan	1	0	0	0	0	NA	NA	5	NA	0	NA	NA	NA	NA	NA	NA	NA	NA	NA	NA
20	0	50	3	ND	0	3	ND	1	1	0	1	1	1	1	1	0	0	1	NA	0	Dafalgan	1	2	1	2	1	500	1	NA	NA	0	NA	0	NA	0	NA	0	NA	0	NA	NA
20	0	50	3	ND	0	3	ND	1	1	0	1	1	1	1	1	0	0	1	NA	0	Contramal LP	1	1	1	1	1	100	1	NA	NA	0	NA	0	NA	0	NA	0	NA	0	NA	NA
20	0	50	3	ND	0	3	ND	1	1	0	1	1	1	1	3	1	0	1	NA	0	Acupan	12	0	0	0	0	NA	NA	ND	0	0	NA	0	NA	NA	NA	NA	NA	NA	NA	NA
20	0	50	3	ND	0	3	ND	1	1	0	1	1	1	1	1	0	0	1	NA	0	Profenid	1	0	0	0	0	NA	NA	ND	NA	0	NA	NA	NA	NA	NA	NA	NA	NA	NA	NA
20	0	50	3	ND	0	3	ND	1	1	0	1	1	1	1	1	0	0	1	NA	1	Actiskenan	1	0	0	0	0	NA	NA	5	NA	0	NA	NA	NA	NA	NA	NA	NA	NA	NA	NA
21	0	30	12	ND	1	NA	NA	NA	NA	NA	NA	NA	NA	NA	NA	NA	NA	NA	NA	NA	Acide folique	1	8	1	0	0	NA	NA	13	NA	NA	NA	NA	NA	NA	NA	NA	NA	NA	NA	1
21	0	30	12	ND	1	NA	NA	NA	NA	NA	NA	NA	NA	NA	NA	NA	NA	NA	NA	NA	Tranxène	1	2	1	0	0	NA	NA	13	NA	NA	NA	NA	NA	NA	NA	NA	NA	NA	NA	1
21	0	30	12	ND	1	NA	NA	NA	NA	NA	NA	NA	NA	NA	NA	NA	NA	NA	NA	NA	Tardyferon B9	1	8	1	0	0	NA	NA	ND	NA	NA	NA	NA	NA	NA	NA	NA	NA	NA	NA	1
21	0	30	12	ND	1	2	ND	1	1	1	0	0	0	1	3	0	1	2	NA	0	Lexomil	1	5	1	0,5	1	6	1	NA	NA	0	0	0	NA	1	0	0	NA	0	0	NA
21	0	30	12	ND	1	2	ND	1	1	1	0	0	0	1	0	0	1	2	NA	0	Gabapentine	1	7	1	2	1	300	1	NA	NA	0	0	NA	NA	1	0	NA	NA	0	0	NA
21	0	30	12	ND	1	2	ND	1	1	1	0	0	0	1	3	0	1	2	NA	0	Stilnox	1	8	1	1	1	10	1	NA	NA	0	0	0	NA	1	0	0	NA	0	0	NA
21	0	30	12	ND	1	2	ND	1	1	1	0	0	0	1	1	0	0	2	NA	0	Contramal LP	1	0	0	1	1	100	1	NA	NA	0	NA	0	NA	0	NA	0	NA	0	NA	NA
21	0	30	12	ND	1	2	ND	1	1	1	0	0	0	1	0	0	0	2	NA	0	Dafalgan	1	0	0	2	1	500	1	NA	NA	0	NA	NA	NA	0	NA	NA	NA	0	NA	NA
21	0	30	12	ND	1	2	ND	1	1	1	0	0	0	1	2	0	0	1	NA	0	Lovenox	12	0	0	1	1	4000	3	NA	NA	1	NA	0	NA	0	NA	0	NA	0	NA	NA
21	0	30	12	ND	1	2	ND	1	1	1	0	0	0	1	1	0	0	2	NA	1	Actiskenan	1	0	0	0	0	NA	NA	5	NA	0	NA	NA	NA	NA	NA	NA	NA	NA	NA	NA
22	0	81	15	ND	1	1	ND	0	1	0	1	1	1	1	3	0	0	1	NA	0	Ofloxacine	1	1	1	1	1	200	1	NA	NA	0	NA	0	NA	0	NA	0	NA	0	NA	NA
22	0	81	15	ND	1	1	ND	1	1	0	1	1	1	1	1	0	1	2	NA	0	Contramal LP	1	1	1	1	1	100	1	NA	NA	0	0	0	NA	0	0	0	NA	0	0	NA
22	0	81	15	ND	1	1	ND	0	1	0	1	1	1	1	0	0	0	0	NA	0	Lovenox	12	1	1	1	1	4000	3	NA	NA	0	NA	NA	NA	0	NA	NA	NA	0	NA	NA
22	0	81	15	ND	1	1	ND	0	1	0	1	1	1	1	3	0	0	1	NA	0	Rifadine	1	8	1	2	1	300	1	NA	NA	0	NA	0	NA	1	NA	0	NA	0	NA	NA
22	0	81	15	ND	1	3	ND	1	1	0	1	1	1	1	1	0	0	1	NA	1	Actiskenan	1	0	0	0	0	NA	NA	5	NA	0	NA	NA	NA	NA	NA	NA	NA	NA	NA	NA
22	0	81	16	ND	1	1	ND	0	1	0	1	1	1	1	3	0	0	1	NA	0	Ofloxacine	1	1	1	1	1	200	1	NA	NA	0	NA	0	NA	0	NA	0	NA	0	NA	NA
22	0	81	16	ND	1	1	ND	1	1	0	1	1	1	1	1	0	1	2	NA	0	Contramal LP	1	1	1	1	1	100	1	NA	NA	0	0	0	NA	0	0	0	NA	0	0	NA
22	0	81	16	ND	1	1	ND	0	1	0	1	1	1	1	3	0	0	1	NA	0	Rifadine	1	2	1	2	1	300	1	NA	NA	0	NA	0	NA	1	NA	0	NA	0	NA	NA
22	0	81	16	ND	1	NA	NA	NA	NA	NA	NA	NA	NA	NA	NA	NA	NA	NA	NA	NA	Bionolyte G5	12	0	0	2	1	NA	2	NA	NA	NA	NA	NA	NA	NA	NA	NA	NA	NA	NA	1
22	0	81	16	ND	1	3	ND	1	1	0	1	1	1	1	1	0	0	1	NA	1	Actiskenan	1	0	0	0	0	NA	NA	5	NA	0	NA	NA	NA	NA	NA	NA	NA	NA	NA	NA
22	0	81	16	ND	1	1	ND	0	1	0	1	1	1	1	3	0	0	1	NA	0	Ofloxacine	1	1	1	1	1	200	1	NA	NA	0	NA	0	NA	0	NA	0	NA	0	NA	NA
22	0	81	16	ND	1	1	ND	0	1	0	1	1	1	1	3	0	0	1	NA	0	Rifadine	1	2	1	2	1	300	1	NA	NA	0	NA	0	NA	1	NA	0	NA	0	NA	NA
22	0	81	16	ND	1	3	ND	1	1	0	1	1	1	1	1	0	0	1	NA	1	Actiskenan	1	0	0	0	0	NA	NA	5	NA	0	NA	NA	NA	NA	NA	NA	NA	NA	NA	NA
74	1	17	2	51	0	3	ND	1	1	0	1	1	1	1	1	0	0	1	NA	0	Lovenox	12	0	0	1	1	4000	3	NA	NA	0	NA	0	NA	0	NA	0	NA	0	NA	NA
74	1	17	2	51	0	3	ND	1	1	0	1	1	1	1	1	0	0	1	NA	0	Dafalgan	1	2	1	2	1	500	1	NA	NA	0	NA	0	NA	0	NA	0	NA	0	NA	NA
74	1	17	2	51	0	3	ND	1	1	0	1	1	1	1	1	0	0	1	NA	0	Biprofenid LP	1	1	1	0	0	NA	NA	11	NA	0	NA	0	NA	0	NA	NA	NA	NA	NA	NA
74	1	17	2	51	0	3	ND	1	1	0	1	1	1	1	1	0	0	1	NA	1	Contramal LP	1	1	1	1	1	100	1	NA	NA	0	NA	0	NA	0	NA	0	NA	0	NA	NA
74	1	17	3	51	0	3	ND	1	1	0	1	1	1	1	1	0	0	1	NA	0	Dafalgan	1	2	1	0	0	500	1	3	NA	0	NA	0	NA	0	NA	NA	NA	NA	NA	NA
74	1	17	3	51	0	3	ND	1	1	0	1	1	1	1	1	0	0	1	NA	0	Biprofenid LP	1	1	1	0	0	NA	NA	3	NA	0	NA	0	NA	0	NA	NA	NA	NA	NA	NA
74	1	17	3	51	0	3	ND	1	1	0	1	1	1	1	1	0	0	1	NA	1	Contramal LP	1	1	1	0	0	100	1	3	NA	0	NA	0	NA	0	NA	NA	NA	NA	NA	NA
74	1	17	3	51	0	3	ND	1	1	0	1	1	1	1	1	0	0	1	0	0	Bionolyte G5	12	0	0	1	1	1000	2	NA	NA	0	NA	0	NA	0	NA	0	NA	0	NA	NA
74	1	17	3	51	0	3	ND	1	1	0	1	1	1	1	1	0	0	1	NA	0	Dafalgan	1	2	1	0	0	500	1	3	NA	0	NA	0	NA	0	NA	NA	NA	NA	NA	NA
23	1	74	9	ND	1	3	ND	1	1	1	0	1	1	1	0	0	0	2	NA	0	Dafalgan	1	2	1	2	1	500	1	NA	NA	0	NA	NA	NA	0	NA	NA	NA	0	NA	NA
23	1	74	9	ND	1	3	ND	1	1	1	0	1	1	1	1	0	0	1	NA	0	Lovenox	12	0	0	1	1	4000	3	NA	NA	0	NA	0	NA	0	NA	0	NA	0	NA	NA
23	1	74	9	ND	1	3	ND	1	1	1	0	1	1	1	0	0	0	0	NA	0	Actrapid	12	0	0	1	1	8	3	NA	NA	0	NA	NA	NA	0	NA	NA	NA	0	NA	NA
23	1	74	9	ND	1	3	ND	1	1	1	0	1	1	1	1	0	0	0	NA	0	Acupan	12	0	0	0	0	NA	NA	ND	NA	0	NA	NA	NA	NA	NA	NA	NA	NA	NA	NA
23	1	74	9	ND	1	3	ND	0	1	1	0	1	1	1	1	0	0	2	NA	1	Actiskenan	1	0	0	0	0	NA	NA	5	NA	0	NA	NA	NA	NA	NA	NA	NA	NA	NA	NA
23	1	74	10	ND	1	3	ND	1	1	0	1	1	1	1	1	0	0	1	NA	0	Dafalgan	1	2	1	2	1	500	1	NA	NA	0	NA	0	NA	0	NA	0	NA	0	NA	NA
23	1	74	10	ND	1	NA	NA	NA	NA	NA	NA	NA	NA	NA	NA	NA	NA	NA	NA	NA	Janumet	1	0	0	1	1	50	1	NA	NA	NA	NA	NA	NA	NA	NA	NA	NA	NA	NA	1
23	1	74	10	ND	1	NA	NA	NA	NA	NA	NA	NA	NA	NA	NA	NA	NA	NA	NA	NA	Optruma	1	0	0	1	1	60	1	NA	NA	NA	NA	NA	NA	NA	NA	NA	NA	NA	NA	1
23	1	74	10	ND	1	NA	NA	NA	NA	NA	NA	NA	NA	NA	NA	NA	NA	NA	NA	NA	Acarbose	1	0	0	1	1	100	1	NA	NA	NA	NA	NA	NA	NA	NA	NA	NA	NA	NA	1
23	1	74	10	ND	1	3	ND	1	1	1	0	1	1	1	0	0	0	0	NA	0	Actrapid	12	0	0	1	1	6	3	NA	NA	0	NA	NA	NA	0	NA	NA	NA	0	NA	NA
23	1	74	10	ND	1	3	ND	1	1	1	0	1	1	1	1	0	0	0	NA	0	Acupan	12	0	0	0	0	NA	NA	ND	NA	0	NA	NA	NA	NA	NA	NA	NA	NA	NA	NA
23	1	74	10	ND	1	3	ND	0	1	1	0	1	1	1	1	0	0	2	NA	1	Actiskenan	1	0	0	0	0	NA	NA	5	NA	0	NA	NA	NA	NA	NA	NA	NA	NA	NA	NA
23	1	74	10	ND	1	3	ND	0	1	1	0	1	1	1	3	0	1	2	NA	0	Movicol	3	0	0	0	0	NA	NA	ND	NA	0	0	NA	NA	NA	NA	NA	NA	NA	NA	NA
23	1	74	10	ND	1	3	ND	1	1	0	1	1	1	1	1	0	0	1	NA	0	Dafalgan	1	2	1	2	1	500	1	NA	NA	0	NA	0	NA	0	NA	0	NA	0	NA	NA
23	1	74	10	ND	1	3	ND	1	1	0	1	1	1	1	3	1	0	1	NA	0	Tardyferon B9	1	2	1	2	1	NA	1	NA	0	0	NA	0	0	0	NA	0	0	0	NA	NA
23	1	74	10	ND	1	3	ND	1	1	1	0	1	1	1	1	0	0	0	NA	0	Acupan	12	0	0	0	0	NA	NA	ND	NA	0	NA	NA	NA	NA	NA	NA	NA	NA	NA	NA
23	1	74	10	ND	1	3	ND	0	1	1	0	1	1	1	1	0	0	2	NA	1	Actiskenan	1	0	0	0	0	NA	NA	5	NA	0	NA	NA	NA	NA	NA	NA	NA	NA	NA	NA
24	0	52	52	ND	1	NA	NA	NA	NA	NA	NA	NA	NA	NA	NA	NA	NA	NA	NA	NA	Princi B	1	1	1	1	1	NA	1	NA	NA	NA	NA	NA	NA	NA	NA	NA	NA	NA	NA	1
24	0	52	52	ND	1	3	ND	1	1	0	1	1	1	1	3	1	0	1	NA	0	B1-B6-PP	NA	0	0	0	0	NA	NA	NA	0	0	NA	0	NA	NA	NA	0	NA	NA	NA	NA
24	0	52	53	ND	1	3	ND	1	1	0	1	1	1	1	1	0	0	1	NA	0	Dafalgan	1	2	1	2	1	500	1	NA	NA	0	NA	0	NA	0	NA	0	NA	0	NA	NA
24	0	52	53	ND	1	NA	NA	NA	NA	NA	NA	NA	NA	NA	NA	NA	NA	NA	NA	NA	Princi B	1	1	1	1	1	NA	1	NA	NA	NA	NA	NA	NA	NA	NA	NA	NA	NA	NA	1
24	0	52	53	ND	1	3	ND	1	1	0	1	1	1	1	3	1	0	1	NA	0	B1-B6-PP	NA	0	0	0	0	NA	NA	NA	0	0	NA	0	NA	NA	NA	0	NA	NA	NA	NA
75	0	44	3	69	1	3	ND	1	1	0	1	1	1	1	1	0	0	1	NA	0	Dafalgan	1	2	1	2	1	500	1	NA	NA	0	NA	0	NA	0	NA	0	NA	0	NA	NA
75	0	44	3	69	1	3	ND	1	1	0	1	1	1	1	1	0	0	1	NA	0	Biprofenid LP	1	1	1	1	1	100	1	NA	NA	0	NA	0	NA	0	NA	0	NA	0	NA	NA
75	0	44	3	69	1	3	ND	1	1	0	1	1	1	1	1	0	0	1	NA	0	Contramal LP	1	1	1	0	0	NA	NA	6	NA	0	NA	0	NA	0	NA	NA	NA	NA	NA	NA
75	0	44	3	69	1	3	ND	1	1	0	1	1	1	1	1	0	0	1	NA	0	Inexium	1	1	1	1	1	20	1	NA	NA	0	NA	0	NA	0	NA	0	NA	0	NA	NA
75	0	44	3	69	1	3	ND	1	1	0	1	1	1	1	1	0	0	2	NA	1	Actiskenan	1	0	0	0	0	NA	NA	5	NA	0	NA	NA	NA	NA	NA	NA	NA	NA	NA	NA
75	0	44	4	69	1	3	ND	1	1	0	1	1	1	1	1	0	0	1	NA	0	Dafalgan	1	2	1	0	0	500	1	6	NA	0	NA	0	NA	0	NA	NA	NA	NA	NA	NA
75	0	44	4	69	1	3	ND	1	1	0	1	1	1	1	1	0	0	1	NA	0	Biprofenid LP	1	1	1	1	1	100	1	NA	NA	0	NA	0	NA	0	NA	0	NA	0	NA	NA
75	0	44	4	69	1	3	ND	1	1	0	1	1	1	1	1	0	0	1	NA	0	Contramal LP	1	1	1	0	0	NA	NA	6	NA	0	NA	0	NA	0	NA	NA	NA	NA	NA	NA
75	0	44	4	69	1	3	ND	1	1	0	1	1	1	1	1	0	0	2	NA	1	Actiskenan	1	0	0	0	0	NA	NA	5	NA	0	NA	NA	NA	NA	NA	NA	NA	NA	NA	NA
75	0	44	4	69	1	3	ND	1	1	0	1	1	1	1	3	0	0	1	NA	1	Movicol	3	0	0	1	1	NA	1	NA	NA	0	NA	NA	NA	NA	NA	NA	NA	1	NA	NA
75	0	44	4	69	1	3	ND	1	1	0	1	1	1	1	1	0	0	1	NA	0	Dafalgan	1	2	1	2	1	500	1	NA	NA	0	NA	0	NA	0	NA	0	NA	0	NA	NA
75	0	44	4	69	1	3	ND	1	1	0	1	1	1	1	1	0	0	1	NA	0	Contramal LP	1	1	1	0	0	NA	NA	6	NA	0	NA	0	NA	0	NA	NA	NA	NA	NA	NA
75	0	44	4	69	1	3	ND	1	1	0	1	1	1	1	1	0	0	2	NA	1	Actiskenan	1	0	0	0	0	NA	NA	5	NA	0	NA	NA	NA	NA	NA	NA	NA	NA	NA	NA
76	0	73	1	77	0	2	ND	0	1	1	0	1	1	1	1	0	1	2	NA	0	Dafalgan	1	4	1	2	1	500	1	NA	NA	0	0	0	NA	1	0	0	NA	0	0	NA
76	0	73	1	77	0	2	ND	0	1	1	0	1	1	1	1	0	1	2	NA	0	Pariet	1	2	1	0	0	NA	NA	12	NA	0	0	0	NA	1	1	NA	NA	NA	NA	NA
76	0	73	1	77	0	2	ND	1	1	1	0	1	1	1	3	0	1	2	NA	0	Lexomil	1	1	1	0,25	1	6	1	NA	NA	0	0	0	NA	0	0	0	NA	0	0	NA
76	0	73	1	77	0	2	ND	0	1	1	0	1	1	1	1	0	0	0	NA	0	Oxynorm	1	1	1	1	1	5	1	NA	NA	0	NA	0	NA	0	NA	0	NA	0	NA	NA
76	0	73	1	77	0	2	ND	1	1	1	0	1	1	1	1	0	1	2	NA	0	Oxycontin	1	0	0	0	0	NA	NA	11	NA	1	0	NA	NA	NA	NA	NA	NA	NA	NA	NA
76	0	73	2	77	0	2	ND	0	1	1	0	1	1	1	1	0	0	1	0	0	Perfalgan	12	0	0	0	0	NA	NA	11	NA	0	NA	NA	NA	NA	NA	NA	NA	NA	NA	NA
76	0	73	2	77	0	2	ND	0	1	1	0	1	1	1	1	0	1	2	NA	0	Dafalgan	1	4	1	2	1	500	1	NA	NA	0	0	0	NA	1	0	0	NA	NA	NA	NA
76	0	73	2	77	0	2	ND	0	1	1	0	1	1	1	1	0	0	1	0	0	Perfalgan	12	0	0	0	0	NA	NA	11	NA	0	NA	NA	NA	NA	NA	NA	NA	NA	NA	NA
76	0	73	2	77	0	2	ND	0	1	1	0	1	1	1	1	0	1	2	NA	0	Pariet	1	2	1	1	1	10	1	NA	NA	0	0	0	NA	0	0	0	NA	0	0	NA
76	0	73	2	77	0	2	ND	1	1	1	0	1	1	1	1	0	1	2	NA	0	Oxycontin	1	2	1	2	1	10	1	NA	NA	1	0	NA	NA	NA	NA	NA	NA	NA	NA	NA
76	0	73	2	77	0	2	ND	1	1	1	0	1	1	1	1	0	0	2	NA	0	Bionolyte G5	12	0	0	1	1	1000	12	NA	NA	0	NA	NA	NA	NA	NA	0	NA	0	NA	NA
76	0	73	2	77	0	2	ND	1	1	1	0	1	1	1	3	0	1	2	NA	0	Lexomil	1	1	1	0,25	1	6	1	NA	NA	0	0	0	NA	0	0	0	NA	0	0	NA
76	0	73	2	77	0	2	ND	1	1	1	0	1	1	1	1	0	1	2	NA	0	Bisoce Gé	1	1	1	1	1	1.25	1	NA	NA	0	0	0	NA	0	0	0	NA	0	0	NA
76	0	73	2	77	0	2	ND	1	1	1	0	1	1	1	1	0	1	2	NA	0	Bisoce Gé	1	1	1	1	1	3.75	1	NA	NA	0	0	0	NA	0	0	0	NA	0	0	NA
76	0	73	2	77	0	2	ND	0	1	1	0	1	1	1	1	0	1	2	NA	0	Triatec	1	2	1	2	1	1.25	1	NA	NA	0	0	0	NA	0	0	0	NA	0	0	NA
76	0	73	2	77	0	2	ND	0	1	1	0	1	1	1	1	0	0	0	NA	0	Oxynorm	1	0	0	0	0	NA	NA	ND	NA	0	NA	NA	NA	NA	NA	NA	NA	NA	NA	NA
76	0	73	2	77	0	2	ND	0	1	1	0	1	1	1	1	0	1	2	NA	0	Dafalgan	1	2	1	2	1	500	1	NA	NA	0	0	0	NA	0	0	0	NA	0	0	NA
76	0	73	2	77	0	2	ND	0	1	1	0	1	1	1	1	0	0	0	NA	0	Oxynorm	1	0	0	0	0	NA	NA	ND	NA	0	NA	NA	NA	NA	NA	NA	NA	NA	NA	NA
76	0	73	2	77	0	2	ND	0	1	1	0	1	1	1	1	0	0	1	0	0	Perfalgan	12	0	0	0	0	NA	NA	11	NA	0	NA	NA	NA	NA	NA	NA	NA	NA	NA	NA
77	0	84	4	90	0	2	ND	1	1	1	0	0	0	0	0	0	1	2	NA	0	Lercan	1	7	1	0	0	NA	NA	12	NA	NA	0	NA	NA	NA	1	NA	NA	NA	NA	NA
77	0	84	4	90	0	2	ND	1	1	1	0	0	0	1	1	1	1	2	NA	0	Pradaxa	1	2	1	2	1	75	1	NA	0	0	0	0	0	0	0	0	0	0	0	NA
77	0	84	4	90	0	2	ND	0	1	1	0	0	0	1	1	0	1	2	NA	0	Gabapentine	1	2	1	1	1	300	1	NA	NA	0	0	0	NA	1	0	0	NA	0	0	NA
77	0	84	4	90	0	2	ND	1	1	1	0	0	0	1	1	0	1	2	NA	0	Bisoce Gé	1	2	1	2	1	1.25	1	NA	NA	0	0	0	NA	0	0	0	NA	0	0	NA
77	0	84	4	90	0	2	ND	1	1	1	0	0	0	0	0	0	1	2	NA	0	Metformine	1	9	1	1	1	500	1	NA	NA	NA	0	NA	NA	NA	0	NA	NA	NA	0	NA
77	0	84	4	90	0	2	ND	0	1	1	0	0	0	1	1	0	0	2	NA	0	Dafalgan	1	0	0	2	1	500	1	NA	NA	0	NA	NA	NA	NA	NA	0	NA	0	NA	NA
77	0	84	4	90	0	2	ND	1	1	1	0	0	0	1	1	0	0	2	NA	0	Contramal LP	1	0	0	1	1	100	1	NA	NA	0	NA	NA	NA	NA	NA	0	NA	0	NA	NA
77	0	84	4	90	0	2	ND	0	1	1	0	0	0	1	1	0	0	1	NA	0	Actrapid	12	0	0	2	1	100	3	NA	NA	0	NA	NA	NA	NA	NA	0	NA	0	NA	NA
77	0	84	4	90	0	2	ND	1	1	1	0	0	0	1	1	0	0	2	NA	1	Actiskenan	1	0	0	0	0	NA	NA	5	NA	0	NA	NA	NA	NA	NA	NA	NA	NA	NA	NA
77	0	84	5	90	0	2	1	1	1	1	0	0	0	0	0	0	1	2	NA	0	Lercan	1	0	0	0	0	NA	NA	ND	NA	0	0	0	NA	NA	NA	NA	NA	NA	NA	NA
77	0	84	5	90	0	2	1	1	1	1	0	0	0	1	1	0	1	2	NA	0	Kardegic	3	1	1	1	1	75	1	NA	NA	0	0	0	NA	0	1	0	NA	0	1	NA
77	0	84	5	90	0	2	1	1	1	1	0	0	0	1	1	0	1	2	NA	0	Altéis duo	1	1	1	1	1	20	1	NA	NA	0	0	0	NA	0	0	0	NA	0	0	NA
77	0	84	5	90	0	2	1	1	1	1	0	0	0	0	0	0	1	2	NA	0	Metformine	1	1	1	1	1	500	1	NA	NA	0	0	0	NA	0	0	0	NA	0	0	NA
77	0	84	5	90	0	2	1	1	1	1	0	0	0	1	1	0	1	2	NA	0	Dafalgan	1	2	1	2	1	500	1	NA	NA	0	0	0	NA	0	0	0	NA	0	0	NA
77	0	84	5	90	0	2	1	1	1	1	0	0	0	1	1	0	1	2	NA	0	Bisoce Gé	1	2	1	2	1	1.25	1	NA	NA	0	1	0	NA	1	0	0	NA	1	0	NA
77	0	84	5	90	0	2	1	0	1	1	0	0	0	1	1	0	1	2	NA	0	Gabapentine	1	1	1	1	1	300	1	NA	NA	0	0	0	NA	0	0	0	NA	0	0	NA
77	0	84	5	90	0	2	1	1	1	1	0	0	0	1	1	0	0	2	NA	0	Contramal LP	1	1	1	1	1	100	1	NA	NA	0	NA	0	NA	0	NA	0	NA	0	NA	NA
77	0	84	5	90	0	2	ND	1	1	1	0	0	0	1	1	0	0	2	NA	1	Actiskenan	1	0	0	0	0	NA	NA	5	NA	0	NA	NA	NA	NA	NA	NA	NA	NA	NA	NA
77	0	84	4	90	0	2	ND	0	1	1	0	0	0	1	1	0	0	1	NA	0	Actrapid	12	0	0	2	1	100	3	NA	NA	0	NA	NA	NA	NA	NA	0	NA	0	NA	NA
77	0	84	5	90	0	2	1	1	1	1	0	0	0	1	1	0	1	2	NA	0	Kardegic	3	1	1	1	1	75	NA	NA	NA	0	0	0	NA	0	0	0	NA	0	0	NA
77	0	84	5	90	0	2	1	1	1	1	0	0	0	1	1	0	1	2	NA	0	Dafalgan	1	2	1	2	1	500	1	NA	NA	0	0	0	NA	0	0	0	NA	0	0	NA
77	0	84	5	90	0	2	1	1	1	1	0	0	0	1	1	0	1	2	NA	0	Gabapentine	1	0	0	0	0	NA	NA	ND	NA	NA	NA	NA	NA	NA	NA	NA	NA	NA	NA	NA
77	0	84	5	90	0	2	ND	1	1	1	0	0	0	1	1	0	0	2	NA	1	Actiskenan	1	0	0	0	0	NA	NA	5	NA	0	NA	NA	NA	NA	NA	NA	NA	NA	NA	NA
77	0	84	4	90	0	2	ND	0	1	1	0	0	0	1	1	0	0	1	NA	0	Actrapid	12	0	0	2	1	100	3	NA	NA	0	NA	NA	NA	NA	NA	0	NA	0	NA	NA
25	1	62	9	ND	0	3	ND	1	1	1	0	1	1	1	1	0	0	1	NA	0	Dafalgan	1	2	1	2	1	500	1	NA	NA	0	NA	0	NA	0	NA	0	NA	0	NA	NA
25	1	62	9	ND	0	NA	NA	NA	NA	NA	NA	NA	NA	NA	NA	NA	NA	NA	NA	NA	Pariet	1	1	1	1	1	10	1	NA	NA	NA	NA	NA	NA	NA	NA	NA	NA	NA	NA	1
25	1	62	9	ND	0	3	ND	1	1	1	0	1	1	1	1	0	0	1	NA	0	Inexium	1	0	0	0	0	NA	NA	7	NA	0	NA	NA	NA	NA	NA	NA	NA	NA	NA	NA
25	1	62	10	ND	0	3	ND	1	1	1	0	1	1	1	1	0	0	1	NA	0	Pradaxa	1	2	1	2	1	110	1	NA	NA	0	NA	0	NA	0	NA	0	NA	0	NA	NA
25	1	62	10	ND	0	3	ND	1	1	1	0	1	1	1	1	0	0	1	NA	0	Dafalgan	1	2	1	2	1	500	1	NA	NA	0	NA	0	NA	0	NA	0	NA	0	NA	NA
25	1	62	10	ND	0	NA	NA	NA	NA	NA	NA	NA	NA	NA	NA	NA	NA	NA	NA	NA	Acupan	12	1	1	0	0	NA	NA	13	NA	NA	NA	NA	NA	NA	NA	NA	NA	NA	NA	1
25	1	62	10	ND	0	3	ND	1	1	1	0	1	1	1	1	0	0	1	NA	0	Dafalgan	1	2	1	2	1	500	1	NA	NA	0	NA	0	NA	0	NA	0	NA	0	NA	NA
78	1	59	4	ND	0	3	ND	1	1	0	1	1	1	1	1	0	0	2	NA	0	Contramal LP	1	1	1	1	1	100	1	NA	NA	0	NA	0	NA	0	NA	0	NA	0	NA	NA
78	1	59	4	ND	0	3	ND	1	1	0	1	1	1	1	1	0	0	1	NA	0	Lovenox	12	0	0	1	1	4000	3	NA	NA	0	NA	0	NA	0	NA	0	NA	0	NA	NA
78	1	59	4	ND	0	3	ND	1	1	0	1	1	1	1	3	0	1	1	NA	0	Movicol	3	0	0	2	1	NA	1	NA	NA	0	0	0	NA	0	1	0	NA	0	1	NA
78	1	59	4	ND	0	3	ND	1	1	0	1	1	1	1	1	0	0	1	NA	1	Morphine	12	0	0	0	0	NA	NA	5	NA	0	NA	NA	NA	NA	NA	NA	NA	NA	NA	NA
78	1	59	5	ND	0	3	ND	1	1	0	1	1	1	1	1	0	0	2	NA	0	Contramal LP	1	1	1	1	1	100	1	NA	NA	0	NA	0	NA	0	NA	0	NA	0	NA	NA
78	1	59	5	ND	0	3	ND	1	1	0	1	1	1	1	3	0	1	1	NA	0	Movicol	3	0	0	2	1	NA	1	NA	NA	0	0	0	NA	0	0	0	NA	0	0	NA
78	1	59	5	ND	0	3	ND	0	1	0	1	1	1	0	3	0	1	2	NA	0	Viread	1	10	1	1	1	245	1	NA	NA	NA	0	0	NA	NA	0	0	NA	NA	0	NA
78	1	59	5	ND	0	3	ND	1	1	0	1	1	1	1	2	0	1	2	NA	0	Atacand	1	2	1	2	1	8	1	NA	NA	1	0	0	NA	0	0	0	NA	0	0	NA
78	1	59	5	ND	0	3	ND	0	1	0	1	1	1	1	1	0	1	2	NA	0	Gliclazide	1	2	1	2	1	30	1	NA	NA	0	0	0	NA	0	0	0	NA	0	0	NA
78	1	59	5	ND	0	3	ND	1	1	0	1	1	1	1	1	0	0	1	NA	1	Morphine	12	0	0	1	1	5	3	NA	NA	0	NA	NA	NA	NA	NA	0	NA	0	NA	NA
79	1	63	2	66	0	3	ND	1	1	0	0	1	1	1	1	0	0	1	NA	0	Lovenox	12	0	0	1	1	4000	3	NA	NA	0	NA	NA	NA	NA	NA	0	NA	0	NA	NA
79	1	63	2	66	0	3	ND	1	1	0	0	1	1	1	1	0	0	2	NA	0	Dafalgan	1	2	1	2	1	500	1	NA	NA	0	NA	0	NA	0	NA	0	NA	0	NA	NA
79	1	63	2	66	0	3	ND	1	1	0	0	1	1	1	1	0	0	2	NA	0	Biprofenid LP	1	1	1	1	1	100	1	NA	NA	0	NA	0	NA	0	NA	0	NA	0	NA	NA
79	1	63	2	66	0	3	ND	1	1	0	0	1	1	1	1	0	0	2	NA	0	Contramal LP	1	1	1	1	1	100	1	NA	NA	0	NA	0	NA	0	NA	0	NA	0	NA	NA
79	1	63	2	66	0	3	ND	1	1	0	0	1	1	1	1	0	1	0	NA	0	Omeprazole	1	0	0	0	0	NA	NA	7	NA	0	0	NA	NA	NA	NA	NA	NA	NA	NA	NA
79	1	63	2	66	0	3	ND	1	1	0	0	1	1	1	1	0	1	2	NA	0	Lyrica	1	2	1	0	0	NA	NA	6	NA	0	0	0	NA	0	0	NA	NA	NA	NA	NA
79	1	63	2	66	0	3	ND	1	1	0	0	1	1	1	1	0	0	2	NA	1	Actiskenan	1	0	0	0	0	NA	NA	5	NA	0	NA	NA	NA	NA	NA	NA	NA	NA	NA	NA
79	1	63	3	66	0	3	ND	1	1	0	0	1	1	1	1	0	0	2	NA	0	Dafalgan	1	2	1	0	0	NA	NA	ND	NA	0	NA	0	NA	0	NA	NA	NA	NA	NA	NA
79	1	63	3	66	0	3	ND	1	1	0	0	1	1	1	1	0	0	2	NA	0	Contramal LP	1	1	1	1	1	100	1	NA	NA	0	NA	0	NA	0	NA	0	NA	0	NA	NA
79	1	63	3	66	0	3	ND	1	1	0	0	1	1	1	1	0	0	2	NA	1	Actiskenan	1	0	0	0	0	NA	NA	5	NA	0	NA	NA	NA	NA	NA	NA	NA	NA	NA	NA
79	1	63	3	66	0	3	ND	1	1	0	0	1	1	1	1	0	0	2	NA	0	Dafalgan	1	2	1	2	1	500	1	NA	NA	0	NA	0	NA	0	NA	0	NA	0	NA	NA
79	1	63	3	66	0	3	ND	1	1	0	0	1	1	1	1	0	0	2	NA	1	Actiskenan	1	0	0	0	0	NA	NA	5	NA	0	NA	NA	NA	NA	NA	NA	NA	NA	NA	NA
26	1	47	2	ND	0	2	1	1	1	1	0	0	0	1	1	0	1	2	NA	0	Loxen LP	1	2	1	1	1	50	1	NA	NA	0	0	0	NA	0	0	0	NA	0	0	NA
26	1	47	2	ND	0	2	1	1	1	1	0	0	0	1	0	0	0	0	NA	0	lovenox	12	1	1	1	1	4000	3	NA	NA	0	NA	NA	NA	0	NA	NA	NA	0	NA	NA
26	1	47	2	ND	0	NA	NA	NA	NA	NA	NA	NA	NA	NA	NA	NA	NA	NA	NA	NA	Bionolyte G5	12	0	0	1	1	NA	2	NA	NA	NA	NA	NA	NA	NA	NA	NA	NA	NA	NA	1
26	1	47	2	ND	0	NA	NA	NA	NA	NA	NA	NA	NA	NA	NA	NA	NA	NA	NA	NA	Pariet	1	0	0	1	1	20	1	NA	NA	NA	NA	NA	NA	NA	NA	NA	NA	NA	NA	1
26	1	47	2	ND	0	2	1	1	1	1	0	0	0	1	1	0	0	0	NA	0	Inexium	1	0	0	0	0	NA	NA	7	NA	0	NA	NA	NA	NA	NA	NA	NA	NA	NA	NA
26	1	47	2	ND	0	NA	NA	NA	NA	NA	NA	NA	NA	NA	NA	NA	NA	NA	NA	NA	Dafalgan	1	0	0	1	1	500	1	NA	NA	NA	NA	NA	NA	NA	NA	NA	NA	NA	NA	1
26	1	47	2	ND	0	2	1	1	1	1	0	0	0	1	0	1	0	2	NA	0	Ixprim	1	0	0	0	0	NA	NA	ND	0	0	NA	NA	NA	NA	NA	NA	NA	NA	NA	NA
26	1	47	2	ND	0	2	1	1	1	1	0	0	0	1	1	0	0	2	NA	1	Actiskenan	1	0	0	0	0	NA	NA	5	NA	0	NA	NA	NA	NA	NA	NA	NA	NA	NA	NA
26	1	47	3	ND	0	NA	NA	NA	NA	NA	NA	NA	NA	NA	NA	NA	NA	NA	NA	NA	Contramal LP	1	0	0	2	1	100	1	NA	NA	NA	NA	NA	NA	NA	NA	NA	NA	NA	NA	1
26	1	47	3	ND	0	2	1	1	1	1	0	0	0	1	1	0	1	2	NA	0	Loxen LP	1	0	0	1	1	50	1	NA	NA	0	0	0	NA	0	0	0	NA	0	0	NA
26	1	47	3	ND	0	NA	NA	NA	NA	NA	NA	NA	NA	NA	NA	NA	NA	NA	NA	NA	Perfalgan	12	0	0	1	1	1	2	NA	NA	NA	NA	NA	NA	NA	NA	NA	NA	NA	NA	1
26	1	47	3	ND	0	NA	NA	NA	NA	NA	NA	NA	NA	NA	NA	NA	NA	NA	NA	NA	Bionolyte G5	12	0	0	1	1	NA	2	NA	NA	NA	NA	NA	NA	NA	NA	NA	NA	NA	NA	1
26	1	47	3	ND	0	NA	NA	NA	NA	NA	NA	NA	NA	NA	NA	NA	NA	NA	NA	NA	Spasfon lyoc	1	0	0	2	1	80	1	NA	NA	NA	NA	NA	NA	NA	NA	NA	NA	NA	NA	1
26	1	47	3	ND	0	2	1	1	1	1	0	0	0	1	0	1	0	2	NA	0	Ixprim	1	0	0	0	0	NA	NA	ND	0	0	NA	NA	NA	NA	NA	NA	NA	NA	NA	NA
26	1	47	3	ND	0	2	1	1	1	1	0	0	0	1	1	0	0	2	NA	1	Actiskenan	1	0	0	0	0	NA	NA	5	NA	0	NA	NA	NA	NA	NA	NA	NA	NA	NA	NA
26	1	47	3	ND	0	2	1	1	1	1	0	0	0	1	3	0	1	2	NA	0	Aldactazine	1	0	0	0	0	NA	NA	ND	NA	0	0	NA	NA	NA	NA	NA	NA	NA	NA	NA
26	1	47	3	ND	0	NA	NA	NA	NA	NA	NA	NA	NA	NA	NA	NA	NA	NA	NA	NA	Dafalgan	1	0	0	1	1	500	1	NA	NA	NA	NA	NA	NA	NA	NA	NA	NA	NA	NA	1
26	1	47	3	ND	0	2	1	1	1	1	0	0	0	1	0	1	0	2	NA	0	Ixprim	1	0	0	0	0	NA	NA	ND	0	0	NA	NA	NA	NA	NA	NA	NA	NA	NA	NA
26	1	47	3	ND	0	2	1	1	1	1	0	0	0	1	1	0	0	2	NA	1	Actiskenan	1	0	0	0	0	NA	NA	5	NA	0	NA	NA	NA	NA	NA	NA	NA	NA	NA	NA
27	0	55	54	ND	0	3	ND	1	1	1	0	1	1	1	1	0	0	1	NA	0	Dafalgan	1	2	1	2	1	500	1	NA	NA	0	NA	0	NA	0	NA	0	NA	0	NA	NA
27	0	55	54	ND	0	3	ND	1	1	1	0	1	1	1	1	0	0	1	NA	0	Contramal LP	1	1	1	1	1	100	1	NA	NA	0	NA	0	NA	0	NA	0	NA	0	NA	NA
27	0	55	54	ND	0	3	ND	1	1	1	0	1	1	1	1	0	1	1	NA	0	Atarax	1	1	1	1	1	25	1	NA	NA	0	0	0	NA	0	0	0	NA	0	0	NA
27	0	55	54	ND	0	3	ND	1	1	1	0	1	1	1	0	0	0	1	NA	0	Amoxicilline	1	2	1	2	1	10	1	NA	NA	0	NA	NA	NA	0	NA	NA	NA	0	NA	NA
27	0	55	54	ND	0	NA	NA	NA	NA	NA	NA	NA	NA	NA	NA	NA	NA	NA	NA	NA	Pariet	1	1	1	1	1	30	1	NA	NA	NA	NA	NA	NA	NA	NA	NA	NA	NA	NA	1
27	0	55	54	ND	0	3	ND	1	1	1	0	1	1	1	1	0	1	1	NA	0	Inexium	1	0	0	0	0	0	NA	7	NA	0	0	NA	NA	NA	NA	NA	NA	NA	NA	NA
27	0	55	54	ND	0	3	ND	1	1	1	0	1	1	1	0	0	0	1	NA	0	eupressyl	1	0	0	1	1	NA	1	NA	NA	0	NA	NA	NA	NA	NA	NA	NA	0	NA	NA
27	0	55	54	ND	0	3	ND	1	1	1	0	1	1	1	3	1	0	1	NA	0	Forlax	1	0	0	1	1	NA	1	NA	0	0	NA	0	0	0	NA	0	0	0	NA	NA
27	0	55	54	ND	0	NA	NA	NA	NA	NA	NA	NA	NA	NA	NA	NA	NA	NA	NA	NA	Trileptal	1	0	0	1	0	NA	NA	NA	NA	NA	NA	NA	NA	NA	NA	NA	NA	NA	NA	1
27	0	55	54	ND	0	NA	NA	NA	NA	NA	NA	NA	NA	NA	NA	NA	NA	NA	NA	NA	Foradil	1	0	0	1	0	NA	NA	NA	NA	NA	NA	NA	NA	NA	NA	NA	NA	NA	NA	1
27	0	55	54	ND	0	NA	NA	NA	NA	NA	NA	NA	NA	NA	NA	NA	NA	NA	NA	NA	Mufoxol	1	0	0	1	0	NA	NA	NA	NA	NA	NA	NA	NA	NA	NA	NA	NA	NA	NA	1
27	0	55	54	ND	0	3	ND	1	1	1	0	1	1	1	3	1	0	1	NA	1	Acupan	12	0	0	0	0	NA	NA	5	0	0	NA	0	NA	NA	NA	0	NA	NA	NA	NA
27	0	55	55	ND	0	3	ND	1	1	1	0	1	1	1	0	0	0	1	NA	0	eupressyl	1	0	0	1	1	NA	1	NA	NA	0	NA	NA	NA	NA	NA	NA	NA	0	NA	NA
27	0	55	55	ND	0	3	ND	1	1	1	0	1	1	1	1	0	0	1	NA	0	Dafalgan	1	2	1	2	1	500	1	NA	NA	0	NA	0	NA	0	NA	0	NA	0	NA	NA
27	0	55	55	ND	0	3	ND	1	1	1	0	1	1	1	1	0	0	1	NA	0	Contramal LP	1	1	1	1	1	100	1	NA	NA	0	NA	0	NA	0	NA	0	NA	0	NA	NA
27	0	55	55	ND	0	3	ND	1	1	1	0	1	1	1	0	0	0	1	NA	0	Amoxicilline	1	2	1	2	1	10	1	NA	NA	0	NA	NA	NA	0	NA	NA	NA	0	NA	NA
27	0	55	55	ND	0	3	ND	1	1	1	0	1	1	1	3	1	0	1	NA	1	Acupan	12	0	0	0	0	NA	NA	5	0	0	NA	0	NA	NA	NA	0	NA	NA	NA	NA
27	0	55	55	ND	0	3	ND	1	1	1	0	1	1	1	1	0	0	1	NA	0	Amlor	1	2	1	2	1	5	1	NA	NA	0	NA	0	NA	0	NA	0	NA	0	NA	NA
27	0	55	55	ND	0	NA	NA	NA	NA	NA	NA	NA	NA	NA	NA	NA	NA	NA	NA	NA	Lercanidipine	1	2	1	0	0	NA	NA	13	NA	NA	NA	NA	NA	NA	NA	NA	NA	NA	NA	1
27	0	55	55	ND	0	3	ND	1	1	1	0	1	1	1	1	0	0	1	NA	0	Dafalgan	1	2	1	2	1	500	1	NA	NA	0	NA	0	NA	0	NA	0	NA	0	NA	NA
27	0	55	55	ND	0	3	ND	1	1	1	0	1	1	1	0	0	0	1	NA	0	Amoxicilline	1	2	1	2	1	10	1	NA	NA	0	NA	NA	NA	0	NA	NA	NA	0	NA	NA
27	0	55	55	ND	0	3	ND	1	1	1	0	1	1	1	3	1	0	1	NA	1	Acupan	12	0	0	0	0	NA	NA	5	0	0	NA	0	NA	NA	NA	0	NA	NA	NA	NA
80	1	88	7	42	1	3	ND	0	1	0	1	1	1	1	1	0	0	2	NA	0	Dafalgan	1	2	1	2	1	500	1	NA	NA	0	NA	0	NA	0	NA	0	NA	0	NA	NA
80	1	88	7	42	1	3	ND	1	1	0	1	1	1	1	3	1	0	1	NA	0	Tardyferon B9	1	0	0	0	0	NA	NA	6	0	0	NA	NA	NA	NA	NA	NA	NA	NA	NA	NA
80	1	88	7	42	1	3	ND	0	1	0	1	1	1	1	1	0	0	0	NA	0	Lovenox	12	0	0	1	1	4000	3	NA	NA	0	NA	NA	NA	NA	NA	0	NA	0	NA	NA
80	1	88	7	42	1	3	ND	0	1	0	1	1	1	1	1	0	0	0	NA	1	Oxynorm	1	0	0	0	0	NA	NA	5	NA	0	NA	NA	NA	NA	NA	NA	NA	NA	NA	NA
80	1	88	8	42	1	3	ND	0	1	0	1	1	1	1	1	0	0	2	NA	0	Dafalgan	1	2	1	2	1	500	1	NA	NA	0	NA	0	NA	0	NA	0	NA	0	NA	NA
80	1	88	8	42	1	3	ND	1	1	0	1	1	1	1	1	0	1	1	NA	0	Dogmatil	1	1	1	1	1	50	1	NA	NA	0	0	0	NA	0	0	0	NA	0	0	NA
80	1	88	8	42	1	3	ND	1	1	0	1	1	1	1	1	0	1	1	NA	0	Atacand	1	1	1	1	1	8	1	NA	NA	0	0	0	NA	0	0	0	NA	0	0	NA
80	1	88	8	42	1	3	ND	1	1	0	1	1	1	1	3	0	0	1	NA	0	Movicol	3	0	0	2	1	NA	1	NA	NA	0	NA	NA	NA	NA	NA	0	NA	1	NA	NA
80	1	88	8	42	1	3	ND	1	1	0	1	1	1	1	3	0	1	2	NA	0	Microlax	9	0	0	1	1	NA	6	NA	NA	0	0	NA	NA	NA	NA	NA	NA	0	0	NA
80	1	88	8	42	1	3	ND	0	1	0	1	1	1	1	1	0	0	0	NA	1	Oxynorm	1	0	0	0	0	NA	NA	5	NA	0	NA	NA	NA	NA	NA	NA	NA	NA	NA	NA
80	1	88	8	42	1	3	ND	0	1	0	1	1	1	1	1	0	0	2	NA	0	Dafalgan	1	2	1	2	1	500	1	NA	NA	0	NA	0	NA	0	NA	0	NA	0	NA	NA
80	1	88	8	42	1	3	ND	1	1	0	1	1	1	1	3	0	0	2	NA	0	Tardyferon B9	1	1	1	1	1	NA	1	NA	NA	0	NA	0	NA	0	NA	0	NA	0	NA	NA
80	1	88	8	42	1	3	ND	0	1	0	1	1	1	1	1	0	0	0	NA	1	Oxynorm	1	0	0	0	0	NA	NA	5	NA	0	NA	NA	NA	NA	NA	NA	NA	NA	NA	NA
28	0	58	70	ND	0	3	ND	1	1	0	0	1	1	1	3	1	0	2	NA	0	Diffu K	1	1	1	1	1	600	1	NA	0	0	NA	NA	0	0	NA	NA	0	0	NA	NA
28	0	58	70	ND	0	3	ND	1	1	0	0	1	1	1	1	0	0	1	NA	0	Dafalgan	1	2	1	2	1	500	1	NA	NA	0	NA	0	NA	0	NA	0	NA	0	NA	NA
28	0	58	70	ND	0	NA	NA	NA	NA	NA	NA	NA	NA	NA	NA	NA	NA	NA	NA	NA	pariet	1	1	1	1	1	20	1	NA	NA	NA	NA	NA	NA	NA	NA	NA	NA	NA	NA	1
28	0	58	70	ND	0	3	ND	1	1	0	0	1	1	1	1	0	1	1	NA	0	Inexium	1	0	0	0	0	NA	NA	7	NA	0	0	NA	NA	NA	NA	NA	NA	NA	NA	NA
28	0	58	70	ND	0	3	ND	1	1	0	0	1	1	1	2	0	1	1	NA	0	Tahor	1	1	1	1	1	10	1	NA	NA	1	0	1	NA	1	0	1	NA	1	0	NA
28	0	58	70	ND	0	3	ND	1	1	0	0	1	1	1	1	0	0	1	NA	0	Lovenox	3	1	1	1	1	4000	3	NA	NA	0	NA	0	NA	0	NA	0	NA	0	NA	NA
28	0	58	70	ND	0	3	ND	1	1	0	0	1	1	1	0	0	0	1	NA	0	Tienam	12	0	0	0	0	NA	NA	11	NA	0	NA	NA	NA	NA	NA	NA	NA	NA	NA	NA
28	0	58	70	ND	0	3	ND	1	1	0	0	1	1	1	0	0	0	1	NA	0	Vancomycine	12	0	0	0	0	NA	NA	11	NA	0	NA	NA	NA	NA	NA	NA	NA	NA	NA	NA
28	0	58	70	ND	0	3	ND	1	1	0	0	1	1	0	0	0	1	1	NA	0	Lantus	12	0	0	0	0	NA	NA	11	NA	NA	0	NA	NA	NA	NA	NA	NA	NA	NA	NA
28	0	58	71	ND	0	3	ND	1	1	0	0	1	1	1	3	0	1	1	NA	0	Zyloric	1	0	0	1	1	100	1	NA	NA	0	0	0	NA	0	0	0	NA	0	0	NA
28	0	58	71	ND	0	NA	NA	NA	NA	NA	NA	NA	NA	NA	NA	NA	NA	NA	NA	NA	cetirizine	1	0	0	0,5	1	10	1	NA	NA	NA	NA	NA	NA	NA	NA	NA	NA	NA	NA	1
28	0	58	71	ND	0	3	ND	1	1	0	0	1	1	1	1	0	1	1	NA	0	Xyzall	1	0	0	0	0	NA	NA	7	NA	0	0	NA	NA	NA	NA	NA	NA	NA	NA	NA
28	0	58	71	ND	0	3	ND	1	1	0	0	1	1	1	1	0	1	1	NA	0	lasilix	1	0	0	1	1	40	1	NA	NA	0	0	0	NA	0	0	0	NA	0	0	NA
28	0	58	71	ND	0	3	ND	1	1	0	0	1	1	1	3	1	0	2	NA	0	Diffu K	1	1	1	1	1	600	1	NA	0	0	NA	NA	0	0	NA	NA	0	0	NA	NA
28	0	58	71	ND	0	3	ND	1	1	0	0	1	1	1	1	0	0	1	NA	0	Dafalgan	1	2	1	2	1	500	1	NA	NA	0	NA	0	NA	0	NA	0	NA	0	NA	NA
28	0	58	71	ND	0	3	ND	1	1	0	0	1	1	1	0	0	0	1	NA	0	Tienam	12	0	0	0	0	NA	NA	11	NA	0	NA	NA	NA	NA	NA	NA	NA	NA	NA	NA
28	0	58	71	ND	0	3	ND	1	1	0	0	1	1	1	1	0	1	1	NA	0	Triatec	1	1	1	1	1	2.5	1	NA	NA	0	0	0	NA	0	0	0	NA	0	0	NA
28	0	58	71	ND	0	3	ND	1	1	0	0	1	1	1	1	0	1	1	NA	0	Actrapid	3	0	0	10	1	10	3	NA	NA	0	0	0	NA	0	0	0	NA	0	0	NA
28	0	58	71	ND	0	3	ND	1	1	0	0	1	1	1	1	0	0	1	NA	0	Dafalgan	1	2	1	2	1	500	1	NA	NA	0	NA	0	NA	0	NA	0	NA	0	NA	NA
28	0	58	71	ND	0	3	ND	1	1	0	0	1	1	1	1	0	1	1	NA	0	Kardegic	1	1	1	1	1	75	1	NA	NA	0	0	0	NA	0	0	0	NA	0	0	NA
28	0	58	71	ND	0	3	ND	1	1	0	0	1	1	1	2	0	1	1	NA	0	Tahor	1	2	1	0	0	NA	NA	12	NA	1	0	0	NA	0	1	NA	NA	NA	NA	NA
28	0	58	71	ND	0	NA	NA	NA	NA	NA	NA	NA	NA	NA	NA	NA	NA	NA	NA	NA	Cetirizine	1	1	1	0	0	NA	NA	12	NA	NA	NA	NA	NA	NA	NA	NA	NA	NA	NA	1
28	0	58	71	ND	0	3	ND	1	1	0	0	1	1	1	0	0	0	1	NA	0	Tienam	12	2	1	2	1	500	2	NA	NA	0	NA	NA	NA	0	NA	NA	NA	0	NA	NA
28	0	58	71	ND	0	3	ND	1	1	0	0	1	1	1	1	0	0	1	NA	0	Dafalgan	1	2	1	2	1	500	1	NA	NA	0	NA	0	NA	0	NA	0	NA	0	NA	NA
29	1	71	6	ND	0	3	ND	0	1	0	0	1	1	1	1	0	0	1	NA	0	Contramal LP	1	2	1	1	1	100	1	NA	NA	0	NA	0	NA	1	NA	0	NA	0	NA	NA
29	1	71	6	ND	0	3	ND	0	1	0	0	1	1	1	1	0	0	1	NA	0	Dafalgan	1	4	1	2	1	500	1	NA	NA	0	NA	0	NA	1	NA	0	NA	0	NA	NA
29	1	71	6	ND	0	3	ND	0	1	0	0	1	1	1	1	0	0	1	NA	0	Lovenox	12	0	0	1	1	6000	3	NA	NA	0	NA	0	NA	0	NA	0	NA	0	NA	NA
29	1	71	6	ND	0	3	ND	0	1	0	0	1	1	1	3	1	0	1	NA	0	Acupan	12	0	0	0	0	NA	NA	ND	0	0	NA	0	NA	NA	NA	0	NA	NA	NA	NA
29	1	71	6	ND	0	3	ND	0	1	0	0	1	1	1	1	0	0	1	NA	1	Actiskenan	1	0	0	0	0	NA	NA	5	NA	0	NA	NA	NA	NA	NA	NA	NA	NA	NA	NA
29	1	71	7	ND	0	3	ND	0	1	0	0	1	1	1	1	0	0	1	NA	0	Dafalgan	1	2	1	2	1	500	1	NA	NA	0	NA	0	NA	0	NA	0	NA	0	NA	NA
29	1	71	7	ND	0	3	ND	0	1	0	0	1	1	0	3	0	0	1	NA	0	Tardyferon B9	1	2	1	0	0	NA	NA	12	NA	NA	NA	0	NA	NA	NA	NA	NA	NA	NA	NA
29	1	71	7	ND	0	3	ND	0	1	0	0	1	1	1	1	0	0	1	NA	0	Contramal LP	1	1	1	1	1	100	1	NA	NA	0	NA	0	NA	0	NA	0	NA	0	NA	NA
29	1	71	7	ND	0	3	ND	0	1	0	0	1	1	1	1	0	1	1	NA	1	Bisoce Gé	1	1	1	0	0	NA	NA	5	NA	0	0	0	NA	0	0	NA	NA	NA	NA	NA
29	1	71	7	ND	0	3	ND	0	1	0	0	1	1	1	1	0	1	1	NA	0	Lasilix faible	1	1	1	1	1	20	1	NA	NA	0	0	0	NA	0	0	0	NA	0	0	NA
29	1	71	7	ND	0	3	ND	0	1	0	0	1	1	1	1	0	1	1	NA	0	Digoxine	1	1	1	1	1	0.25	1	NA	NA	0	0	0	NA	0	0	0	NA	0	0	NA
29	1	71	7	ND	0	3	ND	0	1	0	0	1	1	1	3	1	0	1	NA	0	Acupan	12	0	0	0	0	NA	NA	ND	0	0	NA	0	NA	NA	NA	0	NA	NA	NA	NA
29	1	71	7	ND	0	3	ND	0	1	0	0	1	1	1	1	0	0	1	NA	1	Actiskenan	1	0	0	0	0	NA	NA	5	NA	0	NA	NA	NA	NA	NA	NA	NA	NA	NA	NA
29	1	71	7	ND	0	3	ND	0	1	0	0	1	1	1	1	0	0	1	NA	0	Dafalgan	1	2	1	2	1	500	1	NA	NA	0	NA	0	NA	0	NA	0	NA	0	NA	NA
29	1	71	7	ND	0	3	ND	0	1	0	0	1	1	0	3	0	0	1	NA	0	Tardyferon B9	1	2	1	2	1	NA	1	NA	NA	NA	NA	0	NA	NA	NA	0	NA	NA	NA	NA
29	1	71	7	ND	0	3	ND	0	1	0	0	1	1	1	3	1	0	1	NA	0	Acupan	12	0	0	0	0	NA	NA	ND	0	0	NA	0	NA	NA	NA	0	NA	NA	NA	NA
29	1	71	7	ND	0	3	ND	0	1	0	0	1	1	1	1	0	0	1	NA	1	Actiskenan	1	0	0	0	0	NA	NA	5	NA	0	NA	NA	NA	NA	NA	NA	NA	NA	NA	NA
30	1	56	11	ND	1	NA	NA	NA	NA	NA	NA	NA	NA	NA	NA	NA	NA	NA	NA	NA	Pariet	1	1	1	1	1	10	1	NA	NA	NA	NA	NA	NA	NA	NA	NA	NA	NA	NA	1
30	1	56	11	ND	1	3	ND	1	1	0	0	1	1	1	1	0	0	0	NA	0	Omeprazole	1	0	0	0	0	NA	NA	7	NA	0	NA	NA	NA	NA	NA	NA	NA	NA	NA	NA
30	1	56	11	ND	1	3	ND	1	1	0	0	1	1	1	3	0	1	2	NA	0	Princi B	1	1	1	1	1	NA	1	NA	NA	0	0	0	NA	0	0	0	NA	0	0	NA
30	1	56	11	ND	1	3	ND	1	1	0	0	1	1	1	1	0	0	1	NA	0	Contramal LP	1	1	1	1	1	100	1	NA	NA	0	NA	0	NA	0	NA	0	NA	0	NA	NA
30	1	56	11	ND	1	3	ND	1	1	0	0	1	1	1	1	0	0	1	NA	0	Lovenox	12	1	1	1	1	4000	3	NA	NA	0	NA	0	NA	0	NA	0	NA	0	NA	NA
30	1	56	11	ND	1	3	ND	1	1	0	0	1	1	1	1	0	0	1	NA	1	Acupan	12	0	0	0	0	NA	NA	5	NA	0	NA	NA	NA	NA	NA	NA	NA	NA	NA	NA
30	1	56	11	ND	1	3	ND	1	1	0	0	1	1	1	1	0	0	1	NA	1	actiskenan	1	0	0	0	0	NA	NA	5	NA	0	NA	NA	NA	NA	NA	NA	NA	NA	NA	NA
30	1	56	11	ND	1	3	ND	1	1	0	0	1	1	1	1	1	0	2	NA	0	Singulair	1	0	0	0	0	NA	NA	NA	0	0	NA	NA	NA	NA	NA	NA	NA	NA	NA	NA
30	1	56	11	ND	1	3	ND	1	1	0	0	1	1	0	0	0	0	2	NA	0	Seretide	11	0	0	0	0	NA	NA	NA	NA	NA	NA	NA	NA	NA	NA	NA	NA	NA	NA	NA
30	1	56	11	ND	1	3	ND	1	1	0	0	1	1	0	0	0	0	2	NA	1	Ventoline	11	0	0	0	0	NA	NA	NA	NA	NA	NA	NA	NA	NA	NA	NA	NA	NA	NA	NA
30	1	56	11	ND	1	3	ND	1	1	0	0	1	1	1	1	0	0	0	NA	1	Zophren	1	0	0	0	0	NA	NA	5	NA	0	NA	NA	NA	NA	NA	NA	NA	NA	NA	NA
30	1	56	11	ND	1	3	ND	1	1	0	0	1	1	1	3	0	1	2	NA	0	Princi B	1	1	1	1	1	NA	1	NA	NA	0	0	0	NA	0	0	0	NA	0	0	NA
30	1	56	12	ND	1	3	ND	1	1	0	0	1	1	1	1	0	0	1	NA	0	Contramal LP	1	1	1	1	1	100	1	NA	NA	0	NA	0	NA	0	NA	0	NA	0	NA	NA
30	1	56	12	ND	1	3	ND	1	1	0	0	1	1	1	1	0	0	1	NA	1	Acupan	12	0	0	0	0	NA	NA	5	NA	0	NA	NA	NA	NA	NA	NA	NA	NA	NA	NA
30	1	56	12	ND	1	3	ND	1	1	0	0	1	1	1	1	0	0	1	NA	1	actiskenan	1	0	0	0	0	NA	NA	5	NA	0	NA	NA	NA	NA	NA	NA	NA	NA	NA	NA
30	1	56	12	ND	1	3	ND	1	1	0	0	1	1	1	1	1	0	2	NA	0	Singulair	1	0	0	0	0	NA	NA	NA	0	0	NA	NA	NA	NA	NA	NA	NA	NA	NA	NA
30	1	56	12	ND	1	3	ND	1	1	0	0	1	1	0	0	0	0	2	NA	0	Seretide	11	0	0	0	0	NA	NA	NA	NA	NA	NA	NA	NA	NA	NA	NA	NA	NA	NA	NA
30	1	56	12	ND	1	3	ND	1	1	0	0	1	1	0	0	0	0	2	NA	1	Ventoline	11	0	0	0	0	NA	NA	NA	NA	NA	NA	NA	NA	NA	NA	NA	NA	NA	NA	NA
30	1	56	12	ND	1	3	ND	1	1	0	0	1	1	1	1	0	0	0	NA	1	Zophren	1	0	0	0	0	NA	NA	5	NA	0	NA	NA	NA	NA	NA	NA	NA	NA	NA	NA
30	1	56	12	ND	1	3	ND	1	1	0	0	1	1	1	3	0	0	2	NA	1	Forlax	3	0	0	0	0	NA	NA	5	NA	0	NA	NA	NA	NA	NA	NA	NA	NA	NA	NA
30	1	56	12	ND	1	3	ND	1	1	0	0	1	1	1	3	0	1	2	NA	0	Princi B	1	1	1	1	1	NA	1	NA	NA	0	0	0	NA	0	0	0	NA	0	0	NA
30	1	56	12	ND	1	3	ND	1	1	0	0	1	1	1	1	0	0	1	NA	1	Acupan	12	0	0	0	0	NA	NA	5	NA	0	NA	NA	NA	NA	NA	NA	NA	NA	NA	NA
30	1	56	12	ND	1	3	ND	1	1	0	0	1	1	1	1	0	0	1	NA	1	actiskenan	1	0	0	0	0	NA	NA	5	NA	0	NA	NA	NA	NA	NA	NA	NA	NA	NA	NA
30	1	56	12	ND	1	3	ND	1	1	0	0	1	1	1	1	1	0	2	NA	0	Singulair	1	0	0	0	0	NA	NA	NA	0	0	NA	NA	NA	NA	NA	NA	NA	NA	NA	NA
30	1	56	12	ND	1	3	ND	1	1	0	0	1	1	0	0	0	0	2	NA	0	Seretide	11	0	0	0	0	NA	NA	NA	NA	NA	NA	NA	NA	NA	NA	NA	NA	NA	NA	NA
30	1	56	12	ND	1	3	ND	1	1	0	0	1	1	0	0	0	0	2	NA	1	Ventoline	11	0	0	0	0	NA	NA	NA	NA	NA	NA	NA	NA	NA	NA	NA	NA	NA	NA	NA
30	1	56	12	ND	1	3	ND	1	1	0	0	1	1	1	1	0	0	0	NA	1	Zophren	1	0	0	0	0	NA	NA	5	NA	0	NA	NA	NA	NA	NA	NA	NA	NA	NA	NA
30	1	56	12	ND	1	3	ND	1	1	0	0	1	1	1	3	0	0	2	NA	1	Forlax	3	0	0	0	0	NA	NA	5	NA	0	NA	NA	NA	NA	NA	NA	NA	NA	NA	NA
31	0	66	4	65	1	3	ND	1	1	1	1	1	1	1	0	0	1	1	NA	1	Actrapid	12	0	0	10	1	10	3	NA	NA	0	0	NA	NA	0	0	NA	NA	0	0	NA
31	0	66	4	65	1	3	ND	1	1	1	1	1	1	1	0	0	0	1	NA	0	NaCl	12	0	0	1	1	0.9	2	NA	NA	0	NA	NA	NA	0	NA	NA	NA	0	NA	NA
31	0	66	4	65	1	3	ND	1	1	1	1	1	1	1	0	1	1	1	NA	0	Rivotril	3	1	1	15	1	2.5	1	NA	0	0	0	NA	0	0	0	NA	0	0	0	NA
31	0	66	4	65	1	3	ND	1	1	1	1	1	1	1	1	0	0	1	NA	0	Lovenox	12	0	0	1	1	4000	3	NA	NA	0	NA	0	NA	0	NA	0	NA	0	NA	NA
31	0	66	4	65	1	3	ND	1	1	1	1	1	1	1	1	0	0	1	NA	0	Créon	1	2	1	2	1	25000	1	NA	NA	0	NA	0	NA	0	NA	0	NA	0	NA	NA
31	0	66	4	65	1	3	ND	1	1	1	1	1	1	1	1	0	0	1	NA	0	Dafalgan	1	2	1	2	1	500	1	NA	NA	0	NA	0	NA	0	NA	0	NA	0	NA	NA
31	0	66	4	65	1	3	ND	1	1	1	1	1	1	1	2	0	0	1	NA	0	Prozac	1	1	1	1	1	20	1	NA	NA	1	NA	0	NA	0	NA	0	NA	0	NA	NA
31	0	66	4	65	1	3	ND	1	1	1	1	1	1	1	1	0	0	2	NA	0	Carbamazépine	1	1	1	1	1	200	1	NA	NA	1	NA	0	NA	0	NA	0	NA	0	NA	NA
31	0	66	4	65	1	3	ND	1	1	1	1	1	1	1	0	0	1	1	NA	0	Lantus	12	0	0	4	1	4	3	NA	NA	0	0	NA	NA	0	0	NA	NA	0	0	NA
31	0	66	4	65	1	3	ND	1	1	1	1	1	1	1	1	0	0	1	NA	0	Oxynorm	1	0	0	0	0	NA	NA	11	NA	0	NA	NA	NA	NA	NA	NA	NA	NA	NA	NA
31	0	66	4	65	1	3	ND	1	1	1	1	1	1	1	1	0	1	1	NA	0	Oxycontin	1	0	0	0	0	NA	NA	11	NA	0	0	NA	NA	NA	NA	NA	NA	NA	NA	NA
31	0	66	4	65	1	3	ND	1	1	1	1	1	1	1	3	0	1	1	NA	0	Aotal	1	0	0	0	0	NA	NA	ND	NA	0	0	NA	NA	NA	NA	NA	NA	NA	NA	NA
31	0	66	5	65	1	3	ND	1	1	1	1	1	1	1	3	0	1	1	NA	0	Aotal	1	8	1	2	1	333	1	NA	NA	0	0	0	NA	0	0	0	NA	0	0	NA
31	0	66	5	65	1	3	ND	1	1	1	1	1	1	1	1	0	0	2	NA	0	Triatec	1	1	1	1	1	2.5	1	NA	NA	0	NA	0	NA	0	NA	0	NA	0	NA	NA
31	0	66	5	65	1	3	ND	1	1	1	1	1	1	1	1	0	0	1	NA	0	Créon	1	2	1	2	1	25000	1	NA	NA	0	NA	0	NA	0	NA	0	NA	0	NA	NA
31	0	66	5	65	1	3	ND	1	1	1	1	1	1	1	0	0	0	1	NA	0	Tahor	1	2	1	1	1	40	1	NA	NA	0	NA	NA	NA	0	NA	NA	NA	0	NA	NA
31	0	66	5	65	1	3	ND	1	1	1	1	1	1	1	1	0	0	1	NA	0	Dafalgan	1	2	1	0	0	NA	NA	6	NA	0	NA	0	NA	0	NA	NA	NA	NA	NA	NA
31	0	66	5	65	1	3	ND	1	1	1	1	1	1	1	1	0	0	2	NA	0	Tegretol	1	1	1	0,75	1	200	1	NA	NA	1	NA	0	NA	0	NA	0	NA	0	NA	NA
31	0	66	5	65	1	3	ND	1	1	1	1	1	1	1	1	0	0	1	NA	0	Bisoce Gé	1	1	1	1	1	1.25	1	NA	NA	0	NA	0	NA	0	NA	0	NA	0	NA	NA
31	0	66	5	65	1	3	ND	1	1	1	1	1	1	1	1	0	0	1	NA	0	Bisoce Gé	1	1	1	1	1	3.75	1	NA	NA	0	NA	0	NA	0	NA	0	NA	0	NA	NA
31	0	66	5	65	1	3	ND	1	1	1	1	1	1	1	1	0	0	1	NA	0	Dafalgan	1	2	1	2	1	500	1	NA	NA	0	NA	0	NA	0	NA	0	NA	0	NA	NA
31	0	66	5	65	1	3	ND	1	1	1	1	1	1	1	0	1	1	1	NA	0	Rivotril	3	1	1	15	1	2.5	1	NA	0	0	0	NA	0	0	0	NA	0	0	0	NA
31	0	66	5	65	1	NA	NA	NA	NA	NA	NA	NA	NA	NA	NA	NA	NA	NA	NA	NA	pariet	1	0	0	1	1	10	1	NA	NA	NA	NA	NA	NA	NA	NA	NA	NA	NA	NA	1
31	0	66	5	65	1	3	ND	1	1	1	1	1	1	1	1	0	0	1	NA	0	Inexium	1	0	0	0	0	NA	NA	7	NA	0	NA	NA	NA	NA	NA	NA	NA	NA	NA	NA
31	0	66	5	65	1	3	ND	1	1	1	1	1	1	1	0	0	1	1	NA	1	NaCl	12	0	0	1	1	0.9	2	NA	NA	0	0	NA	NA	0	0	NA	NA	0	0	NA
31	0	66	5	65	1	3	ND	1	1	1	1	1	1	1	1	0	0	1	NA	0	Oxynorm	1	0	0	0	0	NA	NA	11	NA	0	NA	NA	NA	NA	NA	NA	NA	NA	NA	NA
31	0	66	5	65	1	3	ND	1	1	1	1	1	1	1	1	0	1	1	NA	0	Oxycontin	1	0	0	0	0	NA	NA	11	NA	0	0	NA	NA	NA	NA	NA	NA	NA	NA	NA
31	0	66	5	65	1	3	ND	1	1	1	1	1	1	1	1	0	0	1	NA	0	Créon	1	2	1	2	1	25000	1	NA	NA	0	NA	0	NA	0	NA	0	NA	0	NA	NA
31	0	66	5	65	1	3	ND	1	1	1	1	1	1	1	1	0	0	1	NA	0	Dafalgan	1	2	1	2	1	500	1	NA	NA	0	NA	0	NA	0	NA	0	NA	0	NA	NA
31	0	66	5	65	1	3	ND	1	1	1	1	1	1	1	1	0	0	2	NA	0	Tegretol	1	1	1	0,75	1	200	1	NA	NA	1	NA	0	NA	0	NA	0	NA	0	NA	NA
31	0	66	5	65	1	3	ND	1	1	1	1	1	1	1	3	0	1	1	NA	0	Aotal	1	0	0	2	1	333	1	NA	NA	0	0	NA	NA	NA	NA	0	NA	0	0	NA
31	0	66	5	65	1	3	ND	1	1	1	1	1	1	1	0	0	1	1	NA	1	Actrapid	12	0	0	10	1	10	3	NA	NA	0	0	NA	NA	0	0	NA	NA	0	0	NA
31	0	66	5	65	1	3	ND	1	1	1	1	1	1	1	0	1	1	1	NA	0	Rivotril	3	1	1	0	0	NA	NA	14	0	0	0	NA	0	0	0	NA	NA	NA	NA	NA
31	0	66	5	65	1	3	ND	1	1	1	1	1	1	1	0	0	1	1	NA	1	NACl	12	0	0	1	1	0.9	2	NA	NA	0	0	NA	NA	0	0	NA	NA	0	0	NA
31	0	66	5	65	1	3	ND	1	1	1	1	1	1	1	1	0	0	1	NA	0	Oxynorm	1	0	0	0	0	NA	NA	11	NA	0	NA	NA	NA	NA	NA	NA	NA	NA	NA	NA
31	0	66	5	65	1	3	ND	1	1	1	1	1	1	1	1	0	1	1	NA	0	Oxycontin	1	0	0	0	0	NA	NA	11	NA	0	0	NA	NA	NA	NA	NA	NA	NA	NA	NA
32	1	58	2	ND	0	3	ND	1	1	0	1	1	1	1	1	0	0	1	NA	0	Dafalgan	1	2	1	2	1	500	1	NA	NA	0	NA	0	NA	0	NA	0	NA	0	NA	NA
32	1	58	2	ND	0	3	ND	1	1	0	1	1	1	1	2	0	1	1	NA	0	Metformine	1	2	1	2	1	500	1	NA	NA	1	0	0	NA	0	0	0	NA	0	0	NA
32	1	58	2	ND	0	3	ND	1	1	0	1	1	1	1	1	0	1	1	NA	0	Lovenox	12	0	0	1	1	NA	3	NA	NA	0	0	0	NA	0	0	0	NA	0	0	NA
32	1	58	2	ND	0	3	ND	1	1	0	1	1	1	1	0	0	0	2	NA	0	Bionolyte G5	12	0	0	1	1	NA	2	NA	NA	0	NA	NA	NA	0	NA	NA	NA	0	NA	NA
32	1	58	2	ND	0	3	ND	1	1	0	1	1	1	1	0	0	0	0	NA	0	Actrapid	12	0	0	10	1	NA	3	NA	NA	0	NA	NA	NA	0	NA	NA	NA	0	NA	NA
32	1	58	2	ND	0	3	ND	1	1	0	1	1	1	1	1	0	0	1	NA	1	Actiskenan	1	0	0	0	0	NA	NA	5	NA	0	NA	NA	NA	NA	NA	NA	NA	NA	NA	NA
32	1	58	2	ND	0	3	ND	1	1	0	1	1	1	1	0	0	1	1	NA	0	Crestor	1	0	0	0	0	NA	NA	ND	NA	0	0	NA	NA	NA	NA	NA	NA	NA	NA	NA
32	1	58	3	ND	0	3	ND	1	1	0	1	1	1	1	1	0	0	1	NA	0	Dafalgan	1	2	1	2	1	500	1	NA	NA	0	NA	0	NA	0	NA	0	NA	0	NA	NA
32	1	58	3	ND	0	3	ND	1	1	0	1	1	1	1	2	0	1	1	NA	0	Metformine	1	2	1	2	1	500	1	NA	NA	1	0	0	NA	0	0	0	NA	0	0	NA
32	1	58	3	ND	0	3	ND	1	1	0	1	1	1	1	0	0	0	0	NA	0	Actrapid	12	0	0	10	1	NA	3	NA	NA	0	NA	NA	NA	0	NA	NA	NA	0	NA	NA
32	1	58	3	ND	0	3	ND	1	1	0	1	1	1	1	1	0	0	1	NA	0	Prozac	1	2	1	2	1	20	1	NA	NA	0	NA	0	NA	0	NA	0	NA	0	NA	NA
32	1	58	3	ND	0	3	ND	1	1	0	1	1	1	1	1	0	1	1	NA	0	Levothyrox	1	1	1	1	1	100	1	NA	NA	0	0	0	NA	0	0	0	NA	0	0	NA
32	1	58	3	ND	0	3	ND	1	1	0	1	1	1	1	3	0	0	1	NA	0	Glimépiride	1	1	1	1	1	4	1	NA	NA	0	NA	0	NA	0	NA	0	NA	0	NA	NA
32	1	58	3	ND	0	3	ND	1	1	0	1	1	1	1	1	0	0	1	NA	1	Actiskenan	1	0	0	0	0	NA	NA	5	NA	0	NA	NA	NA	NA	NA	NA	NA	NA	NA	NA
32	1	58	3	ND	0	3	ND	1	1	0	1	1	1	1	1	0	0	1	NA	0	Dafalgan	1	2	1	2	1	500	1	NA	NA	0	NA	0	NA	0	NA	0	NA	0	NA	NA
32	1	58	3	ND	0	3	ND	1	1	0	1	1	1	1	0	0	0	0	NA	0	Actrapid	12	0	0	10	1	NA	3	NA	NA	0	NA	NA	NA	0	NA	NA	NA	0	NA	NA
32	1	58	3	ND	0	3	ND	1	1	0	1	1	1	1	1	0	0	1	NA	1	Actiskenan	1	0	0	0	0	NA	NA	5	NA	0	NA	NA	NA	NA	NA	NA	NA	NA	NA	NA
33	1	72	2	ND	0	3	ND	1	1	0	1	1	1	1	1	0	0	1	NA	0	Dafalgan	1	2	1	2	1	500	1	NA	NA	0	NA	0	NA	0	NA	0	NA	0	NA	NA
33	1	72	2	ND	0	3	ND	1	1	0	1	1	1	1	1	0	0	1	NA	0	Lovenox	12	0	0	1	1	4000	3	NA	NA	0	NA	0	NA	0	NA	0	NA	0	NA	NA
33	1	72	2	ND	0	NA	NA	NA	NA	NA	NA	NA	NA	NA	NA	NA	NA	NA	NA	NA	Bionolyte G5	12	0	0	1	1	NA	2	NA	NA	NA	NA	NA	NA	NA	NA	NA	NA	NA	NA	1
33	1	72	2	ND	0	3	ND	1	1	0	1	1	1	1	2	0	0	1	NA	0	Acupan	12	0	0	0	0	NA	NA	ND	NA	1	NA	NA	NA	NA	NA	NA	NA	NA	NA	NA
33	1	72	2	ND	0	3	ND	1	1	0	1	1	1	1	1	0	0	1	NA	1	Actiskenan	1	0	0	0	0	NA	NA	5	NA	0	NA	NA	NA	NA	NA	NA	NA	NA	NA	NA
33	1	72	2	ND	0	3	ND	1	1	0	1	1	1	1	1	1	0	1	NA	0	Topalgic LP	1	0	0	0	0	NA	NA	ND	NA	0	NA	NA	NA	NA	NA	NA	NA	NA	NA	NA
33	1	72	3	ND	0	3	ND	1	1	0	1	1	1	1	1	0	0	1	NA	0	Dafalgan	1	2	1	2	1	500	1	NA	NA	0	NA	0	NA	0	NA	0	NA	0	NA	NA
33	1	72	3	ND	0	3	ND	1	1	0	1	1	1	1	1	1	0	1	NA	0	Zamudol LP	1	1	1	1	1	50	1	NA	NA	0	NA	0	NA	0	NA	0	0	0	NA	NA
33	1	72	3	ND	0	NA	NA	NA	NA	NA	NA	NA	NA	NA	NA	NA	NA	NA	NA	NA	Bionolyte G5	12	0	0	1	1	NA	2	NA	NA	NA	NA	NA	NA	NA	NA	NA	NA	NA	NA	1
33	1	72	3	ND	0	3	ND	1	1	0	1	1	1	1	2	0	0	1	NA	0	Acupan	12	0	0	0	0	NA	NA	ND	NA	1	NA	NA	NA	NA	NA	NA	NA	NA	NA	NA
33	1	72	3	ND	0	3	ND	1	1	0	1	1	1	1	1	0	0	1	NA	1	Actiskenan	1	0	0	0	0	NA	NA	5	NA	0	NA	NA	NA	NA	NA	NA	NA	NA	NA	NA
33	1	72	3	ND	0	3	ND	1	1	0	1	1	1	1	3	0	1	2	NA	0	Cibadrex	1	0	0	1	1	10	1	NA	NA	0	0	0	NA	0	0	0	NA	0	0	NA
33	1	72	3	ND	0	3	ND	1	1	0	1	1	1	1	1	0	0	1	NA	0	Dafalgan	1	2	1	2	1	500	1	NA	NA	0	NA	0	NA	0	NA	0	NA	0	NA	NA
33	1	72	3	ND	0	3	ND	1	1	0	1	1	1	1	1	1	0	1	NA	0	Zamudol LP	1	1	1	1	1	50	1	NA	NA	0	NA	0	NA	0	NA	0	0	0	NA	NA
33	1	72	3	ND	0	3	ND	1	1	0	1	1	1	1	2	0	0	1	NA	0	Acupan	12	0	0	0	0	NA	NA	ND	NA	1	NA	NA	NA	NA	NA	NA	NA	NA	NA	NA
33	1	72	3	ND	0	3	ND	1	1	0	1	1	1	1	1	0	0	1	NA	1	Actiskenan	1	0	0	0	0	NA	NA	5	NA	0	NA	NA	NA	NA	NA	NA	NA	NA	NA	NA
81	1	88	12	61	1	3	ND	1	1	0	1	1	1	1	1	0	0	1	NA	0	Dafalgan	1	2	1	2	1	500	1	NA	NA	0	NA	0	NA	0	NA	0	NA	0	NA	NA
81	1	88	12	61	1	3	ND	1	1	0	1	1	1	1	1	1	1	1	NA	0	Paroxetine	1	1	1	1	1	20	1	NA	0	0	0	0	0	0	0	0	0	0	0	NA
81	1	88	12	61	1	3	ND	1	1	0	1	1	1	1	1	0	0	1	NA	0	Zamudol LP	1	1	1	1	1	50	1	NA	NA	0	NA	0	NA	0	NA	0	NA	0	NA	NA
81	1	88	12	61	1	3	ND	1	1	0	1	1	1	1	1	0	0	1	NA	0	Lovenox	12	0	0	1	1	4000	3	NA	NA	0	NA	0	NA	0	NA	0	NA	0	NA	NA
81	1	88	12	61	1	3	ND	1	1	0	1	1	1	1	1	0	0	1	NA	1	Morphine	12	0	0	0	0	NA	NA	5	NA	0	NA	NA	NA	NA	NA	NA	NA	NA	NA	NA
81	1	88	12	61	1	3	ND	1	1	0	1	1	1	1	1	0	0	1	NA	1	Acupan	12	0	0	0	0	NA	NA	5	NA	0	NA	NA	NA	NA	NA	NA	NA	NA	NA	NA
81	1	88	13	61	1	3	ND	1	1	0	1	1	1	1	1	0	0	1	NA	0	Dafalgan	1	2	1	2	1	500	1	NA	NA	0	NA	0	NA	0	NA	0	NA	0	NA	NA
81	1	88	13	61	1	3	ND	1	1	0	1	1	1	1	1	0	0	1	NA	0	Zamudol LP	1	1	1	1	1	50	1	NA	NA	0	NA	0	NA	0	NA	0	NA	0	NA	NA
81	1	88	13	61	1	3	ND	1	1	0	1	1	1	1	1	0	0	1	NA	1	Morphine	12	0	0	0	0	NA	NA	5	NA	0	NA	NA	NA	NA	NA	NA	NA	NA	NA	NA
81	1	88	13	61	1	3	ND	1	1	0	1	1	1	1	1	0	0	1	NA	1	Acupan	12	0	0	0	0	NA	NA	5	NA	0	NA	NA	NA	NA	NA	NA	NA	NA	NA	NA
81	1	88	13	61	1	3	ND	1	1	0	1	1	1	1	1	0	0	1	NA	0	Dafalgan	1	2	1	2	1	500	1	NA	NA	0	NA	0	NA	0	NA	0	NA	0	NA	NA
81	1	88	13	61	1	3	ND	1	1	0	1	1	1	1	1	0	0	1	NA	0	Zamudol LP	1	0	0	1	1	50	1	NA	NA	0	NA	0	NA	0	NA	0	NA	0	NA	NA
81	1	88	13	61	1	3	ND	1	1	0	1	1	1	1	1	0	0	1	NA	1	Morphine	12	0	0	0	0	NA	NA	5	NA	0	NA	NA	NA	NA	NA	NA	NA	NA	NA	NA
81	1	88	13	61	1	3	ND	1	1	0	1	1	1	1	1	0	0	1	NA	1	Acupan	12	0	0	0	0	NA	NA	5	NA	0	NA	NA	NA	NA	NA	NA	NA	NA	NA	NA
34	0	81	9	80	1	3	ND	1	1	1	0	1	1	1	1	0	0	1	NA	0	Dafalgan	1	2	1	2	1	500	1	NA	NA	0	NA	0	NA	0	NA	0	NA	0	NA	NA
34	0	81	9	80	1	NA	NA	NA	NA	NA	NA	NA	NA	NA	NA	NA	NA	NA	NA	NA	Pariet	1	1	1	1	1	10	1	NA	NA	NA	NA	NA	NA	NA	NA	NA	NA	NA	NA	1
34	0	81	9	80	1	3	ND	1	1	1	0	1	1	1	1	0	1	1	NA	0	Inexium	1	0	0	0	0	NA	NA	7	NA	0	0	NA	NA	NA	NA	NA	NA	NA	NA	NA
34	0	81	9	80	1	3	ND	1	1	1	0	1	1	1	1	0	1	1	NA	0	Tahor	1	1	1	1	1	40	1	NA	NA	0	0	0	NA	0	0	0	NA	0	0	NA
34	0	81	9	80	1	3	ND	1	1	1	0	1	1	1	1	0	0	1	NA	0	Lovenox	12	0	0	1	1	6000	3	NA	NA	0	NA	0	NA	0	NA	0	NA	0	NA	NA
34	0	81	9	80	1	3	ND	1	1	1	0	1	1	1	1	0	0	1	NA	1	Oxynorm	1	0	0	0	0	NA	NA	5	NA	0	NA	NA	NA	NA	NA	NA	NA	NA	NA	NA
34	0	81	9	80	1	3	ND	1	1	1	0	1	1	1	1	0	0	1	NA	0	Acupan	12	0	0	0	0	NA	NA	11	NA	0	NA	NA	NA	NA	NA	NA	NA	NA	NA	NA
34	0	81	10	80	1	3	ND	1	1	1	0	1	1	1	1	0	1	1	NA	0	Lasilix	1	2	1	2	1	40	1	NA	NA	0	0	0	NA	0	0	0	NA	0	0	NA
34	0	81	10	80	1	3	ND	1	1	1	0	1	1	1	1	0	1	1	NA	0	Kardegic	3	1	1	1	1	75	1	NA	NA	0	0	0	NA	0	0	0	NA	0	0	NA
34	0	81	10	80	1	3	ND	1	1	1	0	1	1	1	1	0	1	1	NA	0	Bisoce Gé	1	1	1	1	1	1.25	1	NA	NA	0	0	0	NA	0	0	0	NA	0	0	NA
34	0	81	10	80	1	3	ND	1	1	1	0	1	1	1	1	0	0	1	NA	0	Dafalgan	1	2	1	2	1	500	1	NA	NA	0	NA	0	NA	0	NA	0	NA	0	NA	NA
34	0	81	10	80	1	3	ND	1	1	1	0	1	1	1	1	0	1	1	NA	0	Bisoce Gé	1	1	1	1	1	3.75	1	NA	NA	0	0	0	NA	0	0	0	NA	0	0	NA
34	0	81	10	80	1	3	ND	1	1	1	0	1	1	1	2	0	1	1	NA	0	Tareg	1	1	1	1	1	40	1	NA	NA	1	0	0	NA	0	0	0	NA	0	0	NA
34	0	81	10	80	1	3	ND	1	1	1	0	1	1	1	1	0	1	1	NA	0	Cordarone	1	1	1	1	1	200	1	NA	NA	0	0	0	NA	0	0	0	NA	0	0	NA
34	0	81	10	80	1	3	ND	1	1	1	0	1	1	1	1	0	1	1	NA	0	Gliclazide	1	1	1	1	1	30	1	NA	NA	0	0	0	NA	0	0	0	NA	0	0	NA
34	0	81	10	80	1	3	ND	1	1	1	0	1	1	1	1	0	0	1	NA	1	Oxynorm	1	0	0	0	0	NA	NA	5	NA	0	NA	NA	NA	NA	NA	NA	NA	NA	NA	NA
34	0	81	10	80	1	3	ND	1	1	1	0	1	1	1	1	0	0	1	NA	0	Acupan	12	0	0	0	0	NA	NA	11	NA	0	NA	NA	NA	NA	NA	NA	NA	NA	NA	NA
34	0	81	10	80	1	3	ND	1	1	1	0	1	1	1	1	0	0	1	NA	0	Lovenox	12	0	0	0	0	NA	NA	11	NA	0	NA	0	NA	NA	NA	0	NA	NA	NA	NA
34	0	81	10	80	1	3	ND	1	1	1	0	1	1	1	1	0	1	1	NA	0	Lasilix	1	1	1	1	1	40	1	NA	NA	0	0	0	NA	0	0	0	NA	0	0	NA
34	0	81	10	80	1	3	ND	1	1	1	0	1	1	1	1	0	0	1	NA	0	Dafalgan	1	2	1	2	1	500	1	NA	NA	0	NA	0	NA	0	NA	0	NA	0	NA	NA
34	0	81	10	80	1	3	ND	1	1	1	0	1	1	1	1	0	0	1	NA	1	Oxynorm	1	0	0	0	0	NA	NA	5	NA	0	NA	NA	NA	NA	NA	NA	NA	NA	NA	NA
34	0	81	10	80	1	3	ND	1	1	1	1	1	1	1	1	0	0	1	NA	0	Acupan	12	0	0	0	0	NA	NA	11	NA	0	NA	NA	NA	NA	NA	NA	NA	NA	NA	NA
35	0	78	8	80	1	3	ND	1	1	1	1	1	1	1	1	0	0	1	NA	0	Dafalgan	1	2	1	2	1	500	1	NA	NA	0	NA	0	NA	0	NA	0	NA	0	NA	NA
35	0	78	8	80	1	3	ND	1	1	1	1	1	1	1	1	0	1	1	NA	0	Kardegic	3	1	1	1	1	75	1	NA	NA	0	0	0	NA	0	0	0	NA	0	0	NA
35	0	78	8	80	1	3	ND	1	1	1	1	1	1	1	1	0	0	1	NA	0	Acupan	12	0	0	0	0	NA	NA	ND	NA	0	NA	NA	NA	NA	NA	NA	NA	NA	NA	NA
35	0	78	8	80	1	3	ND	1	1	1	1	1	1	1	1	0	0	1	NA	1	Actiskenan	1	0	0	0	0	NA	NA	5	NA	0	NA	NA	NA	NA	NA	NA	NA	NA	NA	NA
35	0	78	8	80	1	3	ND	0	1	1	1	1	1	1	1	0	1	1	NA	0	Trileptal	1	0	0	0	0	NA	NA	NA	NA	0	0	NA	NA	NA	NA	NA	NA	NA	NA	NA
35	0	78	8	80	1	3	ND	1	1	1	1	1	1	1	3	0	1	1	NA	0	Foradil	1	0	0	0	0	NA	NA	NA	NA	0	0	NA	NA	NA	NA	NA	NA	NA	NA	NA
35	0	78	8	80	1	3	ND	0	1	1	1	1	1	1	0	0	1	1	NA	0	Miflasone	1	0	0	0	0	NA	NA	NA	NA	0	0	NA	NA	NA	NA	NA	NA	NA	NA	NA
35	0	78	8	80	1	3	ND	1	1	1	1	1	1	1	1	0	0	1	NA	0	Lovenox	12	0	0	0	0	NA	NA	11	NA	0	NA	0	NA	NA	NA	0	NA	NA	NA	NA
35	0	78	9	80	1	3	ND	1	1	1	1	1	1	1	1	0	0	1	NA	0	Dafalgan	1	2	1	2	1	500	1	NA	NA	0	NA	0	NA	0	NA	0	NA	0	NA	NA
35	0	78	9	80	1	3	ND	1	1	1	1	1	1	1	3	0	0	1	NA	0	Forlax	3	1	1	0	0	NA	NA	6	NA	0	NA	0	NA	0	NA	NA	NA	NA	NA	NA
35	0	78	9	80	1	3	ND	1	1	1	1	1	1	1	1	0	0	1	NA	0	Acupan	12	0	0	0	0	NA	NA	ND	NA	0	NA	NA	NA	NA	NA	NA	NA	NA	NA	NA
35	0	78	9	80	1	3	ND	1	1	1	1	1	1	1	1	0	0	1	NA	1	Actiskenan	1	0	0	0	0	NA	NA	5	NA	0	NA	NA	NA	NA	NA	NA	NA	NA	NA	NA
35	0	78	9	80	1	3	ND	0	1	1	1	1	1	1	1	0	1	1	NA	0	Trileptal	1	0	0	0	0	NA	NA	NA	NA	0	0	NA	NA	NA	NA	NA	NA	NA	NA	NA
35	0	78	9	80	1	3	ND	1	1	1	1	1	1	1	3	0	1	1	NA	0	Axeler	1	0	0	0	0	NA	NA	NA	NA	0	0	NA	NA	NA	NA	NA	NA	NA	NA	NA
35	0	78	9	80	1	3	ND	1	1	1	1	1	1	1	1	0	0	1	NA	0	Dafalgan	1	2	1	2	1	500	1	NA	NA	0	NA	0	NA	0	NA	0	NA	0	NA	NA
35	0	78	9	80	1	3	ND	0	1	1	1	1	1	1	1	0	1	1	NA	0	Trileptal	1	0	0	1	1	150	1	NA	NA	0	0	NA	NA	NA	NA	NA	NA	0	0	NA
35	0	78	9	80	1	3	ND	1	1	1	1	1	1	1	3	0	1	1	NA	0	Axeler	1	0	0	1	1	40	1	NA	NA	0	0	NA	NA	NA	NA	NA	NA	0	1	NA
35	0	78	9	80	1	3	ND	1	1	1	1	1	1	1	1	0	0	1	NA	0	Acupan	12	0	0	0	0	NA	NA	ND	NA	0	NA	NA	NA	NA	NA	NA	NA	NA	NA	NA
35	0	78	9	80	1	3	ND	1	1	1	1	1	1	1	1	0	0	1	NA	1	Actiskenan	1	0	0	0	0	NA	NA	5	NA	0	NA	NA	NA	NA	NA	NA	NA	NA	NA	NA
82	1	82	0	65	1	2	ND	0	1	1	0	0	0	1	1	0	1	1	NA	0	Adenuric	1	11	1	1	1	80	1	NA	NA	0	0	0	NA	1	0	0	NA	0	NA	NA
82	1	82	0	65	1	2	ND	1	1	1	0	0	0	1	1	0	1	1	NA	0	Lasilix	1	2	1	0	0	NA	NA	12	NA	0	0	0	NA	1	1	NA	NA	NA	NA	NA
82	1	82	0	65	1	2	ND	0	1	1	0	0	0	0	0	0	1	1	NA	0	Cordarone	1	1	1	0	0	NA	NA	12	NA	NA	0	NA	NA	NA	1	NA	NA	NA	NA	NA
82	1	82	0	65	1	2	ND	1	1	1	0	0	0	1	1	0	1	1	NA	0	Singulair	1	1	1	2	1	5	1	NA	NA	0	0	0	NA	0	0	0	NA	NA	NA	NA
82	1	82	0	65	1	2	ND	1	1	1	0	0	0	1	1	0	1	1	NA	0	Kardegic	3	4	1	0	0	NA	NA	12	NA	0	0	0	NA	1	1	NA	NA	NA	NA	NA
82	1	82	0	65	1	2	ND	1	1	1	0	0	0	1	1	0	1	1	NA	0	Bisoce Gé	1	2	1	0	0	NA	NA	12	NA	0	0	0	NA	1	1	NA	NA	NA	NA	NA
82	1	82	0	65	1	2	ND	1	1	1	0	0	0	1	1	0	1	1	NA	0	Bisoce Gé	1	2	1	0	0	NA	NA	12	NA	0	0	0	NA	1	1	NA	NA	NA	NA	NA
82	1	82	0	65	1	2	ND	0	1	1	0	0	0	1	1	0	0	1	NA	0	Lovenox	12	0	0	1	1	4000	3	NA	NA	0	NA	NA	NA	NA	NA	0	NA	0	NA	NA
82	1	82	0	65	1	2	ND	1	1	1	0	0	0	1	1	0	1	1	NA	0	Inexium	1	0	0	0	0	20	1	ND	NA	0	0	NA	NA	NA	NA	NA	NA	NA	NA	NA
82	1	82	0	65	1	2	ND	1	1	1	0	0	0	1	1	0	0	2	NA	0	Dafalgan	1	0	0	2	1	500	1	NA	NA	0	NA	NA	NA	NA	NA	0	NA	0	NA	NA
82	1	82	0	65	1	2	ND	1	1	1	0	0	0	1	1	0	1	1	NA	0	Tahor	1	0	0	1	1	20	1	NA	NA	0	0	NA	NA	NA	NA	0	NA	0	NA	NA
82	1	82	0	65	1	2	ND	0	1	1	0	0	0	1	1	0	0	1	NA	0	Actrapid	12	0	0	6	1	100	3	NA	NA	0	NA	NA	NA	NA	NA	0	NA	0	NA	NA
82	1	82	0	65	1	2	ND	1	1	1	0	0	0	1	1	0	1	2	NA	0	Seretide	11	0	0	1	1	250	7	NA	NA	0	0	NA	NA	NA	NA	0	NA	0	NA	NA
82	1	82	0	65	1	2	ND	1	1	1	0	0	0	1	1	0	0	1	NA	1	Oxynorm	1	0	0	0	0	NA	NA	5	NA	0	NA	NA	NA	NA	NA	NA	NA	NA	NA	NA
82	1	82	1	65	1	2	ND	1	1	1	0	0	0	1	1	0	1	1	NA	0	Kardegic	3	4	1	1	1	75	1	NA	NA	0	0	0	NA	1	0	0	NA	0	0	NA
82	1	82	1	65	1	2	ND	1	1	1	0	0	0	1	1	0	1	1	NA	0	Bisoce Gé	1	2	1	1	1	3.75	1	NA	NA	0	0	0	NA	1	0	0	NA	0	0	NA
82	1	82	1	65	1	2	ND	1	1	1	0	0	0	1	1	0	1	1	NA	0	Bisoce Gé	1	2	1	1	1	1.25	1	NA	NA	0	0	0	NA	1	0	0	NA	0	0	NA
82	1	82	1	65	1	2	ND	1	1	1	0	0	0	1	1	0	1	1	NA	0	Lasilix	1	2	1	1	1	40	1	NA	NA	0	0	0	NA	1	0	0	NA	0	0	NA
82	1	82	1	65	1	2	ND	1	1	1	0	0	0	1	1	0	0	2	NA	0	Dafalgan	1	2	1	2	1	500	1	NA	NA	0	NA	0	NA	0	NA	0	NA	0	NA	NA
82	1	82	1	65	1	2	ND	1	1	1	0	0	0	1	1	0	1	2	NA	0	Seretide	11	0	0	0	0	250	7	ND	NA	0	0	NA	NA	NA	NA	NA	NA	NA	NA	NA
82	1	82	1	65	1	2	ND	1	1	1	0	0	0	1	1	0	0	1	NA	1	Oxynorm	1	0	0	0	0	NA	NA	5	NA	0	NA	NA	NA	NA	NA	NA	NA	NA	NA	NA
82	1	82	1	65	1	2	ND	1	1	1	0	0	0	1	3	0	1	2	NA	0	Duphalac	3	0	0	0	0	NA	NA	ND	NA	0	0	NA	NA	NA	NA	NA	NA	NA	NA	NA
82	1	82	0	65	1	2	ND	0	1	1	0	0	0	1	1	0	0	1	NA	0	Actrapid	12	0	0	6	1	100	3	NA	NA	0	NA	NA	NA	NA	NA	0	NA	0	NA	NA
36	1	48	1	ND	0	NA	NA	NA	NA	NA	NA	NA	NA	NA	NA	NA	NA	NA	NA	NA	Pariet	1	1	1	1	1	10	1	NA	NA	NA	NA	NA	NA	NA	NA	NA	NA	NA	NA	1
36	1	48	1	ND	0	3	ND	1	1	0	1	1	1	1	2	0	0	0	NA	0	Inexium	1	0	0	0	0	NA	NA	7	NA	1	NA	NA	NA	NA	NA	NA	NA	NA	NA	NA
36	1	48	1	ND	0	3	ND	1	1	0	1	1	1	1	1	0	0	2	NA	0	Contramal LP	1	1	1	1	1	100	1	NA	NA	0	NA	0	NA	0	NA	0	NA	0	NA	NA
36	1	48	1	ND	0	3	ND	1	1	0	1	1	1	1	0	0	0	2	NA	0	Dafalgan	1	2	1	2	1	500	1	NA	NA	0	NA	NA	NA	0	NA	NA	NA	0	NA	NA
36	1	48	1	ND	0	3	ND	1	1	0	1	1	1	1	2	0	0	0	NA	0	Lovenox	12	1	1	1	1	4000	3	NA	NA	1	NA	0	NA	0	NA	0	NA	0	NA	NA
36	1	48	1	ND	0	3	ND	1	1	0	1	1	1	1	1	0	0	2	NA	1	Actiskenan	1	0	0	0	0	NA	NA	5	NA	0	NA	NA	NA	NA	NA	NA	NA	NA	NA	NA
36	1	48	2	ND	0	3	ND	1	1	0	1	1	1	1	1	0	0	2	NA	0	Contramal LP	1	1	1	1	1	100	1	NA	NA	0	NA	0	NA	0	NA	0	NA	0	NA	NA
36	1	48	2	ND	0	3	ND	1	1	0	1	1	1	1	0	0	0	2	NA	0	Dafalgan	1	2	1	2	1	500	1	NA	NA	0	NA	NA	NA	0	NA	NA	NA	0	NA	NA
36	1	48	2	ND	0	3	ND	1	1	0	1	1	1	1	1	0	0	2	NA	1	Actiskenan	1	0	0	0	0	NA	NA	5	NA	0	NA	NA	NA	NA	NA	NA	NA	NA	NA	NA
36	1	48	2	ND	0	3	ND	1	1	0	1	1	1	1	0	0	0	2	NA	0	Dafalgan	1	2	1	2	1	500	1	NA	NA	0	NA	NA	NA	0	NA	NA	NA	0	NA	NA
36	1	48	2	ND	0	3	ND	1	1	0	1	1	1	1	1	0	0	2	NA	1	Actiskenan	1	0	0	0	0	NA	NA	5	NA	0	NA	NA	NA	NA	NA	NA	NA	NA	NA	NA
37	1	30	1	ND	0	3	ND	1	1	1	1	1	1	1	0	0	0	2	NA	0	Dafalgan codéiné	1	4	1	2	1	500	1	NA	NA	0	NA	NA	NA	1	NA	NA	NA	0	NA	NA
37	1	30	2	ND	0	3	ND	1	1	1	1	1	1	1	0	0	0	2	NA	0	Dafalgan codéiné	1	2	1	2	1	500	1	NA	NA	0	NA	NA	NA	0	NA	NA	NA	0	NA	NA
37	1	30	2	ND	0	3	ND	1	1	1	1	1	1	1	0	0	0	2	NA	0	Dafalgan codéiné	1	4	1	0	0	NA	NA	ND	NA	0	NA	NA	NA	1	NA	NA	NA	NA	NA	NA
37	0	32	2	ND	1	3	ND	1	1	0	1	1	1	1	0	0	0	2	NA	0	Dafalgan	1	2	1	2	1	500	1	NA	NA	0	NA	NA	NA	0	NA	NA	NA	0	NA	NA
37	0	32	2	ND	1	3	ND	1	1	0	1	1	1	1	1	0	0	2	NA	0	Contramal LP	1	1	1	1	1	100	1	NA	NA	0	NA	0	NA	0	NA	0	NA	0	NA	NA
37	0	32	2	ND	1	3	ND	1	1	0	1	1	1	1	0	0	1	0	NA	0	Lovenox	12	1	1	1	1	4000	3	NA	NA	0	0	NA	NA	0	1	NA	NA	0	1	NA
37	0	32	2	ND	1	3	ND	1	1	0	1	1	1	1	1	0	0	0	NA	0	Acupan	12	0	0	0	0	NA	NA	ND	NA	0	NA	NA	NA	NA	NA	NA	NA	NA	NA	NA
37	0	32	2	ND	1	3	ND	1	1	0	1	1	1	1	1	0	0	2	NA	1	actiskenan	1	0	0	0	0	NA	NA	5	NA	0	NA	NA	NA	NA	NA	NA	NA	NA	NA	NA
37	0	32	3	ND	1	3	ND	1	1	0	1	1	1	1	0	0	0	2	NA	0	Dafalgan	1	2	1	2	1	500	1	NA	NA	0	NA	NA	NA	0	NA	NA	NA	0	NA	NA
37	0	32	3	ND	1	3	ND	1	1	0	1	1	1	1	1	0	0	2	NA	0	Contramal LP	1	1	1	1	1	100	1	NA	NA	0	NA	0	NA	0	NA	0	NA	0	NA	NA
37	0	32	3	ND	1	3	ND	1	1	0	1	1	1	1	1	0	0	0	NA	0	Acupan	12	0	0	0	0	NA	NA	ND	NA	0	NA	NA	NA	NA	NA	NA	NA	NA	NA	NA
37	0	32	3	ND	1	3	ND	1	1	0	1	1	1	1	1	0	0	2	NA	1	actiskenan	1	0	0	0	0	NA	NA	5	NA	0	NA	NA	NA	NA	NA	NA	NA	NA	NA	NA
37	0	32	3	ND	1	3	ND	1	1	0	1	1	1	1	0	0	0	2	NA	0	Dafalgan	1	2	1	2	1	500	1	NA	NA	0	NA	NA	NA	0	NA	NA	NA	0	NA	NA
37	0	32	3	ND	1	3	ND	1	1	0	1	1	1	1	1	0	0	2	NA	0	Contramal LP	1	1	1	1	1	100	1	NA	NA	0	NA	0	NA	0	NA	0	NA	0	NA	NA
37	0	32	3	ND	1	3	ND	1	1	0	1	1	1	1	1	0	0	0	NA	0	Acupan	12	0	0	0	0	NA	NA	ND	NA	0	NA	NA	NA	NA	NA	NA	NA	NA	NA	NA
37	0	32	3	ND	1	3	ND	1	1	0	1	1	1	1	1	0	0	2	NA	1	actiskenan	1	0	0	0	0	NA	NA	5	NA	0	NA	NA	NA	NA	NA	NA	NA	NA	NA	NA
83	1	53	0	64	1	3	ND	1	1	0	0	1	1	1	1	0	0	2	0	0	Acupan	12	0	0	1	1	20	2	NA	NA	0	NA	NA	NA	NA	NA	0	NA	0	NA	NA
83	1	53	0	64	1	3	ND	1	1	0	0	1	1	1	1	0	0	2	0	0	NaCl 0,9%	12	0	0	1	1	500	2	NA	NA	0	NA	NA	NA	NA	NA	0	NA	0	NA	NA
83	1	53	0	64	1	3	ND	1	1	0	0	1	1	1	1	0	0	2	0	0	Perfalgan	12	0	0	1	1	1000	2	NA	NA	0	NA	NA	NA	NA	NA	0	NA	0	NA	NA
84	1	87	1	66	0	2	ND	1	0	0	0	1	1	1	1	0	0	2	NA	0	Perfalgan	12	0	0	1	1	1000	3	NA	NA	0	NA	NA	NA	NA	NA	0	NA	0	NA	NA
84	1	87	1	66	0	2	ND	1	0	0	0	1	1	1	1	0	1	1	NA	0	Lovenox	12	0	0	1	1	4000	3	NA	NA	0	0	NA	NA	NA	NA	0	NA	0	0	NA
84	1	87	1	66	0	2	ND	1	0	0	0	1	1	1	1	0	1	2	NA	0	Pradaxa	1	2	1	0	0	NA	NA	12	NA	0	0	0	NA	0	1	NA	NA	NA	NA	NA
84	1	87	1	66	0	2	ND	1	0	0	0	1	1	0	0	0	1	2	NA	0	Lipanthyl	1	0	0	1	1	67	1	NA	NA	NA	0	NA	NA	NA	NA	NA	NA	NA	0	NA
84	1	87	1	66	0	2	ND	1	0	0	0	1	1	1	1	0	0	1	NA	0	Acupan	12	0	0	0	0	NA	NA	ND	NA	0	NA	NA	NA	NA	NA	NA	NA	NA	NA	NA
84	1	87	1	66	0	2	ND	1	0	0	0	1	1	1	1	0	0	1	NA	1	Morphine	12	0	0	0	0	NA	NA	5	NA	0	NA	NA	NA	NA	NA	NA	NA	NA	NA	NA
84	1	87	2	66	0	2	ND	1	0	0	0	1	1	1	1	0	1	2	NA	0	Ogast	1	0	0	1	1	15	1	NA	NA	0	0	NA	NA	NA	NA	0	NA	0	0	NA
84	1	87	2	66	0	2	ND	1	0	0	0	1	1	1	1	0	0	1	NA	0	Acupan	12	0	0	0	0	NA	NA	ND	NA	0	NA	NA	NA	NA	NA	NA	NA	NA	NA	NA
84	1	87	2	66	0	2	ND	1	0	0	0	1	1	1	1	0	0	1	NA	1	Morphine	12	0	0	0	0	NA	NA	5	NA	0	NA	NA	NA	NA	NA	NA	NA	NA	NA	NA
84	1	87	2	66	0	3	ND	1	1	0	0	1	1	1	1	0	0	2	NA	1	Dafalgan	1	2	0	2	1	500	1	NA	NA	0	NA	NA	NA	NA	NA	0	NA	0	NA	NA
84	1	87	2	66	0	3	ND	1	1	0	0	1	1	0	0	0	1	2	NA	0	Lipanthyl	1	0	0	0	0	NA	NA	ND	NA	NA	0	NA	NA	NA	NA	NA	NA	NA	NA	NA
84	1	87	2	66	0	3	ND	1	1	0	0	1	1	1	1	0	0	2	NA	0	Actiskenan	1	0	0	0	0	NA	NA	ND	NA	0	NA	NA	NA	NA	NA	NA	NA	NA	NA	NA
85	0	50	7	ND	0	1	ND	1	1	0	1	1	0	1	1	0	0	1	0	0	Orbénine	12	2	1	1,5	1	1	2	NA	NA	0	NA	0	NA	0	NA	0	NA	0	NA	NA
85	0	50	7	ND	0	1	ND	1	1	0	1	1	0	1	1	0	1	2	NA	0	Crestor	1	1	1	0	0	NA	NA	6	NA	0	0	0	NA	0	0	NA	NA	NA	NA	NA
85	0	50	7	ND	0	1	ND	1	1	0	1	1	0	1	1	0	1	2	NA	0	Pariet	1	1	1	0	0	NA	NA	6	NA	0	0	0	NA	0	0	NA	NA	NA	NA	NA
85	0	50	7	ND	0	1	ND	1	1	0	1	1	0	1	1	0	0	2	NA	0	Dafalgan	1	2	1	2	1	500	1	NA	NA	0	NA	0	NA	0	NA	0	NA	0	NA	NA
85	0	50	7	ND	0	1	ND	1	1	0	1	1	0	1	1	0	1	2	NA	0	Contramal LP	1	1	1	1	1	100	1	NA	NA	0	0	0	NA	0	0	0	NA	0	0	NA
85	0	50	7	ND	0	1	ND	1	1	0	1	1	0	1	1	0	1	0	NA	0	Atenolol	1	0.5	1	0	0	NA	NA	6	NA	0	0	0	NA	0	0	NA	NA	NA	NA	NA
85	0	50	7	ND	0	1	ND	1	1	0	1	1	0	1	1	0	1	2	NA	0	Ciflox	1	1	1	1	1	750	1	NA	NA	0	0	0	NA	0	0	0	NA	0	0	NA
85	0	50	7	ND	0	1	ND	1	1	0	1	1	0	1	1	0	1	2	NA	0	Procoralan	1	0	0	1	1	5	1	NA	NA	0	0	0	NA	0	0	0	NA	0	0	NA
85	0	50	7	ND	0	1	ND	1	1	0	1	1	0	1	1	0	0	2	NA	1	Actiskenan	1	0	0	0	0	NA	NA	5	NA	0	NA	NA	NA	NA	NA	NA	NA	NA	NA	NA
85	0	50	7	ND	0	1	ND	1	1	0	1	1	0	1	1	0	0	2	NA	1	Natispray	1	0	0	0	0	NA	NA	5	NA	0	NA	NA	NA	NA	NA	NA	NA	NA	NA	NA
85	0	50	8	ND	0	1	ND	1	1	0	1	1	0	1	1	0	1	2	NA	0	Efient	1	0	0	1	1	10	1	NA	NA	0	0	NA	NA	NA	NA	0	NA	0	0	NA
85	0	50	8	ND	0	1	ND	1	1	0	1	1	0	1	1	0	0	1	0	0	Orbénine	12	2	1	1,5	1	1	2	NA	NA	0	NA	0	NA	0	NA	0	NA	0	NA	NA
85	0	50	8	ND	0	1	ND	1	1	0	1	1	0	1	1	0	0	2	NA	0	Dafalgan	1	2	1	2	1	500	1	NA	NA	0	NA	0	NA	0	NA	0	NA	0	NA	NA
85	0	50	8	ND	0	1	ND	1	1	0	1	1	0	1	1	0	1	2	NA	0	Contramal LP	1	1	1	1	1	100	1	NA	NA	0	0	0	NA	0	0	0	NA	0	0	NA
85	0	50	8	ND	0	1	ND	1	1	0	1	1	0	1	1	0	1	2	NA	0	Ciflox	1	1	1	1	1	750	1	NA	NA	0	0	0	NA	0	0	0	NA	0	0	NA
85	0	50	8	ND	0	1	ND	1	1	0	1	1	0	1	1	0	1	0	NA	0	Atenolol	1	0.5	1	0	0	NA	NA	6	NA	0	0	0	NA	0	0	NA	NA	NA	NA	NA
85	0	50	8	ND	0	1	ND	1	1	0	1	1	0	1	1	0	1	2	NA	0	Perindopril	1	1	1	0	0	NA	NA	6	NA	0	0	0	NA	1	0	NA	NA	NA	NA	NA
85	0	50	8	ND	0	1	ND	1	1	0	1	1	0	1	1	0	1	2	NA	0	Kardegic	3	1	1	0	0	NA	NA	6	NA	0	0	0	NA	0	0	NA	NA	NA	NA	NA
85	0	50	8	ND	0	1	ND	1	1	0	1	1	0	1	1	0	1	2	0	0	NaCl 0,9%	12	0	0	1	1	1000	2	NA	NA	0	0	0	NA	1	0	1	NA	1	0	NA
85	0	50	8	ND	0	1	ND	1	1	0	1	1	0	1	1	0	0	2	NA	0	Dafalgan	1	2	1	0	0	NA	NA	1	NA	0	NA	0	NA	0	NA	NA	NA	NA	NA	NA
86	1	41	1	60	0	3	ND	1	1	1	0	1	1	1	3	0	0	1	NA	0	Duphalac	1	1	1	1	1	NA	1	NA	NA	0	NA	0	NA	0	NA	0	NA	0	NA	NA
86	1	41	1	60	0	3	ND	1	1	1	0	1	1	1	1	0	0	1	NA	0	Dafalgan	1	2	1	0	0	NA	NA	7	NA	0	NA	0	NA	0	NA	NA	NA	NA	NA	NA
86	1	41	1	60	0	3	ND	1	1	1	0	1	1	1	1	0	0	1	NA	0	Perfalgan	12	0	0	1	1	1000	12	NA	NA	0	NA	NA	NA	NA	NA	0	NA	0	NA	NA
86	1	41	1	60	0	3	ND	0	1	1	0	1	1	1	1	0	1	1	NA	0	Inexium	1	1	1	1	1	20	1	NA	NA	0	0	0	NA	0	0	0	NA	0	0	NA
86	1	41	1	60	0	NA	NA	NA	NA	NA	NA	NA	NA	NA	NA	NA	NA	NA	NA	NA	NaCl 0,9%	12	0	0	1	1	500	12	NA	NA	NA	NA	NA	NA	NA	NA	NA	NA	NA	NA	1
86	1	41	1	60	0	3	ND	1	1	1	1	1	1	1	1	0	1	1	NA	0	Gabapentine	1	1	1	1	1	100	1	NA	NA	0	0	0	NA	0	0	0	NA	0	0	NA
86	1	41	1	60	0	3	ND	0	1	1	1	1	1	1	1	0	0	1	NA	0	Acupan	1	0	0	0	0	NA	NA	ND	NA	0	NA	NA	NA	NA	NA	NA	NA	NA	NA	NA
86	1	41	1	60	0	3	ND	0	1	1	1	1	1	1	1	0	0	1	NA	1	Actiskenan	1	0	0	0	0	NA	NA	5	NA	0	NA	NA	NA	NA	NA	NA	NA	NA	NA	NA
86	1	41	2	60	0	3	ND	1	1	1	1	1	1	1	3	0	0	1	NA	0	Duphalac	1	1	1	1	1	NA	1	NA	NA	0	NA	0	NA	0	NA	0	NA	0	NA	NA
86	1	41	2	60	0	3	ND	1	1	1	1	1	1	1	1	0	0	1	NA	0	Dafalgan	1	2	1	0	0	NA	NA	7	NA	0	NA	0	NA	0	NA	NA	NA	NA	NA	NA
86	1	41	2	60	0	3	ND	1	1	1	1	1	1	1	1	0	1	1	NA	0	Gabapentine	1	1	1	1	1	100	1	NA	NA	0	0	0	NA	0	0	0	NA	0	0	NA
86	1	41	2	60	0	3	ND	1	1	1	1	1	1	1	1	0	0	1	NA	0	Bionolyte G5	12	0	0	1	1	500	12	NA	NA	0	NA	NA	NA	NA	NA	0	NA	0	NA	NA
87	1	40	2	73	0	2	ND	1	1	1	1	1	1	1	1	0	0	2	0	0	Bionolyte G5	12	0	0	1	1	1000	12	NA	NA	0	NA	NA	NA	NA	NA	0	NA	0	NA	NA
87	1	40	2	73	0	2	ND	1	1	1	1	1	1	1	1	0	0	2	NA	0	Dafalgan	1	4	1	2	1	500	1	NA	NA	0	NA	0	NA	1	NA	0	NA	0	NA	NA
87	1	40	2	73	0	2	ND	0	1	1	1	1	1	1	1	0	0	2	NA	0	Contramal LP	1	2	1	1	1	100	1	NA	NA	0	NA	0	NA	1	NA	0	NA	0	NA	NA
87	1	40	2	73	0	2	ND	0	1	1	1	1	1	1	1	0	0	2	0	0	Cefazoline	12	0	0	1	1	1000	2	NA	NA	0	NA	NA	NA	NA	NA	0	NA	0	NA	NA
87	1	40	2	73	0	2	ND	1	1	1	1	1	1	1	1	0	0	1	NA	0	Lovenox	12	0	0	1	1	4000	3	NA	NA	0	NA	NA	NA	NA	NA	0	NA	0	NA	NA
87	1	40	2	73	0	2	ND	1	1	1	1	1	1	1	3	0	0	0	NA	0	Acupan	12	0	0	0	0	NA	NA	ND	NA	0	NA	NA	NA	NA	NA	NA	NA	NA	NA	NA
87	1	40	3	73	0	2	ND	1	1	1	1	1	1	1	1	0	0	2	NA	0	Dafalgan	1	2	1	2	1	500	1	NA	NA	0	NA	0	NA	0	NA	0	NA	0	NA	NA
87	1	40	3	73	0	2	ND	0	1	1	1	1	1	1	1	0	0	2	NA	0	Contramal LP	1	1	1	0	0	NA	NA	ND	NA	0	NA	0	NA	0	NA	NA	NA	NA	NA	NA
87	1	40	3	73	0	2	ND	1	1	1	1	1	1	1	3	0	0	0	NA	0	Acupan	12	0	0	0	0	NA	NA	ND	NA	0	NA	NA	NA	NA	NA	NA	NA	NA	NA	NA
87	1	40	3	73	0	2	ND	1	1	1	1	1	1	1	1	0	0	2	NA	0	Dafalgan	1	2	1	2	1	500	1	NA	NA	0	NA	0	NA	0	NA	0	NA	0	NA	NA
87	1	40	3	73	0	2	ND	1	1	1	1	1	1	1	3	0	0	0	NA	0	Acupan	12	0	0	0	0	NA	NA	ND	NA	0	NA	NA	NA	NA	NA	NA	NA	NA	NA	NA
88	0	69	3	84	0	3	ND	1	1	1	1	1	1	1	1	0	0	1	NA	0	Lovenox	12	0	0	1	1	4000	3	NA	NA	0	NA	NA	NA	NA	NA	0	NA	0	NA	NA
88	0	69	3	84	0	3	ND	1	1	1	1	1	1	1	1	0	0	2	NA	0	Dafalgan	1	2	1	2	1	500	1	NA	NA	0	NA	0	NA	0	NA	0	NA	0	NA	NA
88	0	69	3	84	0	3	ND	1	1	1	1	1	1	1	1	0	1	1	NA	0	Stagid	1	0	0	1	1	700	1	NA	NA	0	0	NA	NA	NA	NA	0	NA	0	0	NA
88	0	69	3	84	0	3	ND	1	1	1	1	1	1	1	1	0	1	1	NA	0	Pentoxifylline	1	0	0	1	1	400	1	NA	NA	0	0	NA	NA	NA	NA	0	NA	0	0	NA
88	0	69	3	84	0	3	ND	1	1	1	1	1	1	1	1	0	1	1	NA	0	Paroxetine	1	0	0	0,5	1	20	1	NA	NA	0	0	NA	NA	NA	NA	0	NA	0	0	NA
88	0	69	3	84	0	3	ND	1	1	1	1	1	1	1	1	0	1	1	NA	0	Crestor	1	0	0	0,5	1	5	1	NA	NA	1	0	NA	NA	NA	NA	0	NA	0	0	NA
88	0	69	3	84	0	3	ND	1	1	1	1	1	1	1	1	0	1	2	NA	0	Plavix	1	0	0	0,5	1	75	1	NA	NA	0	0	NA	NA	NA	NA	0	NA	0	0	NA
88	0	69	4	84	0	3	ND	1	1	1	1	1	1	1	1	0	1	2	NA	0	Humalog Mix	12	0	0	0	0	NA	NA	ND	NA	0	0	NA	NA	NA	NA	NA	NA	NA	NA	NA
88	0	69	4	84	0	3	ND	1	1	1	1	1	1	1	1	0	0	2	NA	0	Dafalgan	1	2	1	2	1	500	1	NA	NA	0	NA	0	NA	0	NA	0	NA	0	NA	NA
88	0	69	4	84	0	3	ND	1	1	1	1	1	1	1	1	0	1	1	NA	0	Stagid	1	0	0	1	1	700	1	NA	NA	0	0	NA	NA	NA	NA	0	NA	0	0	NA
88	0	69	4	84	0	3	ND	1	1	1	1	1	1	1	1	0	1	1	NA	0	Pentoxifylline	1	0	0	1	1	400	1	NA	NA	0	0	NA	NA	NA	NA	0	NA	0	0	NA
88	0	69	4	84	0	3	ND	1	1	1	1	1	1	0	0	0	1	2	NA	0	Exforge	1	0	0	1	1	5	1	NA	NA	NA	0	NA	NA	NA	NA	NA	NA	NA	0	NA
88	0	69	4	84	0	3	ND	1	1	1	1	1	1	0	3	0	1	2	NA	0	Spagulax	3	0	0	1	1	NA	1	NA	NA	NA	0	NA	NA	NA	NA	0	NA	NA	0	NA
88	0	69	4	84	0	3	ND	1	1	1	1	1	1	1	3	1	1	2	NA	0	Victoza	12	0	0	0	0	NA	NA	ND	NA	1	0	NA	NA	NA	NA	NA	NA	NA	NA	NA
88	0	69	4	84	0	3	ND	1	1	1	1	1	1	1	1	0	0	2	NA	0	Dafalgan	1	2	1	2	1	500	1	NA	NA	0	NA	0	NA	0	NA	0	NA	0	NA	NA
38	0	54	103	ND	1	NA	NA	NA	NA	NA	NA	NA	NA	NA	NA	NA	NA	NA	NA	NA	Pariet	1	1	1	1	1	10	1	NA	NA	NA	NA	NA	NA	NA	NA	NA	NA	NA	NA	1
38	0	54	103	ND	1	3	ND	1	1	1	0	1	1	1	1	0	0	0	NA	0	Inexium	1	1	1	1	1	20	1	NA	NA	0	NA	NA	NA	NA	NA	NA	NA	NA	NA	NA
38	0	54	103	ND	1	3	ND	1	1	1	0	1	1	1	0	0	1	2	NA	0	Créon	1	1	1	1	1	25000	1	NA	NA	0	0	NA	NA	0	0	NA	NA	0	0	NA
38	0	54	103	ND	1	3	ND	1	1	1	0	1	1	1	1	0	1	2	NA	0	Bisoce Gé	1	1	1	1	1	1,25	1	NA	NA	0	0	0	NA	0	0	0	NA	0	0	NA
38	0	54	103	ND	1	3	ND	1	1	1	0	1	1	1	0	0	1	2	NA	0	Triatec	1	1	1	1	1	5	1	NA	NA	0	0	NA	NA	0	0	NA	NA	0	0	NA
38	0	54	103	ND	1	3	ND	1	1	1	0	1	1	1	0	1	0	2	NA	0	Ixprim	1	1	1	1	1	37,5	1	NA	0	0	NA	NA	0	0	NA	NA	0	0	NA	NA
38	0	54	103	ND	1	3	ND	1	1	1	0	1	1	1	3	0	1	2	NA	0	Tardyferon	1	2	1	2	1	80	1	NA	NA	0	0	0	NA	0	0	0	NA	0	0	NA
38	0	54	103	ND	1	3	ND	1	1	1	0	1	1	1	1	0	1	2	NA	0	Kardegic	1	1	1	1	1	75	1	NA	NA	0	0	0	NA	0	0	0	NA	0	0	NA
38	0	54	103	ND	1	3	ND	1	1	1	0	1	1	1	1	0	1	2	NA	0	Gabapentine	1	1	1	1	1	300	1	NA	NA	0	0	0	NA	0	0	0	NA	0	0	NA
38	0	54	103	ND	1	3	ND	1	1	1	0	1	1	1	1	0	0	0	NA	0	Amoxicilline	1	1	1	1	1	1	1	NA	NA	0	NA	0	NA	0	NA	0	NA	0	NA	NA
38	0	54	103	ND	1	NA	NA	NA	NA	NA	NA	NA	NA	NA	NA	NA	NA	NA	NA	NA	Novorapid	12	1	1	1	1	NA	3	NA	NA	NA	NA	NA	NA	NA	NA	NA	NA	NA	NA	1
38	0	54	103	ND	1	3	ND	1	1	1	0	1	1	1	1	0	1	2	NA	0	Gabapentine	1	1	1	1	1	300	1	NA	NA	0	0	0	NA	0	0	0	NA	0	0	NA
38	0	54	103	ND	1	3	ND	1	1	1	0	1	1	1	0	1	0	2	NA	0	Ixprim	1	1	1	1	1	37,5	1	NA	0	0	NA	NA	0	0	NA	NA	0	0	NA	NA
38	0	54	103	ND	1	NA	NA	NA	NA	NA	NA	NA	NA	NA	NA	NA	NA	NA	NA	NA	Novorapid	12	1	1	1	1	NA	3	NA	NA	NA	NA	NA	NA	NA	NA	NA	NA	NA	NA	1
89	0	54	146	ND	0	3	4	0	1	1	0	1	1	0	0	0	1	2	NA	0	Créon	1	1	1	1	1	25000	1	NA	NA	NA	0	NA	NA	NA	0	NA	NA	NA	0	NA
89	0	54	146	ND	0	3	4	1	1	1	0	1	1	1	3	1	0	2	NA	0	Ixprim	1	1	1	1	1	37.5	1	NA	0	0	NA	0	0	0	NA	0	0	0	NA	NA
89	0	54	146	ND	0	3	4	1	1	1	0	1	1	1	1	0	1	2	NA	0	Gabapentine	1	1	1	1	1	300	1	NA	NA	0	0	0	NA	0	0	0	NA	0	0	NA
89	0	54	146	ND	0	3	4	0	1	1	0	1	1	1	1	0	1	2	NA	0	Alprazolam	1	1	1	1	1	0.25	1	NA	NA	0	0	0	NA	0	0	0	NA	0	0	NA
89	0	54	146	ND	0	3	4	1	1	1	0	1	1	1	1	0	1	2	NA	0	Bisoce Gé	1	1	1	1	1	1.25	1	NA	NA	0	0	0	NA	0	0	0	NA	0	0	NA
89	0	54	146	ND	0	3	4	1	1	1	0	1	1	1	1	0	0	1	NA	0	Calciparine	12	0	0	1	1	5000	3	NA	NA	0	NA	0	NA	0	NA	0	NA	0	NA	NA
89	0	54	146	ND	0	3	4	1	1	1	0	1	1	1	1	0	0	0	NA	0	Novorapid	12	0	0	1	1	8	3	NA	NA	0	NA	0	NA	0	NA	0	NA	0	NA	NA
89	0	54	146	ND	0	3	4	1	1	1	0	1	1	1	1	0	1	2	NA	0	Lantus	12	0	0	1	1	26	3	NA	NA	0	0	0	NA	0	0	0	NA	0	0	NA
89	0	54	146	ND	0	3	4	1	1	1	0	1	1	1	1	0	1	0	NA	1	Loxen	1	0	0	0	0	NA	NA	5	NA	0	0	NA	NA	NA	NA	NA	NA	NA	NA	NA
89	0	54	146	ND	0	3	4	1	1	1	0	1	1	1	3	0	0	2	NA	0	Imodium	1	0	0	0	0	NA	NA	5	NA	0	NA	NA	NA	NA	NA	NA	NA	NA	NA	NA
89	0	54	147	ND	0	3	4	0	1	1	0	1	1	0	0	0	1	2	NA	0	Créon	1	1	1	1	1	25000	1	NA	NA	NA	0	NA	NA	NA	0	NA	NA	NA	0	NA
89	0	54	147	ND	0	3	4	1	1	1	0	1	1	1	1	0	1	2	NA	0	Gabapentine	1	1	1	1	1	300	1	NA	NA	0	0	0	NA	0	0	0	NA	0	0	NA
89	0	54	147	ND	0	3	4	1	1	1	0	1	1	1	1	0	1	2	NA	0	Bisoce Gé	1	1	1	1	1	1.25	1	NA	NA	0	0	0	NA	0	0	0	NA	0	0	NA
89	0	54	147	ND	0	3	4	1	1	1	0	1	1	1	1	0	0	0	NA	0	Novorapid	12	0	0	1	1	8	3	NA	NA	0	NA	0	NA	0	NA	0	NA	0	NA	NA
89	0	54	147	ND	0	3	4	1	1	1	0	1	1	1	3	1	0	2	NA	0	Ixprim	1	1	1	1	1	37.5	1	NA	0	0	NA	0	0	0	NA	0	0	0	NA	NA
89	0	54	147	ND	0	3	4	1	1	1	0	1	1	1	1	0	1	0	NA	1	Loxen	1	1	1	1	1	20	1	NA	NA	0	0	NA	NA	NA	NA	NA	NA	NA	NA	NA
89	0	54	147	ND	0	3	4	1	1	1	0	1	1	1	3	0	1	2	NA	0	Tardyferon	1	0	0	0	0	NA	NA	ND	NA	0	0	NA	NA	NA	NA	NA	NA	NA	NA	NA
89	0	54	147	ND	0	3	4	1	1	1	0	1	1	1	1	0	1	2	NA	0	Kardegic	3	1	1	1	1	75	1	NA	NA	0	0	0	NA	0	0	0	NA	0	0	NA
89	0	54	147	ND	0	3	ND	0	1	0	1	1	1	1	1	1	0	2	NA	0	Triatec	1	1	1	1	1	5	1	NA	0	0	NA	0	0	0	NA	0	0	0	NA	NA
89	0	54	147	ND	0	3	4	0	1	1	0	1	1	0	0	0	1	2	NA	0	Créon	1	1	1	1	1	25000	1	NA	NA	NA	0	NA	NA	NA	0	NA	NA	NA	0	NA
89	0	54	147	ND	0	3	4	1	1	1	0	1	1	1	1	0	1	2	NA	0	Gabapentine	1	1	1	1	1	300	1	NA	NA	0	0	0	NA	0	0	0	NA	0	0	NA
89	0	54	147	ND	0	3	4	1	1	1	0	1	1	1	1	0	0	0	NA	0	Novorapid	12	0	0	1	1	8	3	NA	NA	0	NA	0	NA	0	NA	0	NA	0	NA	NA
89	0	54	147	ND	0	3	4	1	1	1	0	1	1	1	3	1	0	2	NA	0	Ixprim	1	1	1	1	1	37.5	1	NA	0	0	NA	0	0	0	NA	0	0	0	NA	NA
39	1	20	6	56	1	3	ND	1	1	0	0	1	1	1	1	0	0	1	NA	0	Amoxicilline/ac clavu	1	1	1	1	1	1	1	NA	NA	0	NA	0	NA	0	NA	0	NA	0	NA	NA
39	1	20	6	56	1	3	ND	1	1	0	0	1	1	1	1	0	0	1	NA	0	Dafalgan	1	2	1	2	1	500	1	NA	NA	0	NA	0	NA	0	NA	0	NA	0	NA	NA
39	1	20	6	56	1	3	ND	1	1	0	0	1	1	1	1	0	1	1	NA	0	Contramal LP	1	1	1	1	1	100	1	NA	NA	0	0	0	NA	0	0	0	NA	0	0	NA
39	1	20	6	56	1	3	ND	1	1	0	0	1	1	1	1	0	0	1	NA	0	Lovenox	12	0	0	1	1	4000	3	NA	NA	0	NA	0	NA	0	NA	0	NA	0	NA	NA
39	1	20	7	56	1	3	ND	1	1	0	0	1	1	1	1	0	0	1	NA	1	Actiskenan	1	0	0	0	0	NA	NA	5	NA	0	NA	NA	NA	NA	NA	NA	NA	NA	NA	NA
39	1	20	7	56	1	3	ND	1	1	0	0	1	1	1	1	0	0	1	NA	0	Dafalgan	1	2	1	0	0	NA	NA	ND	NA	0	NA	0	NA	0	NA	0	NA	NA	NA	NA
39	1	20	7	56	1	3	ND	1	1	0	0	1	1	1	1	0	1	1	NA	0	Contramal LP	1	1	1	1	1	100	1	NA	NA	0	0	0	NA	0	0	0	NA	0	0	NA
39	1	20	7	56	1	3	ND	1	1	0	0	1	1	1	1	0	0	1	NA	0	Amoxicilline/ac clavu	1	1	1	1	1	1	1	NA	NA	0	NA	0	NA	0	NA	0	NA	0	NA	NA
39	1	20	7	56	1	3	ND	1	1	0	0	1	1	1	1	0	0	1	NA	1	Actiskenan	1	0	0	0	0	NA	NA	5	NA	0	NA	NA	NA	NA	NA	NA	NA	NA	NA	NA
39	1	20	7	56	1	NA	NA	NA	NA	NA	NA	NA	NA	NA	NA	NA	NA	NA	NA	NA	Acupan	12	1	1	0	0	NA	NA	13	NA	NA	NA	NA	NA	NA	NA	NA	NA	NA	NA	1
39	1	20	7	56	1	3	ND	1	1	0	0	1	1	1	1	0	0	1	NA	0	Dafalgan	1	2	1	2	1	500	1	NA	NA	0	NA	0	NA	0	NA	0	NA	0	NA	NA
39	1	20	7	56	1	3	ND	1	1	0	0	1	1	1	1	0	0	1	NA	0	Amoxicilline/ac clavu	1	1	1	1	1	1	1	NA	NA	0	NA	0	NA	0	NA	0	NA	0	NA	NA
39	1	20	7	56	1	3	ND	1	1	0	0	1	1	1	1	0	0	1	NA	1	Actiskenan	1	0	0	0	0	NA	NA	5	NA	0	NA	NA	NA	NA	NA	NA	NA	NA	NA	NA
90	1	52	2	64	0	2	ND	1	1	1	0	1	1	1	1	0	0	2	NA	0	Dafalgan	1	4	1	2	1	500	1	NA	NA	0	NA	0	NA	1	NA	0	NA	0	NA	NA
90	1	52	2	64	0	2	ND	1	1	1	0	1	1	1	1	0	0	2	NA	0	Contramal LP	1	2	1	1	1	100	1	NA	NA	0	NA	0	NA	1	NA	0	NA	0	NA	NA
90	1	52	2	64	0	2	ND	1	1	1	0	1	1	1	1	0	0	0	0	0	Cefazoline	12	0	0	1	1	1000	2	NA	NA	0	NA	NA	NA	NA	NA	0	NA	0	NA	NA
90	1	52	2	64	0	2	ND	1	1	1	0	1	1	1	1	0	0	1	NA	0	Lovenox	12	0	0	1	1	4000	3	NA	NA	0	NA	NA	NA	NA	NA	0	NA	0	NA	NA
90	1	52	2	64	0	2	ND	1	1	1	0	1	1	1	1	0	0	2	0	0	Bionolyte G5	12	0	0	1	1	1000	2	NA	NA	0	NA	NA	NA	NA	NA	0	NA	0	NA	NA
90	1	52	2	64	0	2	ND	1	1	1	0	1	1	0	1	0	0	0	NA	0	Zophren	1	0	0	0	0	NA	NA	ND	NA	NA	NA	NA	NA	NA	NA	NA	NA	NA	NA	NA
90	1	52	2	64	0	2	ND	1	1	1	0	1	1	1	3	0	0	0	NA	0	Acupan	12	0	0	0	0	NA	NA	ND	NA	0	NA	NA	NA	NA	NA	NA	NA	NA	NA	NA
90	1	52	2	64	0	2	ND	1	1	1	0	1	1	1	1	0	0	2	NA	1	Actiskenan	1	0	0	0	0	NA	NA	5	NA	0	NA	NA	NA	NA	NA	NA	NA	NA	NA	NA
90	1	52	3	64	0	2	ND	1	1	1	0	1	1	1	1	0	0	2	NA	0	Dafalgan	1	2	1	2	1	500	1	NA	NA	0	NA	0	NA	0	NA	0	NA	0	NA	NA
90	1	52	3	64	0	2	ND	1	1	1	0	1	1	1	1	0	0	2	NA	0	Contramal LP	1	1	1	1	1	100	1	NA	NA	0	NA	0	NA	0	NA	0	NA	0	NA	NA
90	1	52	3	64	0	2	ND	1	1	1	0	1	1	1	3	0	0	0	NA	0	Acupan	12	0	0	0	0	NA	NA	ND	NA	0	NA	NA	NA	NA	NA	NA	NA	NA	NA	NA
90	1	52	3	64	0	2	ND	1	1	1	0	1	1	1	1	0	0	2	NA	1	Actiskenan	1	0	0	0	0	NA	NA	5	NA	0	NA	NA	NA	NA	NA	NA	NA	NA	NA	NA
90	1	52	3	64	0	2	ND	1	1	1	0	1	1	1	1	0	0	2	NA	0	Dafalgan	1	2	1	2	1	500	1	NA	NA	0	NA	0	NA	0	NA	0	NA	0	NA	NA
90	1	52	3	64	0	2	ND	1	1	1	0	1	1	1	3	0	0	0	NA	0	Acupan	12	0	0	0	0	NA	NA	ND	NA	0	NA	NA	NA	NA	NA	NA	NA	NA	NA	NA
90	1	52	3	64	0	2	ND	1	1	1	0	1	1	1	1	0	0	2	NA	1	Actiskenan	1	0	0	0	0	NA	NA	5	NA	0	NA	NA	NA	NA	NA	NA	NA	NA	NA	NA
91	0	36	1	75	0	2	ND	0	1	1	0	1	1	1	1	0	0	0	0	0	Contramal	12	0	0	1	1	50	1	NA	NA	0	NA	NA	NA	NA	NA	0	NA	0	NA	NA
91	0	36	1	75	0	2	ND	0	1	1	0	1	1	1	1	0	0	2	0	0	Perfalgan	12	0	0	1	1	1000	1	NA	NA	0	NA	NA	NA	NA	NA	0	NA	0	NA	NA
91	0	36	1	75	0	2	ND	0	1	1	0	1	1	1	1	0	0	2	0	0	Bionolyte G5	12	0	0	1	1	1000	1	NA	NA	0	NA	NA	NA	NA	NA	0	NA	0	NA	NA
91	0	36	1	75	0	2	ND	0	1	1	0	1	1	1	1	0	0	2	NA	0	Actiskenan	1	0	0	0	0	NA	NA	5	NA	0	NA	NA	NA	NA	NA	NA	NA	NA	NA	NA
91	0	36	1	75	0	2	ND	0	1	1	0	1	1	1	1	0	0	0	NA	1	Zophren	1	0	0	0	0	NA	NA	5	NA	0	NA	NA	NA	NA	NA	NA	NA	NA	NA	NA
91	0	36	1	75	0	2	ND	0	1	1	0	1	1	1	1	0	0	2	NA	0	Actiskenan	1	0	0	1	1	10	1	NA	NA	0	NA	NA	NA	NA	NA	0	NA	0	NA	NA
91	0	36	2	75	0	2	ND	0	1	1	0	1	1	1	1	0	0	0	0	0	Contramal	12	0	0	1	1	50	1	NA	NA	0	NA	NA	NA	NA	NA	0	NA	0	NA	NA
91	0	36	2	75	0	2	ND	0	1	1	0	1	1	1	1	0	0	2	0	0	Perfalgan	12	0	0	1	1	1000	1	NA	NA	0	NA	NA	NA	NA	NA	0	NA	0	NA	NA
91	0	36	2	75	0	2	ND	0	1	1	0	1	1	1	1	0	0	2	0	0	Bionolyte G5	12	0	0	1	1	1000	1	NA	NA	0	NA	NA	NA	NA	NA	0	NA	0	NA	NA
91	0	36	2	75	0	2	ND	0	1	1	0	1	1	1	1	0	0	0	NA	1	Zophren	1	0	0	0	0	NA	NA	5	NA	0	NA	NA	NA	NA	NA	NA	NA	NA	NA	NA
91	0	36	2	75	0	2	ND	0	1	1	0	1	1	1	1	0	0	0	0	0	Contramal	12	0	0	1	1	50	1	NA	NA	0	NA	NA	NA	NA	NA	0	NA	0	NA	NA
91	0	36	2	75	0	2	ND	0	1	1	0	1	1	1	1	0	0	2	0	0	Perfalgan	12	0	0	1	1	1000	1	NA	NA	0	NA	NA	NA	NA	NA	0	NA	0	NA	NA
91	0	36	2	75	0	2	ND	0	1	1	0	1	1	1	1	0	0	0	NA	1	Zophren	1	0	0	0	0	NA	NA	5	NA	0	NA	NA	NA	NA	NA	NA	NA	NA	NA	NA
91	0	36	2	75	0	2	ND	0	1	1	0	1	1	1	1	0	0	2	NA	0	Actiskenan	1	0	0	0	0	NA	NA	5	NA	0	NA	NA	NA	NA	NA	NA	NA	NA	NA	NA
92	1	80	17	ND	1	3	ND	1	1	0	1	1	1	1	1	0	0	1	NA	0	Lovenox	12	0	0	1	1	2000	3	NA	NA	0	NA	NA	NA	NA	NA	0	NA	0	NA	NA
92	1	80	17	ND	1	3	ND	1	1	0	1	1	1	1	1	0	0	1	NA	1	Dafalgan	1	2	1	2	1	500	1	NA	NA	0	NA	0	NA	0	NA	0	NA	0	NA	NA
92	1	80	17	ND	1	3	ND	1	1	0	1	1	1	1	1	0	1	1	NA	0	Mianserine	1	3	1	3	1	30	1	NA	NA	0	0	0	NA	1	0	0	NA	1	0	NA
92	1	80	18	ND	1	3	ND	1	1	0	1	1	1	1	1	0	0	1	NA	1	Dafalgan	1	2	1	0	0	NA	NA	7	NA	0	NA	0	NA	0	NA	NA	NA	NA	NA	NA
92	1	80	18	ND	1	3	ND	1	1	0	1	1	1	1	1	0	1	1	NA	0	Moclamine	1	1	1	1	1	150	1	NA	NA	0	0	0	NA	0	0	0	NA	0	0	NA
92	1	80	18	ND	1	3	ND	1	1	0	1	1	1	1	1	0	1	1	NA	0	Ebixa	1	1	1	1	1	10	1	NA	NA	0	0	0	NA	0	0	0	NA	0	0	NA
92	1	80	18	ND	1	3	ND	1	1	0	1	1	1	1	1	0	0	1	NA	1	Dafalgan	1	2	1	0	0	NA	NA	ND	NA	0	NA	0	NA	0	NA	NA	NA	NA	NA	NA
40	0	85	4	ND	1	3	ND	0	1	0	1	1	1	1	1	0	0	0	0	0	Paracetamol	12	0	0	1	1	1000	2	NA	NA	0	NA	0	NA	0	NA	0	NA	0	NA	NA
40	0	85	4	ND	1	3	ND	0	1	0	1	1	1	1	1	0	0	0	NA	0	Topalgic	1	0	0	0	0	NA	NA	ND	NA	0	NA	NA	NA	NA	NA	NA	NA	NA	NA	NA
40	0	85	4	ND	1	3	ND	0	1	0	1	1	1	1	1	0	0	0	NA	0	Acupan	12	0	0	0	0	NA	NA	ND	NA	0	NA	NA	NA	NA	NA	NA	NA	NA	NA	NA
40	0	85	4	ND	1	3	ND	1	1	0	1	1	1	1	0	0	0	1	NA	1	Morphine	1	0	0	0	0	NA	NA	5	NA	0	NA	NA	NA	NA	NA	NA	NA	NA	NA	NA
40	0	85	5	ND	1	3	ND	1	1	0	0	1	1	1	1	0	1	0	NA	0	Lasilix	1	2	1	2	1	40	1	NA	NA	0	0	0	NA	0	0	0	NA	0	0	NA
40	0	85	5	ND	1	3	ND	1	1	0	0	1	1	1	1	0	1	2	NA	0	Levothyrox	1	1	1	1	1	100	1	NA	NA	0	0	0	NA	0	0	0	NA	0	0	NA
40	0	85	5	ND	1	3	ND	1	1	0	0	1	1	0	0	0	1	2	NA	0	Bisoce Gé	1	1	1	1	1	1.25	1	NA	NA	NA	0	NA	NA	NA	0	NA	NA	NA	0	NA
40	0	85	5	ND	1	3	ND	0	1	0	1	1	1	1	1	0	0	0	NA	1	Acupan	12	0	0	0	0	NA	NA	5	NA	0	NA	NA	NA	NA	NA	NA	NA	NA	NA	NA
40	0	85	5	ND	1	3	ND	1	1	0	0	1	1	1	1	0	0	0	NA	1	Oxynorm	1	0	0	0	0	NA	NA	5	NA	0	NA	NA	NA	NA	NA	NA	NA	NA	NA	NA
40	0	85	5	ND	1	3	ND	0	1	0	1	1	1	1	1	0	0	0	NA	1	Acupan	12	1	1	0	0	NA	NA	5	NA	0	NA	0	NA	0	NA	NA	NA	NA	NA	NA
40	0	85	5	ND	1	3	ND	0	1	0	1	1	1	1	0	0	0	2	NA	0	Dafalgan	1	2	1	2	1	500	1	NA	NA	0	NA	NA	NA	0	NA	NA	NA	0	NA	NA
40	0	85	5	ND	1	NA	NA	NA	NA	NA	NA	NA	NA	NA	NA	NA	NA	NA	NA	NA	Lasilix faible	1	1	1	1	1	20	1	NA	NA	NA	NA	NA	NA	NA	NA	NA	NA	NA	NA	1
41	1	67	34	ND	1	3	ND	1	1	0	0	1	1	1	1	0	1	1	NA	0	Lovenox	12	1	1	2	1	4000	3	NA	NA	0	0	0	NA	0	0	0	NA	0	0	NA
41	1	67	34	ND	1	3	ND	1	1	0	0	1	1	1	3	1	0	1	NA	1	Acupan	1	0	0	0	0	NA	NA	5	0	0	NA	NA	NA	NA	NA	NA	NA	NA	NA	NA
41	1	67	34	ND	1	3	ND	1	1	0	0	1	1	1	1	0	0	1	NA	1	Zamudol LP	1	0	0	0	0	NA	NA	5	NA	0	NA	NA	NA	NA	NA	NA	NA	NA	NA	NA
41	1	67	34	ND	1	3	ND	1	1	0	0	1	1	1	3	1	0	1	NA	0	Princi B	1	0	0	0	0	NA	NA	ND	0	0	NA	NA	NA	NA	NA	NA	NA	NA	NA	NA
41	1	67	34	ND	1	3	ND	1	1	0	0	1	1	1	3	1	1	1	NA	0	Lexomil	1	0	0	0	0	NA	NA	9	NA	0	0	NA	NA	NA	NA	NA	NA	NA	NA	NA
41	1	67	34	ND	1	3	ND	1	1	0	0	1	1	1	1	0	0	1	NA	0	Dafalgan	1	2	1	2	1	500	1	NA	NA	0	NA	0	NA	0	NA	0	NA	0	NA	NA
41	1	67	34	ND	1	3	ND	1	1	0	0	1	1	1	3	1	0	1	NA	0	Princi B	1	0	0	1	1	NA	1	NA	0	0	NA	0	0	0	NA	0	0	0	NA	NA
41	1	67	35	ND	1	3	ND	1	1	0	0	1	1	1	3	1	0	1	NA	1	Acupan	1	0	0	0	0	NA	NA	5	0	0	NA	NA	NA	NA	NA	NA	NA	NA	NA	NA
41	1	67	35	ND	1	3	ND	1	1	0	0	1	1	1	1	0	0	1	NA	1	Zamudol LP	1	0	0	0	0	NA	NA	5	NA	0	NA	NA	NA	NA	NA	NA	NA	NA	NA	NA
41	1	67	35	ND	1	3	ND	1	1	0	0	1	1	1	1	0	0	1	NA	0	Dafalgan	1	2	1	2	1	500	1	NA	NA	0	NA	0	NA	0	NA	0	NA	0	NA	NA
41	1	67	35	ND	1	3	ND	1	1	0	0	1	1	1	3	1	0	1	NA	0	Princi B	1	0	0	1	1	NA	1	NA	0	0	NA	0	0	0	NA	0	0	0	NA	NA
41	1	67	35	ND	1	3	ND	1	1	0	0	1	1	1	3	1	0	1	NA	1	Acupan	1	0	0	0	0	NA	NA	5	0	0	NA	NA	NA	NA	NA	NA	NA	NA	NA	NA
41	1	67	35	ND	1	3	ND	1	1	0	0	1	1	1	1	0	0	1	NA	1	Zamudol LP	1	0	0	0	0	NA	NA	5	NA	0	NA	NA	NA	NA	NA	NA	NA	NA	NA	NA
41	1	67	35	ND	1	3	ND	1	1	0	1	1	1	1	1	0	0	1	NA	0	Dafalgan	1	2	1	2	1	500	1	NA	NA	0	NA	0	NA	0	NA	0	NA	0	NA	NA
93	0	68	12	95	1	3	3	1	1	1	1	1	1	1	1	0	0	2	NA	0	Dafalgan	1	4	1	2	1	500	1	NA	NA	0	NA	0	NA	1	NA	0	NA	0	NA	NA
93	0	68	12	95	1	3	3	1	1	1	1	1	1	1	1	0	1	2	NA	0	Modopar	1	2	1	2	1	100	1	NA	NA	0	0	0	NA	0	0	0	NA	0	0	NA
93	0	68	12	95	1	3	3	1	1	1	1	1	1	1	1	0	1	2	NA	0	Lyrica	1	5	1	2	1	50	1	NA	NA	0	0	0	NA	1	0	0	NA	0	0	NA
93	0	68	12	95	1	3	3	1	1	1	1	1	1	1	1	0	1	2	NA	0	Lyrica	1	1	1	1	1	200	1	NA	NA	0	0	0	NA	0	0	0	NA	0	0	NA
93	0	68	12	95	1	3	3	1	1	1	1	1	1	1	1	0	1	2	NA	0	Valdoxan	1	1	1	1	1	25	1	NA	NA	0	0	0	NA	0	0	0	NA	0	0	NA
93	0	68	12	95	1	3	3	1	1	1	1	1	1	1	1	0	0	0	NA	0	Lovenox	12	0	0	1	1	4000	3	NA	NA	0	NA	NA	NA	NA	NA	0	NA	0	NA	NA
93	0	68	12	95	1	3	3	1	1	1	1	1	1	1	1	0	0	1	NA	0	Actrapid	12	0	0	6	1	100	3	NA	NA	0	NA	NA	NA	NA	NA	0	NA	0	NA	NA
93	0	68	12	95	1	3	3	1	1	1	1	1	1	1	3	1	0	0	NA	0	Acupan	1	0	0	0	0	NA	NA	ND	0	0	NA	NA	NA	NA	NA	NA	NA	NA	NA	NA
93	0	68	12	95	1	3	3	1	1	1	1	1	1	1	1	0	0	2	NA	1	Actiskenan	1	0	0	0	0	NA	NA	5	NA	0	NA	NA	NA	NA	NA	NA	NA	NA	NA	NA
93	0	68	12	95	1	3	3	1	1	1	1	1	1	1	1	0	1	2	NA	0	Methadone	3	0	0	1	1	20	1	NA	NA	0	0	NA	NA	NA	NA	0	NA	0	0	NA
93	0	68	12	95	1	3	3	1	1	1	1	1	1	1	1	0	1	2	NA	0	Lantus	12	0	0	40	1	100	3	NA	NA	0	0	NA	NA	NA	NA	0	NA	0	0	NA
93	0	68	13	95	1	3	3	1	1	1	1	1	1	1	1	0	0	2	NA	0	Dafalgan	1	2	1	2	1	500	1	NA	NA	0	NA	0	NA	0	NA	0	NA	0	NA	NA
93	0	68	13	95	1	3	3	1	1	1	1	1	1	1	1	0	1	2	NA	0	Modopar	1	2	1	2	1	100	1	NA	NA	0	0	0	NA	0	0	0	NA	0	0	NA
93	0	68	13	95	1	3	3	1	1	1	1	1	1	1	1	0	1	2	NA	0	Lyrica	1	2	1	2	1	50	1	NA	NA	0	0	0	NA	0	0	0	NA	0	0	NA
93	0	68	13	95	1	3	3	1	1	1	1	1	1	1	1	0	1	2	NA	0	Lyrica	1	1	1	1	1	200	1	NA	NA	0	0	0	NA	0	0	0	NA	0	0	NA
93	0	68	13	95	1	3	3	1	1	1	1	1	1	1	1	0	1	2	NA	0	Triatec	1	2	1	2	1	1.25	1	NA	NA	0	0	0	NA	0	0	0	NA	0	0	NA
93	0	68	13	95	1	3	3	1	1	1	1	1	1	1	3	1	0	0	NA	0	Acupan	1	0	0	0	0	NA	NA	ND	0	0	NA	NA	NA	NA	NA	NA	NA	NA	NA	NA
93	0	68	13	95	1	3	3	1	1	1	1	1	1	1	1	0	0	2	NA	1	Actiskenan	1	0	0	0	0	NA	NA	5	NA	0	NA	NA	NA	NA	NA	NA	NA	NA	NA	NA
93	0	68	13	95	1	3	3	1	1	1	1	1	1	1	1	0	0	2	NA	0	Dafalgan	1	2	1	2	1	500	1	NA	NA	0	NA	0	NA	0	NA	0	NA	0	NA	NA
93	0	68	13	95	1	3	3	1	1	1	1	1	1	1	1	0	1	2	NA	0	Modopar	1	2	1	2	1	100	1	NA	NA	0	0	0	NA	0	0	0	NA	0	0	NA
93	0	68	13	95	1	3	3	1	1	1	1	1	1	1	1	0	0	1	NA	0	Actrapid	12	0	0	4	1	100	3	NA	NA	0	NA	NA	NA	NA	NA	0	NA	0	NA	NA
93	0	68	13	95	1	3	3	1	1	1	1	1	1	1	3	1	0	0	NA	0	Acupan	1	0	0	0	0	NA	NA	ND	0	0	NA	NA	NA	NA	NA	NA	NA	NA	NA	NA
93	0	68	13	95	1	3	3	1	1	1	1	1	1	1	1	0	0	2	NA	1	Actiskenan	1	0	0	0	0	NA	NA	5	NA	0	NA	NA	NA	NA	NA	NA	NA	NA	NA	NA
42	0	63	7	ND	0	3	ND	0	1	0	1	1	1	1	0	0	0	1	NA	0	Augmentin	3	1	1	1	1	1	1	NA	NA	0	NA	NA	NA	0	NA	NA	NA	0	NA	NA
42	0	63	7	ND	0	3	ND	1	1	0	1	1	1	1	1	0	0	1	NA	0	Dafalgan	1	2	1	2	1	500	1	NA	NA	0	NA	0	NA	0	NA	0	NA	0	NA	NA
42	0	63	7	ND	0	3	ND	1	1	0	1	1	1	1	1	0	1	1	NA	0	Contramal LP	1	1	1	1	1	10	1	NA	NA	0	0	0	NA	0	0	0	NA	0	0	NA
42	0	63	7	ND	0	3	ND	1	1	0	1	1	1	1	1	0	0	1	NA	0	Lovenox	12	1	1	1	1	4000	3	NA	NA	0	NA	0	NA	0	NA	0	NA	0	NA	NA
42	0	63	7	ND	0	3	ND	1	1	0	1	1	1	1	1	0	0	1	NA	1	Actiskenan	1	0	0	0	0	NA	NA	5	NA	0	NA	NA	NA	NA	NA	NA	NA	NA	NA	NA
42	0	63	8	ND	0	3	ND	1	1	0	1	1	1	1	1	0	0	1	NA	0	Dafalgan	1	2	1	0	0	NA	NA	6	NA	0	NA	0	NA	0	NA	0	NA	NA	NA	NA
42	0	63	8	ND	0	3	ND	0	1	0	1	1	1	1	0	0	0	1	NA	0	Augmentin	1	0	0	0	0	NA	NA	ND	NA	0	NA	NA	NA	NA	NA	NA	NA	NA	NA	NA
42	0	63	8	ND	0	3	ND	1	1	0	1	1	1	1	1	0	1	1	NA	0	Contramal LP	1	1	1	0	0	NA	NA	6	NA	0	0	0	NA	0	0	NA	NA	NA	NA	NA
42	0	63	8	ND	0	3	ND	1	1	0	1	1	1	1	1	0	0	1	NA	1	Actiskenan	1	0	0	0	0	NA	NA	5	NA	0	NA	NA	NA	NA	NA	NA	NA	NA	NA	NA
42	0	63	8	ND	0	3	ND	0	1	0	1	1	1	1	0	0	0	1	NA	0	Augmentin	1	1	1	1	1	1	1	NA	NA	0	NA	NA	NA	0	NA	NA	NA	0	NA	NA
42	0	63	8	ND	0	3	ND	1	1	0	1	1	1	1	1	0	0	1	NA	0	Dafalgan	1	2	1	0	0	NA	NA	ND	NA	0	NA	0	NA	0	NA	0	NA	NA	NA	NA
42	0	63	8	ND	0	3	ND	1	1	0	1	1	1	1	1	0	0	1	NA	1	Actiskenan	1	0	0	0	0	NA	NA	5	NA	0	NA	NA	NA	NA	NA	NA	NA	NA	NA	NA
43	0	51	85	ND	0	3	ND	1	1	0	1	1	1	1	1	0	0	2	NA	0	Dafalgan	1	2	1	2	1	500	1	NA	NA	0	NA	0	NA	0	NA	0	NA	0	NA	NA
43	0	51	85	ND	0	3	ND	1	1	0	1	1	1	1	1	0	0	1	NA	0	Targocid	12	0	0	1	1	400	4	NA	NA	0	NA	0	NA	0	NA	0	NA	0	NA	NA
43	0	51	85	ND	0	3	ND	1	1	0	1	1	1	1	2	0	1	0	NA	0	Rifadine	1	2	1	2	1	300	1	NA	NA	1	0	0	NA	0	0	0	NA	0	0	NA
43	0	51	85	ND	0	3	ND	1	1	0	1	1	1	1	1	0	1	2	NA	0	Stilnox	1	1	1	0	0	NA	NA	9	NA	0	0	0	NA	0	0	NA	NA	NA	NA	NA
43	0	51	85	ND	0	3	ND	1	1	0	1	1	1	1	1	0	0	1	NA	1	Actiskenan	1	0	0	0	0	NA	NA	5	NA	0	NA	NA	NA	NA	NA	NA	NA	NA	NA	NA
43	0	51	86	ND	0	3	ND	1	1	0	1	1	1	1	1	0	0	2	NA	0	Dafalgan	1	2	1	0	0	NA	NA	ND	NA	0	NA	0	NA	0	NA	NA	NA	NA	NA	NA
43	0	51	86	ND	0	3	ND	1	1	0	1	1	1	1	2	0	1	0	NA	0	Rifadine	1	2	1	0	0	NA	NA	ND	NA	1	0	0	NA	0	0	NA	NA	NA	NA	NA
43	0	51	86	ND	0	3	ND	1	1	0	1	1	1	1	1	0	0	1	NA	1	Actiskenan	1	0	0	0	0	NA	NA	5	NA	0	NA	NA	NA	NA	NA	NA	NA	NA	NA	NA
43	0	51	86	ND	0	3	ND	1	1	0	1	1	1	1	1	0	0	2	NA	0	Dafalgan	1	2	1	2	1	500	1	NA	NA	0	NA	0	NA	0	NA	0	NA	0	NA	NA
43	0	51	86	ND	0	1	ND	0	1	0	1	1	1	1	3	0	0	1	NA	0	Rifadine	1	2	1	2	1	300	1	NA	NA	0	NA	0	NA	1	NA	0	NA	0	NA	NA
43	0	51	86	ND	0	3	ND	1	1	0	1	1	1	1	1	0	0	1	NA	1	Actiskenan	1	0	0	0	0	NA	NA	5	NA	0	NA	NA	NA	NA	NA	NA	NA	NA	NA	NA
94	1	99	14	ND	1	3	ND	1	1	0	1	1	1	1	1	0	1	1	NA	0	Dafalgan	1	2	1	2	1	500	1	NA	NA	0	0	0	NA	0	0	0	NA	0	0	NA
94	1	99	14	ND	1	3	ND	1	1	0	1	1	1	1	1	0	0	1	NA	0	Lovenox	12	0	0	1	1	4000	3	NA	NA	0	NA	NA	NA	NA	NA	0	NA	0	NA	NA
94	1	99	14	ND	1	3	ND	1	1	0	1	1	1	1	1	1	0	1	NA	0	Loxen LP	1	1	1	0	0	NA	NA	5	0	0	NA	0	0	0	1	NA	NA	NA	NA	NA
94	1	99	14	ND	1	3	ND	1	1	0	1	1	1	1	3	0	0	2	NA	0	Duphalac	1	2	1	0	0	NA	NA	12	NA	0	NA	0	NA	0	1	NA	NA	NA	NA	NA
94	1	99	15	ND	1	3	ND	1	1	0	1	1	1	1	1	1	0	1	NA	0	Loxen LP	1	1	1	0	0	NA	NA	5	0	0	NA	0	0	0	1	NA	NA	NA	NA	NA
94	1	99	15	ND	1	3	ND	1	1	0	1	1	1	1	1	0	1	1	NA	0	Dafalgan	1	2	1	2	1	500	1	NA	NA	0	0	0	NA	0	0	0	NA	0	0	NA
94	1	99	15	ND	1	3	ND	1	1	0	1	1	1	1	3	0	0	2	NA	0	Duphalac	1	0	0	0	0	NA	NA	ND	NA	0	NA	NA	NA	NA	NA	NA	NA	NA	NA	NA
94	1	99	15	ND	1	3	ND	1	1	0	1	1	1	1	3	0	0	2	NA	0	Normacol	9	0	0	1	1	NA	6	NA	NA	0	NA	NA	NA	NA	NA	0	NA	0	NA	NA
94	1	99	15	ND	1	3	ND	1	1	0	1	1	1	1	1	0	1	1	NA	0	Dafalgan	1	2	1	2	1	500	1	NA	NA	0	0	0	NA	0	0	0	NA	0	0	NA
95	0	35	1	83	0	3	ND	1	1	1	1	1	1	1	1	0	0	1	NA	0	Dafalgan	1	2	1	0	0	NA	NA	7	NA	0	NA	0	NA	0	NA	NA	NA	NA	NA	NA
95	0	35	1	83	0	3	ND	0	1	1	1	1	1	1	1	0	0	1	NA	0	Contramal LP	1	1	1	0	0	NA	NA	ND	NA	0	NA	0	NA	0	NA	NA	NA	NA	NA	NA
95	0	35	1	83	0	3	ND	0	1	1	1	1	1	1	1	0	0	1	NA	0	Acupan	12	0	0	0	0	NA	NA	ND	NA	0	NA	NA	NA	NA	NA	NA	NA	NA	NA	NA
95	0	35	1	83	0	3	ND	1	1	1	1	1	1	1	1	0	0	1	NA	1	Actiskenan	1	0	0	0	0	NA	NA	5	NA	0	NA	NA	NA	NA	NA	NA	NA	NA	NA	NA
95	0	35	2	83	0	3	ND	1	1	1	1	1	1	1	1	0	0	1	NA	0	Dafalgan	1	2	1	2	1	500	1	NA	NA	0	NA	0	NA	0	NA	0	NA	0	NA	NA
95	0	35	2	83	0	3	ND	0	1	1	1	1	1	1	1	0	0	1	NA	0	Contramal LP	1	1	1	1	1	100	NA	NA	NA	0	NA	0	NA	0	NA	0	NA	0	NA	NA
95	0	35	2	83	0	3	ND	0	1	1	1	1	1	1	1	0	0	1	NA	0	Acupan	12	0	0	0	0	NA	NA	ND	NA	0	NA	NA	NA	NA	NA	NA	NA	NA	NA	NA
95	0	35	2	83	0	3	ND	1	1	1	1	1	1	1	1	0	0	1	NA	1	Actiskenan	1	0	0	0	0	NA	NA	5	NA	0	NA	NA	NA	NA	NA	NA	NA	NA	NA	NA
95	0	35	2	83	0	3	ND	1	1	1	1	1	1	1	1	0	0	1	NA	0	Dafalgan	1	2	1	2	1	500	1	NA	NA	0	NA	0	NA	0	NA	0	NA	0	NA	NA
95	0	35	2	83	0	3	ND	0	1	1	1	1	1	1	1	0	0	1	NA	0	Acupan	12	0	0	0	0	NA	NA	ND	NA	0	NA	NA	NA	NA	NA	NA	NA	NA	NA	NA
95	0	35	2	83	0	3	ND	1	1	1	1	1	1	1	1	0	0	1	NA	1	Actiskenan	1	0	0	0	0	NA	NA	5	NA	0	NA	NA	NA	NA	NA	NA	NA	NA	NA	NA
44	0	55	6	ND	0	3	ND	1	1	0	1	1	1	1	1	0	1	2	NA	0	Xarelto	1	2	1	1	1	10	1	NA	NA	0	0	0	NA	1	0	0	NA	0	0	NA
44	0	55	6	ND	0	NA	NA	NA	NA	NA	NA	NA	NA	NA	NA	NA	NA	NA	NA	NA	Pariet	1	2	1	1	1	20	1	NA	NA	NA	NA	NA	NA	NA	NA	NA	NA	NA	NA	1
44	0	55	6	ND	0	3	ND	1	1	0	1	1	1	1	1	0	1	0	NA	0	Inexium	1	0	0	0	0	NA	NA	7	NA	0	0	NA	NA	NA	NA	NA	NA	NA	NA	NA
44	0	55	6	ND	0	3	ND	1	1	0	1	1	1	1	1	0	0	1	NA	0	Dafalgan	1	4	1	2	1	500	1	NA	NA	0	NA	0	NA	1	NA	0	NA	0	NA	NA
44	0	55	6	ND	0	NA	NA	NA	NA	NA	NA	NA	NA	NA	NA	NA	NA	NA	NA	NA	Biprofenid LP	1	2	1	1	1	100	1	NA	NA	NA	NA	NA	NA	NA	NA	NA	NA	NA	NA	1
44	0	55	6	ND	0	3	ND	1	1	0	1	1	1	1	1	0	0	1	NA	0	Profenid	1	0	0	0	0	NA	NA	7	NA	0	NA	NA	NA	NA	NA	NA	NA	NA	NA	NA
44	0	55	6	ND	0	3	ND	1	1	0	1	1	1	1	1	0	0	1	NA	0	Acupan	12	0	0	0	0	NA	NA	ND	NA	0	NA	NA	NA	NA	NA	NA	NA	NA	NA	NA
44	0	55	6	ND	0	3	ND	1	1	0	1	1	1	1	1	0	0	1	NA	1	Actiskenan	1	0	0	0	0	NA	NA	5	NA	0	NA	NA	NA	NA	NA	NA	NA	NA	NA	NA
44	0	55	7	ND	0	3	ND	1	1	0	1	1	1	1	1	0	0	1	NA	0	Dafalgan	1	2	1	2	1	500	1	NA	NA	0	NA	0	NA	0	NA	0	NA	0	NA	NA
44	0	55	7	ND	0	NA	NA	NA	NA	NA	NA	NA	NA	NA	NA	NA	NA	NA	NA	NA	Biprofenid LP	1	1	1	1	1	100	1	NA	NA	NA	NA	NA	NA	NA	NA	NA	NA	NA	NA	1
44	0	55	7	ND	0	3	ND	1	1	0	1	1	1	1	1	0	0	1	NA	0	Profenid	1	0	0	0	0	NA	NA	7	NA	0	NA	NA	NA	NA	NA	NA	NA	NA	NA	NA
44	0	55	7	ND	0	3	ND	1	1	0	1	1	1	1	1	0	0	1	NA	0	Acupan	12	0	0	0	0	NA	NA	ND	NA	0	NA	NA	NA	NA	NA	NA	NA	NA	NA	NA
44	0	55	7	ND	0	3	ND	1	1	0	1	1	1	1	1	0	0	1	NA	1	Actiskenan	1	0	0	0	0	NA	NA	5	NA	0	NA	NA	NA	NA	NA	NA	NA	NA	NA	NA
44	0	55	7	ND	0	3	ND	1	1	0	1	1	1	1	1	0	0	1	NA	0	Dafalgan	1	2	1	2	1	500	1	NA	NA	0	NA	0	NA	0	NA	0	NA	0	NA	NA
44	0	55	7	ND	0	3	ND	1	1	0	1	1	1	1	1	0	0	1	NA	0	Acupan	12	0	0	0	0	NA	NA	ND	NA	0	NA	NA	NA	NA	NA	NA	NA	NA	NA	NA
44	0	55	7	ND	0	3	ND	1	1	0	1	1	1	1	1	0	0	1	NA	1	Actiskenan	1	0	0	0	0	NA	NA	5	NA	0	NA	NA	NA	NA	NA	NA	NA	NA	NA	NA
96	0	80	1	105	0	2	ND	1	1	1	0	1	1	1	1	0	1	1	NA	0	Lovenox	12	0	0	1	1	4000	3	NA	NA	0	0	0	NA	0	0	0	NA	0	1	NA
96	0	80	1	105	0	2	ND	1	1	1	0	1	1	1	1	0	1	0	NA	0	Inexium	1	1	1	1	1	40	1	NA	NA	0	0	0	NA	0	0	0	NA	0	0	NA
96	0	80	1	105	0	2	ND	1	1	1	0	1	1	1	1	0	1	2	NA	0	Amlor	1	1	1	1	1	5	1	NA	NA	0	0	0	NA	0	0	0	NA	0	0	NA
96	0	80	1	105	0	2	ND	1	1	1	0	1	1	1	1	0	1	2	NA	0	Crestor	1	1	1	1	1	10	1	NA	NA	0	0	0	NA	0	0	0	NA	0	0	NA
96	0	80	1	105	0	2	ND	1	1	1	0	1	1	1	1	0	0	0	0	0	Contramal	12	0	0	1	1	50	2	NA	NA	0	NA	NA	NA	NA	NA	0	NA	0	NA	NA
96	0	80	1	105	0	2	ND	1	1	1	0	1	1	1	1	0	0	2	0	0	Perfalgan	12	0	0	1	1	1000	2	NA	NA	0	NA	NA	NA	NA	NA	0	NA	0	NA	NA
96	0	80	1	105	0	2	ND	1	1	1	0	1	1	1	1	0	0	2	0	0	Bionolyte G5	12	0	0	1	1	500	2	NA	NA	0	NA	NA	NA	NA	NA	0	NA	0	NA	NA
96	0	80	1	105	0	2	ND	1	1	1	0	1	1	1	1	0	1	2	NA	1	Alpress	1	0	0	0	0	NA	NA	5	NA	0	0	NA	NA	NA	NA	NA	NA	NA	NA	NA
96	0	80	1	105	0	2	ND	1	1	1	0	1	1	1	1	0	0	0	NA	0	Morphine	12	0	0	0	0	NA	NA	ND	NA	0	NA	NA	NA	NA	NA	NA	NA	NA	NA	NA
96	0	80	2	105	0	2	ND	1	1	1	0	1	1	1	1	0	1	2	NA	0	Kardegic	3	2	1	2	1	75	1	NA	NA	0	0	0	NA	1	0	0	NA	1	0	NA
96	0	80	2	105	0	2	ND	1	1	1	0	1	1	1	1	0	1	2	NA	0	Cardensiel	1	2	1	2	1	1.25	1	NA	NA	0	0	0	NA	0	0	0	NA	0	0	NA
96	0	80	2	105	0	2	ND	1	1	1	0	1	1	1	1	0	1	2	NA	1	Fortzaar	1	0	0	1	1	100	1	NA	NA	0	0	NA	NA	NA	NA	0	NA	0	0	NA
96	0	80	2	105	0	2	ND	1	1	1	0	1	1	1	1	0	1	2	NA	0	Modamide	1	0	0	1	1	5	1	NA	NA	0	0	NA	NA	NA	NA	0	NA	0	0	NA
96	0	80	2	105	0	2	ND	1	1	1	0	1	1	1	1	0	0	0	NA	0	Morphine	12	0	0	0	0	NA	NA	ND	NA	0	NA	NA	NA	NA	NA	NA	NA	NA	NA	NA
96	0	80	2	105	0	2	ND	1	1	1	0	1	1	1	1	0	0	0	0	0	Contramal	12	0	0	1	1	50	2	NA	NA	0	NA	NA	NA	NA	NA	0	NA	0	NA	NA
96	0	80	2	105	0	2	ND	1	1	1	0	1	1	1	1	0	0	2	0	0	Perfalgan	12	0	0	1	1	1000	2	NA	NA	0	NA	NA	NA	NA	NA	0	NA	0	NA	NA
96	0	80	2	105	0	2	ND	1	1	1	0	1	1	1	1	0	0	0	NA	0	Morphine	12	0	0	0	0	NA	NA	ND	NA	0	NA	NA	NA	NA	NA	NA	NA	NA	NA	NA
97	1	82	12	ND	1	3	ND	1	1	1	1	1	1	1	1	0	0	1	NA	0	Dafalgan	1	2	1	1	1	500	1	NA	NA	0	NA	0	NA	0	NA	0	NA	0	NA	NA
97	1	82	12	ND	1	3	ND	1	1	1	1	1	1	1	1	0	0	1	NA	1	Contramal LP	1	1	1	0	0	NA	NA	5	NA	0	NA	0	NA	0	NA	NA	NA	NA	NA	NA
97	1	82	12	ND	1	3	ND	1	1	1	1	1	1	1	1	0	1	1	NA	0	Pariet	1	0	0	0	0	NA	NA	7	NA	0	0	NA	NA	NA	NA	NA	NA	NA	NA	NA
97	1	82	12	ND	1	3	ND	1	1	1	1	1	1	1	1	0	1	1	NA	0	Tahor	1	2	1	2	1	10	1	NA	NA	0	0	0	NA	0	0	0	NA	0	0	NA
97	1	82	12	ND	1	3	ND	1	1	1	1	1	1	1	1	0	0	1	NA	0	Lovenox	12	0	0	1	1	4000	3	NA	NA	0	NA	NA	NA	NA	NA	0	NA	0	NA	NA
97	1	82	12	ND	1	3	ND	0	1	1	1	1	1	1	1	0	1	1	NA	0	Paroxetine	1	1	1	0,5	1	20	1	NA	NA	0	0	0	NA	0	0	0	NA	0	0	NA
97	1	82	13	ND	1	3	ND	1	1	1	1	1	1	1	1	0	0	1	NA	0	Dafalgan	1	2	1	1	1	500	1	NA	NA	0	NA	0	NA	0	NA	0	NA	0	NA	NA
97	1	82	13	ND	1	3	ND	1	1	1	1	1	1	1	1	0	0	1	NA	1	Contramal LP	1	1	1	0	0	NA	NA	5	NA	0	NA	0	NA	0	NA	NA	NA	NA	NA	NA
97	1	82	13	ND	1	3	ND	1	1	1	1	1	1	1	1	0	0	1	NA	0	Venlafaxine	1	1	1	1	1	37.5	1	NA	NA	0	NA	0	NA	0	NA	0	NA	0	NA	NA
97	1	82	13	ND	1	3	ND	1	1	1	1	1	1	1	1	0	0	1	NA	0	Alprazolam	1	1	1	1	1	0.25	1	NA	NA	0	NA	0	NA	0	NA	0	NA	0	NA	NA
97	1	82	13	ND	1	3	ND	1	1	1	1	1	1	1	1	0	0	1	NA	0	Dafalgan	1	2	1	1	1	500	1	NA	NA	0	NA	0	NA	0	NA	0	NA	0	NA	NA
97	1	82	13	ND	1	3	ND	1	1	1	1	1	1	1	1	0	1	1	NA	0	Aspegic	3	1	1	1	1	250	1	NA	NA	0	0	0	NA	0	0	0	NA	0	0	NA
97	1	82	13	ND	1	3	ND	1	1	1	1	1	1	1	3	1	1	1	NA	0	Tardyferon	1	0	0	0	0	NA	NA	ND	0	0	0	NA	NA	NA	NA	NA	NA	NA	NA	NA
98	1	82	3	73	0	3	ND	1	1	1	1	1	1	1	3	0	1	2	NA	0	Mirtazapine	1	2	1	0	0	NA	NA	7	NA	0	0	0	NA	0	0	NA	NA	NA	NA	NA
98	1	82	3	73	0	3	ND	1	1	1	1	1	1	1	1	0	1	0	NA	0	Inexium	1	1	1	1	1	20	1	NA	NA	0	0	0	NA	0	0	0	NA	0	0	NA
98	1	82	3	73	0	3	ND	1	1	1	1	1	1	1	1	0	0	1	NA	0	Dafalgan	1	2	1	2	1	500	1	NA	NA	0	NA	0	NA	0	NA	0	NA	0	NA	NA
98	1	82	3	73	0	3	ND	1	1	1	1	1	1	1	1	0	0	1	NA	0	Pradaxa	1	2	1	2	1	75	1	NA	NA	0	NA	0	NA	0	NA	0	NA	0	NA	NA
98	1	82	3	73	0	3	ND	1	1	1	1	1	1	1	1	0	1	2	NA	0	Contramal LP	1	1	1	0	0	NA	NA	ND	NA	0	0	0	NA	0	0	NA	NA	NA	NA	NA
98	1	82	3	73	0	3	ND	1	1	1	1	1	1	1	3	0	1	2	NA	0	Qvar	11	0	0	2	1	100	7	NA	NA	0	0	NA	NA	NA	NA	0	NA	0	0	NA
98	1	82	3	73	0	3	ND	1	1	1	1	1	1	1	3	0	1	2	NA	0	Norset	1	0	0	1	1	15	1	NA	NA	0	0	NA	NA	NA	NA	0	NA	0	0	NA
98	1	82	3	73	0	3	ND	1	1	1	1	1	1	1	1	1	0	2	NA	1	Actiskenan	1	0	0	0	0	NA	NA	5	0	0	NA	NA	NA	NA	NA	NA	NA	NA	NA	NA
98	1	82	4	73	0	3	ND	1	1	1	1	1	1	1	1	0	0	1	NA	0	Dafalgan	1	2	1	2	1	500	1	NA	NA	0	NA	0	NA	0	NA	0	NA	0	NA	NA
99	0	31	23	ND	0	1	ND	1	1	1	1	1	1	1	1	0	0	0	NA	0	Dafalgan	1	2	1	2	1	500	1	NA	NA	0	NA	0	NA	0	NA	0	NA	0	NA	NA
99	0	31	23	ND	0	1	ND	1	1	1	1	1	1	1	1	0	0	0	NA	0	Lovenox	12	1	1	1	1	4000	3	NA	NA	0	NA	0	NA	0	NA	0	NA	0	NA	NA
99	0	31	23	ND	0	1	ND	1	1	1	1	1	1	1	1	0	0	2	NA	1	Contramal LP	1	0	0	0	0	NA	NA	5	NA	0	NA	NA	NA	NA	NA	NA	NA	NA	NA	NA
99	0	31	24	ND	0	1	ND	1	1	1	1	1	1	1	1	0	0	0	NA	0	Dafalgan	1	2	1	2	1	500	1	NA	NA	0	NA	0	NA	0	NA	0	NA	0	NA	NA
99	0	31	24	ND	0	1	ND	1	1	1	1	1	1	1	1	0	0	2	NA	1	Contramal LP	1	1	1	0	0	NA	NA	5	NA	0	NA	0	NA	0	NA	NA	NA	NA	NA	NA
99	0	31	24	ND	0	1	ND	1	1	1	1	1	1	1	1	0	0	0	NA	0	Dafalgan	1	2	1	2	1	500	1	NA	NA	0	NA	0	NA	0	NA	0	NA	0	NA	NA
45	1	81	4	ND	0	NA	NA	NA	NA	NA	NA	NA	NA	NA	NA	NA	NA	NA	NA	NA	Dafalgan	1	4	1	2	1	500	1	NA	NA	NA	NA	NA	NA	NA	NA	NA	NA	NA	NA	1
45	1	81	4	ND	0	3	ND	1	1	0	1	1	1	1	0	0	0	2	NA	0	Perfalgan	12	0	0	0	0	NA	NA	7	NA	0	NA	NA	NA	NA	NA	NA	NA	NA	NA	NA
45	1	81	4	ND	0	NA	NA	NA	NA	NA	NA	NA	NA	NA	NA	NA	NA	NA	NA	NA	Pariet	1	1	1	1	1	20	1	NA	NA	NA	NA	NA	NA	NA	NA	NA	NA	NA	NA	1
45	1	81	4	ND	0	3	ND	1	1	0	1	1	1	1	1	0	0	1	NA	0	Inexium	1	0	0	0	0	NA	NA	7	NA	0	NA	NA	NA	NA	NA	NA	NA	NA	NA	NA
45	1	81	4	ND	0	3	ND	1	1	0	1	1	1	1	1	0	0	1	NA	0	Pravastatine	1	3	1	2	1	20	1	NA	NA	0	NA	0	NA	0	NA	0	NA	0	NA	NA
45	1	81	4	ND	0	3	ND	1	1	0	1	1	1	1	1	0	0	2	NA	0	Zamudol LP	1	1	1	1	1	50	1	NA	NA	0	NA	0	NA	0	NA	0	NA	0	NA	NA
45	1	81	4	ND	0	3	ND	1	1	0	1	1	1	1	1	0	0	0	NA	1	Acupan	12	0	0	0	0	NA	NA	5	NA	0	NA	NA	NA	NA	NA	NA	NA	NA	NA	NA
45	1	81	4	ND	0	3	ND	1	1	0	1	1	1	1	0	0	0	0	NA	1	Morphine	12	0	0	0	0	NA	NA	5	NA	0	NA	NA	NA	NA	NA	NA	NA	NA	NA	NA
45	1	81	4	ND	0	3	ND	1	1	0	1	1	1	1	0	0	0	0	NA	0	Lovenox	12	0	0	0	0	NA	NA	ND	NA	0	NA	NA	NA	NA	NA	NA	NA	NA	NA	NA
45	1	81	5	ND	0	3	ND	1	1	0	1	1	1	1	0	0	1	2	NA	0	Levothyrox	1	2	1	2	1	50	1	NA	NA	0	0	NA	NA	1	0	NA	NA	1	0	NA
45	1	81	5	ND	0	NA	NA	NA	NA	NA	NA	NA	NA	NA	NA	NA	NA	NA	NA	NA	Dafalgan	1	2	1	2	1	500	1	NA	NA	NA	NA	NA	NA	NA	NA	NA	NA	NA	NA	1
45	1	81	5	ND	0	3	ND	1	1	0	1	1	1	1	0	0	0	2	NA	0	Perfalgan	12	0	0	0	0	NA	NA	7	NA	0	NA	NA	NA	NA	NA	NA	NA	NA	NA	NA
45	1	81	5	ND	0	3	ND	1	1	0	1	1	1	1	3	0	0	2	NA	0	Tardyferon B9	1	2	1	2	1	NA	1	NA	NA	0	NA	0	NA	0	NA	0	NA	0	NA	NA
45	1	81	5	ND	0	NA	NA	NA	NA	NA	NA	NA	NA	NA	NA	NA	NA	NA	NA	NA	Aprovel	1	1	1	0	0	NA	NA	ND	NA	NA	NA	NA	NA	NA	NA	NA	NA	NA	NA	1
45	1	81	5	ND	0	3	ND	1	1	0	1	1	1	1	0	0	1	2	NA	0	Coaprovel	1	0	0	0	0	NA	NA	7	NA	0	0	NA	NA	NA	NA	NA	NA	NA	NA	NA
45	1	81	5	ND	0	NA	NA	NA	NA	NA	NA	NA	NA	NA	NA	NA	NA	NA	NA	NA	Contramal LP	1	1	1	0	0	NA	NA	13	NA	NA	NA	NA	NA	NA	NA	NA	NA	NA	NA	1
45	1	81	5	ND	0	3	ND	1	1	0	1	1	1	1	0	0	1	1	NA	0	Lercanidipine	1	1	1	1	1	10	1	NA	NA	0	0	NA	NA	0	0	NA	NA	0	0	NA
45	1	81	5	ND	0	NA	NA	NA	NA	NA	NA	NA	NA	NA	NA	NA	NA	NA	NA	NA	Comprimé blanc	1	1	1	1	1	NA	1	NA	NA	NA	NA	NA	NA	NA	NA	NA	NA	NA	NA	1
45	1	81	5	ND	0	3	ND	1	1	0	1	1	1	1	1	0	0	1	NA	0	Kardegic	1	1	1	1	1	75	1	NA	NA	0	NA	0	NA	0	NA	0	NA	0	NA	NA
45	1	81	5	ND	0	3	ND	1	1	0	1	1	1	1	1	0	0	2	NA	0	Zamudol LP	1	1	1	1	1	50	1	NA	NA	0	NA	0	NA	0	NA	0	NA	0	NA	NA
45	1	81	5	ND	0	3	ND	1	1	0	1	1	1	1	1	0	0	0	NA	1	Acupan	12	0	0	0	0	NA	NA	5	NA	0	NA	NA	NA	NA	NA	NA	NA	NA	NA	NA
45	1	81	5	ND	0	3	ND	1	1	0	1	1	1	1	0	0	0	0	NA	1	Morphine	12	0	0	0	0	NA	NA	5	NA	0	NA	NA	NA	NA	NA	NA	NA	NA	NA	NA
45	1	81	5	ND	0	NA	NA	NA	NA	NA	NA	NA	NA	NA	NA	NA	NA	NA	NA	NA	Dafalgan	1	2	1	2	1	500	1	NA	NA	NA	NA	NA	NA	NA	NA	NA	NA	NA	NA	1
45	1	81	5	ND	0	3	ND	1	1	0	1	1	1	1	1	0	0	1	NA	0	Kardegic	1	1	1	0	0	NA	NA	12	NA	0	NA	0	NA	0	1	NA	NA	NA	NA	NA
45	1	81	5	ND	0	NA	NA	NA	NA	NA	NA	NA	NA	NA	NA	NA	NA	NA	NA	NA	Contramal LP	1	1	1	0	0	NA	NA	13	NA	NA	NA	NA	NA	NA	NA	NA	NA	NA	NA	1
45	1	81	5	ND	0	3	ND	1	1	0	1	1	1	1	3	0	0	2	NA	0	Tardyferon B9	1	1	1	1	1	NA	1	NA	NA	0	NA	0	NA	0	NA	0	NA	0	NA	NA
45	1	81	5	ND	0	3	ND	1	1	0	1	1	1	1	1	0	0	0	NA	1	Acupan	12	0	0	0	0	NA	NA	5	NA	0	NA	NA	NA	NA	NA	NA	NA	NA	NA	NA
45	1	81	5	ND	0	3	ND	1	1	0	1	1	1	1	0	0	0	0	NA	1	Morphine	12	0	0	0	0	NA	NA	5	NA	0	NA	NA	NA	NA	NA	NA	NA	NA	NA	NA
46	1	64	5	54	1	NA	NA	NA	NA	NA	NA	NA	NA	NA	NA	NA	NA	NA	NA	NA	Atenolol	1	7	1	0	0	NA	NA	13	NA	NA	NA	NA	NA	NA	NA	NA	NA	NA	NA	1
46	1	64	5	54	1	NA	NA	NA	NA	NA	NA	NA	NA	NA	NA	NA	NA	NA	NA	NA	Perindopril	1	9	1	0	0	NA	NA	13	NA	NA	NA	NA	NA	NA	NA	NA	NA	NA	NA	1
46	1	64	5	54	1	NA	NA	NA	NA	NA	NA	NA	NA	NA	NA	NA	NA	NA	NA	NA	Lasilix	1	4	1	0	0	NA	NA	13	NA	NA	NA	NA	NA	NA	NA	NA	NA	NA	NA	1
46	1	64	5	54	1	2	ND	1	1	1	0	0	0	1	0	0	0	0	NA	0	Lovenox	12	0	0	1	1	2000	3	NA	NA	0	NA	NA	NA	0	NA	NA	NA	0	NA	NA
46	1	64	5	54	1	2	ND	1	1	1	0	0	0	1	0	0	0	2	NA	0	Dafalgan	1	0	0	2	1	500	1	NA	NA	0	NA	NA	NA	0	NA	NA	NA	0	NA	NA
46	1	64	5	54	1	2	ND	1	1	1	0	0	0	1	1	0	0	0	NA	0	Tramadol	1	0	0	0	0	NA	NA	ND	NA	0	NA	NA	NA	NA	NA	NA	NA	NA	NA	NA
46	1	64	5	54	1	2	ND	1	1	1	0	0	0	1	1	0	0	0	NA	1	Actiskenan	1	0	0	0	0	NA	NA	5	NA	0	NA	NA	NA	NA	NA	NA	NA	NA	NA	NA
46	1	64	5	54	1	2	ND	1	1	1	0	0	0	0	1	0	1	2	NA	0	Atarax	1	0	0	0	0	NA	NA	ND	NA	NA	0	NA	NA	NA	NA	NA	NA	NA	NA	NA
46	1	64	6	54	1	2	ND	1	1	1	0	0	0	1	0	0	1	2	NA	0	Flécainide	1	0	0	2	1	100	1	NA	NA	0	0	0	NA	0	0	NA	NA	0	0	NA
46	1	64	6	54	1	NA	NA	NA	NA	NA	NA	NA	NA	NA	NA	NA	NA	NA	NA	NA	Bionolyte G5	12	0	0	1	1	NA	2	NA	NA	NA	NA	NA	NA	NA	NA	NA	NA	NA	NA	1
46	1	64	6	54	1	2	ND	1	1	1	0	0	0	1	1	0	0	2	NA	1	Actiskenan	1	0	0	0	0	NA	NA	5	NA	0	NA	NA	NA	NA	NA	NA	NA	NA	NA	NA
46	1	64	6	54	1	2	ND	1	1	1	0	0	0	1	1	0	0	0	NA	0	Tramadol	1	0	0	0	0	NA	NA	ND	NA	0	NA	NA	NA	NA	NA	NA	NA	NA	NA	NA
46	1	64	6	54	1	2	ND	1	1	1	0	0	0	1	0	0	0	2	NA	0	Dafalgan	1	0	0	0	0	NA	NA	ND	NA	0	NA	NA	NA	NA	NA	NA	NA	NA	NA	NA
46	1	64	6	54	1	NA	NA	NA	NA	NA	NA	NA	NA	NA	NA	NA	NA	NA	NA	NA	Augmentin	12	1	1	1	1	1	2	NA	NA	NA	NA	NA	NA	NA	NA	NA	NA	NA	NA	1
46	1	64	6	54	1	2	ND	1	1	1	0	0	0	1	0	0	0	2	NA	0	Dafalgan	1	0	0	2	1	500	1	NA	NA	0	NA	NA	NA	0	NA	NA	NA	0	NA	NA
46	1	64	6	54	1	NA	NA	NA	NA	NA	NA	NA	NA	NA	NA	NA	NA	NA	NA	NA	Bionolyte G5	12	0	0	1	1	NA	2	NA	NA	NA	NA	NA	NA	NA	NA	NA	NA	NA	NA	1
46	1	64	6	54	1	2	ND	1	1	1	0	0	0	1	1	0	0	2	NA	1	Actiskenan	1	0	0	0	0	NA	NA	5	NA	0	NA	NA	NA	NA	NA	NA	NA	NA	NA	NA
47	1	85	3	65	0	2	1	1	1	1	0	0	0	1	1	0	1	2	NA	0	Verapamil LP	1	0	0	1	1	240	1	NA	NA	0	0	0	NA	0	0	0	NA	0	0	NA
47	1	85	3	65	0	2	1	1	1	1	0	0	0	1	1	0	1	2	NA	0	Tanatril	1	0	0	1	1	10	1	NA	NA	0	0	0	NA	0	0	0	NA	0	0	NA
47	1	85	3	65	0	2	1	1	1	1	0	0	0	1	1	1	0	2	NA	0	Fenofibrate	1	0	0	1	1	160	1	NA	0	0	NA	0	0	0	NA	0	0	0	NA	NA
47	1	85	3	65	0	2	1	1	1	1	0	0	0	1	0	0	0	2	NA	0	Dafalgan	1	0	0	2	1	500	1	NA	NA	0	NA	NA	NA	0	NA	NA	NA	0	NA	NA
47	1	85	3	65	0	2	1	1	1	1	0	0	0	1	3	0	0	2	0	0	Bionolyte G5	12	0	0	1	1	NA	2	NA	NA	0	NA	NA	NA	0	NA	NA	NA	0	NA	NA
47	1	85	3	65	0	2	ND	1	1	0	1	0	0	1	0	0	0	2	NA	1	Actiskenan	1	0	0	0	0	NA	NA	5	NA	0	NA	NA	NA	NA	NA	NA	NA	NA	NA	NA
47	1	85	3	65	0	2	1	1	1	1	0	0	0	1	0	0	0	2	NA	0	Dafalgan	1	0	0	2	1	500	1	NA	NA	0	NA	NA	NA	0	NA	NA	NA	0	NA	NA
47	1	85	3	65	0	2	1	1	1	1	0	0	0	1	3	1	0	1	NA	0	Acupan	12	0	0	1	1	20	1	NA	0	0	NA	0	0	0	NA	0	0	0	NA	NA
47	1	85	3	65	0	2	ND	1	1	0	1	0	0	1	0	0	0	2	NA	1	Actiskenan	1	0	0	0	0	NA	NA	5	NA	0	NA	NA	NA	NA	NA	NA	NA	NA	NA	NA
100	1	81	8	50	1	3	ND	1	1	1	0	1	1	1	1	0	0	1	NA	0	Dafalgan	1	2	1	2	1	500	1	NA	NA	0	NA	0	NA	0	NA	0	NA	0	NA	NA
100	1	81	8	50	1	3	ND	1	1	1	0	1	1	1	1	0	1	2	NA	0	Contramal LP	1	1	1	1	1	100	1	NA	NA	0	0	0	NA	0	0	0	NA	0	0	NA
100	1	81	8	50	1	3	ND	1	1	1	0	1	1	1	1	0	1	1	NA	0	Acide folique	1	2	1	2	1	5	1	NA	NA	0	0	0	NA	0	1	0	NA	0	1	NA
100	1	81	8	50	1	3	ND	1	1	1	0	1	1	1	1	0	0	1	NA	0	Lovenox	12	0	0	1	1	4000	3	NA	NA	0	NA	0	NA	0	NA	0	NA	0	NA	NA
100	1	81	8	50	1	3	ND	1	1	1	0	1	1	1	1	0	0	0	NA	0	Oxynorm	1	0	0	0	0	NA	NA	ND	NA	0	NA	NA	NA	NA	NA	NA	NA	NA	NA	NA
100	1	81	9	50	1	3	ND	1	1	1	0	1	1	1	1	0	0	1	NA	0	Dafalgan	1	2	1	2	1	500	1	NA	NA	0	NA	0	NA	0	NA	0	NA	0	NA	NA
100	1	81	9	50	1	3	ND	1	1	1	0	1	1	1	1	0	1	2	NA	0	Contramal LP	1	1	1	1	1	100	1	NA	NA	0	0	0	NA	0	0	0	NA	0	0	NA
100	1	81	9	50	1	3	ND	0	1	1	0	1	1	1	1	0	1	1	NA	0	Acide folique	1	2	1	2	1	5	1	NA	NA	0	0	0	NA	0	1	0	NA	0	1	NA
100	1	81	9	50	1	3	ND	1	1	1	0	1	1	1	1	0	0	0	NA	0	Oxynorm	1	0	0	0	0	NA	NA	ND	NA	0	NA	NA	NA	NA	NA	NA	NA	NA	NA	NA
100	1	81	9	50	1	3	ND	1	1	1	0	1	1	1	1	0	1	1	NA	0	Cortancyl	1	2	1	2	1	5	1	NA	NA	0	0	0	NA	0	0	0	NA	0	0	NA
100	1	81	9	50	1	3	ND	1	1	1	0	1	1	1	1	0	0	1	NA	0	Dafalgan	1	2	1	2	1	500	1	NA	NA	0	NA	0	NA	0	NA	0	NA	0	NA	NA
100	1	81	9	50	1	3	ND	1	1	1	0	1	1	1	1	0	0	0	NA	0	Oxynorm	1	0	0	0	0	NA	NA	ND	NA	0	NA	NA	NA	NA	NA	NA	NA	NA	NA	NA
100	1	81	9	50	1	3	ND	1	1	1	0	1	1	1	1	1	0	1	NA	0	Plavix	1	1	1	1	1	75	1	NA	0	0	NA	0	0	0	NA	0	0	0	NA	NA
100	1	81	9	50	1	3	ND	1	1	1	0	1	1	1	1	1	0	2	NA	0	Calcidose D3	3	2	1	2	1	500	1	NA	0	0	NA	0	0	0	NA	0	0	0	NA	NA
48	1	90	3	ND	1	3	ND	1	1	0	1	1	1	1	1	0	0	1	NA	0	Dafalgan	1	4	1	2	1	500	1	NA	NA	0	NA	0	NA	0	NA	0	NA	0	NA	NA
48	1	90	3	ND	1	3	ND	1	1	0	1	1	1	1	3	0	1	2	NA	0	Hyperium	1	2	1	1	1	1	1	NA	NA	0	0	0	NA	0	0	0	NA	0	0	NA
48	1	90	3	ND	1	3	ND	1	1	0	1	1	1	1	1	0	0	1	NA	0	Lovenox	12	0	0	1	1	4000	3	NA	NA	0	NA	0	NA	0	NA	0	NA	0	NA	NA
48	1	90	3	ND	1	3	ND	1	1	0	1	1	1	1	1	0	0	1	NA	1	acupan	12	0	0	0	0	NA	NA	5	NA	0	NA	NA	NA	NA	NA	NA	NA	NA	NA	NA
48	1	90	3	ND	1	3	ND	1	1	0	1	1	1	1	1	0	0	1	NA	1	Oxynorm	1	0	0	0	0	NA	NA	5	NA	0	NA	NA	NA	NA	NA	NA	NA	NA	NA	NA
48	1	90	4	ND	1	3	ND	1	1	0	1	1	1	1	1	0	1	2	NA	0	Aprovel	1	1	1	0,5	1	150	1	NA	NA	0	0	0	NA	1	0	0	NA	0	0	NA
48	1	90	4	ND	1	3	ND	1	1	0	1	1	1	1	1	0	1	2	NA	0	atenolol	1	0.5	1	0,5	1	100	1	NA	NA	0	0	0	NA	0	0	0	NA	0	0	NA
48	1	90	4	ND	1	3	ND	1	1	0	1	1	1	1	1	0	1	2	NA	0	Amlor	1	1	1	1	1	5	1	NA	NA	0	0	0	NA	0	0	0	NA	0	0	NA
48	1	90	4	ND	1	3	ND	1	1	0	1	1	1	1	1	0	0	1	NA	0	Dafalgan	1	2	1	2	1	2	1	NA	NA	0	NA	0	NA	0	NA	0	NA	0	NA	NA
48	1	90	4	ND	1	3	ND	1	1	0	1	1	1	1	0	1	0	2	NA	0	Diffu K	1	1	1	1	1	600	1	NA	0	0	NA	NA	0	0	NA	NA	0	0	NA	NA
48	1	90	4	ND	1	3	ND	1	1	0	1	1	1	1	0	1	0	2	NA	0	NaCl	3	1	1	1	1	1	1	NA	0	0	NA	NA	0	0	NA	NA	0	0	NA	NA
48	1	90	4	ND	1	3	ND	1	1	0	1	1	1	1	1	0	0	1	NA	1	acupan	12	0	0	0	0	NA	NA	5	NA	0	NA	NA	NA	NA	NA	NA	NA	NA	NA	NA
48	1	90	4	ND	1	3	ND	1	1	0	1	1	1	1	1	0	0	1	NA	1	Oxynorm	1	0	0	0	0	NA	NA	5	NA	0	NA	NA	NA	NA	NA	NA	NA	NA	NA	NA
48	1	90	4	ND	1	3	ND	1	1	0	1	1	1	1	1	0	0	1	NA	0	Dafalgan	1	2	1	0	0	NA	NA	ND	NA	0	NA	0	NA	0	NA	0	NA	NA	NA	NA
48	1	90	4	ND	1	3	ND	1	1	0	1	1	1	1	0	1	0	2	NA	0	NaCl	3	1	1	1	1	1	1	NA	0	0	NA	NA	0	0	NA	NA	0	0	NA	NA
48	1	90	4	ND	1	3	ND	1	1	0	1	1	1	1	0	1	0	2	NA	0	Diffu K	1	1	1	1	1	600	1	NA	0	0	NA	NA	0	0	NA	NA	0	0	NA	NA
48	1	90	4	ND	1	3	ND	1	1	0	1	1	1	1	1	0	0	0	NA	0	Lasilix	1	0	0	0,5	1	40	1	NA	NA	0	NA	NA	NA	NA	NA	0	NA	0	NA	NA
48	1	90	4	ND	1	3	ND	1	1	0	1	1	1	1	1	0	0	1	NA	1	acupan	12	0	0	0	0	NA	NA	5	NA	0	NA	NA	NA	NA	NA	NA	NA	NA	NA	NA
48	1	90	4	ND	1	3	ND	1	1	0	1	1	1	1	1	0	0	1	NA	1	Oxynorm	1	0	0	0	0	NA	NA	5	NA	0	NA	NA	NA	NA	NA	NA	NA	NA	NA	NA
101	1	83	21	ND	0	1	ND	1	1	0	0	1	1	1	1	0	1	2	NA	0	Valaciclovir	1	1	1	0	0	NA	NA	12	NA	0	0	0	NA	0	1	NA	NA	NA	NA	NA
101	1	83	21	ND	0	1	ND	0	1	0	0	1	1	1	1	0	0	1	NA	0	Calciparine	12	1	1	0	0	NA	NA	11	NA	0	NA	0	NA	0	NA	NA	NA	NA	NA	NA
101	1	83	21	ND	0	1	ND	1	1	0	0	1	1	1	1	1	0	2	NA	0	Dafalgan	1	2	1	2	1	500	1	NA	0	0	NA	0	0	0	NA	0	0	0	NA	NA
101	1	83	21	ND	0	1	ND	1	1	0	0	1	1	1	1	0	1	2	NA	0	Tahor	1	1	1	1	1	10	1	NA	NA	0	0	0	NA	0	0	0	NA	0	0	NA
101	1	83	21	ND	0	1	ND	1	1	0	0	1	1	1	3	1	1	2	NA	0	Symbicort	11	1	1	2	1	NA	7	NA	0	0	0	0	0	0	0	0	0	0	0	NA
101	1	83	21	ND	0	1	ND	1	1	0	0	1	1	1	1	0	1	2	NA	0	Mianserine	1	1	1	1	1	30	1	NA	NA	0	0	0	NA	0	0	0	NA	0	0	NA
101	1	83	21	ND	0	1	ND	1	1	0	0	1	1	1	1	1	0	0	NA	0	Acupan	12	0	0	0	0	NA	NA	ND	0	0	NA	NA	NA	NA	NA	NA	NA	NA	NA	NA
101	1	83	21	ND	0	1	ND	1	1	0	0	1	1	1	1	1	0	0	NA	1	Oxynorm	1	0	0	0	0	NA	NA	5	0	0	NA	NA	NA	NA	NA	NA	NA	NA	NA	NA
101	1	83	22	ND	0	1	ND	1	1	0	0	1	1	1	1	0	1	2	NA	0	Tardyferon	1	0	0	0	0	NA	NA	7	NA	0	0	NA	NA	NA	NA	NA	NA	NA	NA	NA
101	1	83	22	ND	0	1	ND	1	1	0	0	1	1	1	1	0	1	2	NA	0	Valaciclovir	1	1	1	1	1	500	1	NA	NA	0	0	0	NA	0	0	0	NA	0	0	NA
101	1	83	22	ND	0	1	ND	0	1	0	0	1	1	1	1	0	0	1	NA	0	Calciparine	12	1	1	1	1	7500	3	NA	NA	0	NA	0	NA	0	NA	0	NA	0	NA	NA
101	1	83	22	ND	0	1	ND	1	1	0	0	1	1	1	1	0	1	2	NA	0	Cortancyl	1	4	1	4	1	1	1	NA	NA	0	0	0	NA	0	0	0	NA	0	0	NA
101	1	83	22	ND	0	1	ND	1	1	0	0	1	1	1	1	0	1	2	NA	0	Cortancyl	1	1	1	1	1	5	1	NA	NA	0	0	0	NA	0	0	0	NA	0	0	NA
101	1	83	22	ND	0	1	ND	1	1	0	0	1	1	1	1	1	1	2	NA	0	Discotrine	5	1	1	1	1	5	5	NA	0	0	0	0	0	0	0	0	0	0	0	NA
101	1	83	22	ND	0	1	ND	1	1	0	0	1	1	1	1	1	0	2	NA	0	Dafalgan	1	2	1	2	1	500	1	NA	0	0	NA	0	0	0	NA	0	0	0	NA	NA
101	1	83	22	ND	0	1	ND	1	1	0	0	1	1	1	3	1	1	2	NA	0	Calcidose D3	3	1	1	1	1	NA	1	NA	0	0	0	0	0	0	0	0	0	0	0	NA
101	1	83	22	ND	0	1	ND	1	1	0	0	1	1	1	3	1	0	2	NA	1	Eductyl	9	0	0	0	0	NA	NA	5	0	0	NA	NA	NA	NA	NA	NA	NA	NA	NA	NA
101	1	83	22	ND	0	1	ND	1	1	0	0	1	1	1	1	1	0	0	NA	0	Acupan	12	0	0	0	0	NA	NA	ND	0	0	NA	NA	NA	NA	NA	NA	NA	NA	NA	NA
101	1	83	22	ND	0	1	ND	0	1	0	0	1	1	1	1	1	0	0	NA	1	Oxynorm	1	0	0	0	0	NA	NA	5	0	0	NA	NA	NA	NA	NA	NA	NA	NA	NA	NA
101	1	83	22	ND	0	1	ND	1	1	0	0	1	1	1	1	1	0	2	NA	0	Dafalgan	1	2	1	2	1	500	1	NA	0	0	NA	0	0	0	NA	0	0	0	NA	NA
101	1	83	22	ND	0	1	ND	0	1	0	0	1	1	1	1	0	0	1	NA	0	Calciparine	12	1	1	1	1	7500	3	NA	NA	0	NA	0	NA	0	NA	0	NA	0	NA	NA
101	1	83	22	ND	0	1	ND	1	1	0	0	1	1	1	1	1	0	0	NA	0	Acupan	12	0	0	0	0	NA	NA	ND	0	0	NA	NA	NA	NA	NA	NA	NA	NA	NA	NA
101	1	83	22	ND	0	1	ND	1	1	0	0	1	1	1	1	1	0	0	NA	1	Oxynorm	1	0	0	0	0	NA	NA	5	0	0	NA	NA	NA	NA	NA	NA	NA	NA	NA	NA
102	1	71	4	72	1	3	ND	1	1	0	1	1	1	1	1	0	0	1	NA	0	Dafalgan	1	2	1	2	1	500	1	NA	NA	0	NA	0	NA	0	NA	0	NA	0	NA	NA
102	1	71	4	72	1	3	ND	1	1	0	1	1	1	1	1	0	0	1	NA	0	Biprofenid LP	1	1	1	0,5	1	100	1	NA	NA	0	NA	0	NA	0	NA	0	NA	0	NA	NA
102	1	71	4	72	1	3	ND	0	1	0	1	1	1	1	1	0	0	1	NA	0	Lovenox	12	0	0	1	1	4000	3	NA	NA	0	NA	NA	NA	NA	NA	0	NA	0	NA	NA
102	1	71	4	72	1	3	ND	0	1	0	1	1	1	1	1	0	0	0	NA	0	Ofloxacine	1	0	0	1	1	200	1	NA	NA	0	NA	NA	NA	NA	NA	0	NA	0	NA	NA
102	1	71	4	72	1	3	ND	1	1	0	1	1	1	1	1	0	1	2	NA	0	Tahor	1	0	0	0	0	NA	NA	7	NA	0	0	NA	NA	NA	NA	NA	NA	NA	NA	NA
102	1	71	4	72	1	3	ND	1	1	0	1	1	1	1	1	0	1	2	NA	0	Pravastatine	1	0	0	1	1	20	1	NA	NA	0	0	NA	NA	NA	NA	0	NA	0	NA	NA
102	1	71	4	72	1	3	ND	1	1	0	1	1	1	0	0	0	1	2	NA	0	Glucor	1	0	0	0	0	NA	NA	ND	NA	NA	0	NA	NA	NA	NA	NA	NA	NA	NA	NA
102	1	71	4	72	1	3	ND	1	1	0	1	1	1	1	1	0	1	0	NA	1	Actrapid	12	0	0	0	0	NA	NA	5	NA	0	0	NA	NA	NA	NA	NA	NA	NA	NA	NA
102	1	71	5	72	1	3	ND	1	1	0	1	1	1	1	1	0	0	1	NA	0	Dafalgan	1	2	1	2	1	500	1	NA	NA	0	NA	0	NA	0	NA	0	NA	0	NA	NA
102	1	71	5	72	1	3	ND	1	1	0	1	1	1	1	1	0	0	0	NA	0	Ofloxacine	1	1	1	1	1	200	1	NA	NA	0	NA	0	NA	0	NA	0	NA	0	NA	NA
102	1	71	5	72	1	3	ND	1	1	0	1	1	1	0	0	0	1	2	NA	0	Glucor	1	0	0	1	1	100	1	NA	NA	NA	0	NA	NA	NA	NA	0	NA	0	0	NA
102	1	71	5	72	1	3	ND	1	1	0	1	1	1	1	1	0	1	2	NA	0	Atenolol	1	0	0	1	1	50	1	NA	NA	0	0	NA	NA	NA	NA	NA	NA	0	0	NA
102	1	71	5	72	1	3	ND	1	1	0	1	1	1	0	1	0	0	0	NA	0	Zophren	1	0	0	0	0	NA	NA	ND	NA	NA	NA	NA	NA	NA	NA	NA	NA	NA	NA	NA
102	1	71	5	72	1	3	ND	1	1	0	1	1	1	1	1	0	1	0	NA	1	Actrapid	12	0	0	0	0	NA	NA	5	NA	0	0	NA	NA	NA	NA	NA	NA	NA	NA	NA
102	1	71	5	72	1	3	ND	1	1	0	1	1	1	1	1	0	0	1	NA	0	Dafalgan	1	2	1	2	1	500	1	NA	NA	0	NA	0	NA	0	NA	0	NA	0	NA	NA
102	1	71	5	72	1	3	ND	1	1	0	1	1	1	0	0	0	1	2	NA	0	Glucor	1	0	0	1	1	100	1	NA	NA	NA	0	NA	NA	NA	NA	0	NA	0	0	NA
102	1	71	5	72	1	3	ND	1	1	0	1	1	1	1	1	0	1	0	NA	1	Actrapid	12	0	0	4	1	100	3	NA	NA	0	0	NA	NA	NA	NA	NA	NA	0	0	NA
103	1	81	2	45	0	3	ND	1	1	0	1	1	1	1	1	0	0	1	NA	0	Dafalgan	1	2	1	2	1	500	1	NA	NA	0	NA	0	NA	0	NA	0	NA	0	NA	NA
103	1	81	2	45	0	3	ND	1	1	0	1	1	1	1	1	0	0	1	NA	0	Glimépiride	1	2	1	1,5	1	2	1	NA	NA	0	NA	0	NA	0	NA	0	NA	0	NA	NA
103	1	81	2	45	0	3	ND	1	1	0	1	1	1	1	1	0	1	1	NA	0	Zamudol LP	1	1	1	1	1	50	1	NA	NA	0	0	0	NA	0	0	0	NA	0	0	NA
103	1	81	3	45	0	3	ND	1	1	0	1	1	1	1	1	0	0	1	NA	0	Dafalgan	1	2	1	2	1	500	1	NA	NA	0	NA	0	NA	0	NA	0	NA	0	NA	NA
103	1	81	3	45	0	3	ND	1	1	0	1	1	1	1	1	0	0	1	NA	0	Glimépiride	1	2	1	1	1	2	1	NA	NA	0	NA	0	NA	0	NA	0	NA	1	NA	NA
103	1	81	3	45	0	3	ND	1	1	0	1	1	1	1	1	0	1	1	NA	0	Zamudol LP	1	1	1	1	1	50	1	NA	NA	0	0	0	NA	0	0	0	NA	0	0	NA
103	1	81	3	45	0	3	ND	1	1	0	1	1	1	1	1	0	0	1	NA	0	Amlor	1	2	1	2	1	5	1	NA	NA	0	NA	0	NA	0	NA	0	NA	0	NA	NA
103	1	81	3	45	0	3	ND	1	1	0	1	1	1	0	1	0	0	1	NA	1	Esidrex	1	0	0	1	1	20	1	NA	NA	NA	NA	NA	NA	NA	NA	1	NA	NA	NA	NA
103	1	81	3	45	0	3	ND	1	1	0	1	1	1	1	1	0	1	1	NA	1	Loxen LP	1	0	0	0	0	NA	NA	5	NA	0	0	NA	NA	NA	NA	NA	NA	NA	NA	NA
103	1	81	3	45	0	3	ND	1	1	0	1	1	1	0	1	0	0	1	NA	1	Valsartan	1	0	0	4	1	40	1	NA	NA	NA	NA	NA	NA	NA	NA	0	NA	NA	NA	NA
103	1	81	3	45	0	3	ND	1	1	0	1	1	1	1	1	0	0	1	NA	0	Glimépiride	1	2	1	2	1	2	1	NA	NA	0	NA	0	NA	0	NA	0	NA	1	NA	NA
103	1	81	3	45	0	3	ND	1	1	0	1	1	1	1	1	0	0	1	NA	0	Dafalgan	1	2	1	2	1	500	1	NA	NA	0	NA	0	NA	0	NA	0	NA	0	NA	NA
103	1	81	3	45	0	3	ND	1	1	0	1	1	1	1	1	0	1	1	NA	0	Zamudol LP	1	0	0	1	1	50	1	NA	NA	0	0	NA	NA	NA	NA	0	NA	0	0	NA
49	1	84	9	ND	1	3	ND	1	1	0	0	1	1	1	1	0	0	1	NA	0	Dafalgan	1	2	1	2	1	500	1	NA	NA	0	NA	0	NA	0	NA	0	NA	0	NA	NA
49	1	84	9	ND	1	3	ND	1	1	0	0	1	1	1	1	0	0	1	NA	0	Lovenox	12	1	1	1	1	4000	3	NA	NA	0	NA	0	NA	0	NA	0	NA	0	NA	NA
49	1	84	9	ND	1	3	ND	1	1	0	0	1	1	1	1	0	0	1	NA	1	Acupan	12	0	0	0	0	NA	NA	5	NA	0	NA	NA	NA	NA	NA	NA	NA	NA	NA	NA
49	1	84	9	ND	1	3	ND	1	1	0	0	1	1	1	1	0	0	1	NA	0	Topalgic	1	0	0	0	0	NA	NA	ND	NA	0	NA	NA	NA	NA	NA	NA	NA	NA	NA	NA
49	1	84	9	ND	1	3	ND	1	1	0	0	1	1	1	1	0	0	1	NA	1	actiskenan	1	0	0	0	0	NA	NA	5	NA	0	NA	NA	NA	NA	NA	NA	NA	NA	NA	NA
49	1	84	10	ND	1	3	ND	1	1	0	0	1	1	1	1	0	0	1	NA	1	Acupan	12	0	0	0	0	NA	NA	5	NA	0	NA	NA	NA	NA	NA	NA	NA	NA	NA	NA
49	1	84	10	ND	1	3	ND	1	1	0	0	1	1	1	1	0	0	1	NA	1	actiskenan	1	0	0	0	0	NA	NA	5	NA	0	NA	NA	NA	NA	NA	NA	NA	NA	NA	NA
49	1	84	10	ND	1	3	ND	1	1	0	0	1	1	1	1	0	0	1	NA	0	Dafalgan	1	2	1	0	0	NA	NA	ND	NA	0	NA	0	NA	0	NA	0	NA	NA	NA	NA
49	1	84	10	ND	1	3	ND	1	1	0	0	1	1	1	1	0	0	1	NA	0	Lovenox	12	1	1	0	0	NA	NA	12	NA	0	NA	0	NA	0	NA	0	NA	NA	NA	NA
49	1	84	10	ND	1	3	ND	1	1	0	0	1	1	1	1	0	0	1	NA	0	Topalgic	1	0	0	1	1	50	1	NA	NA	0	NA	NA	NA	NA	NA	0	NA	0	NA	NA
49	1	84	10	ND	1	3	ND	1	1	0	0	1	1	1	1	0	0	1	NA	0	Topalgic	1	0	0	1	1	50	1	NA	NA	0	NA	NA	NA	NA	NA	0	NA	0	NA	NA
49	1	84	10	ND	1	3	ND	1	1	0	0	1	1	1	1	0	0	1	NA	0	Dafalgan	1	2	1	2	1	500	1	NA	NA	0	NA	0	NA	0	NA	0	NA	0	NA	NA
49	1	84	10	ND	1	3	ND	1	1	0	0	1	1	1	3	0	1	1	NA	0	Tardyferon B9	1	2	1	2	1	NA	1	NA	NA	0	0	0	NA	0	1	0	NA	0	1	NA
49	1	84	10	ND	1	3	ND	1	1	0	0	1	1	1	1	0	0	1	NA	1	Acupan	12	0	0	0	0	NA	NA	5	NA	0	NA	NA	NA	NA	NA	NA	NA	NA	NA	NA
49	1	84	10	ND	1	3	ND	1	1	0	0	1	1	1	1	0	0	1	NA	1	actiskenan	1	0	0	0	0	NA	NA	5	NA	0	NA	NA	NA	NA	NA	NA	NA	NA	NA	NA
50	1	87	4	45	1	2	ND	0	1	0	1	0	0	1	3	0	0	2	NA	0	Zelitrex	1	0	0	1	1	500	1	NA	NA	0	NA	0	NA	0	NA	0	NA	0	NA	NA
50	1	87	4	45	1	NA	NA	NA	NA	NA	NA	NA	NA	NA	NA	NA	NA	NA	NA	NA	Levothyrox	1	28	1	0	0	NA	NA	13	NA	NA	NA	NA	NA	NA	NA	NA	NA	NA	NA	1
50	1	87	4	45	1	NA	NA	NA	NA	NA	NA	NA	NA	NA	NA	NA	NA	NA	NA	NA	Levothyrox	1	1	1	0	0	NA	NA	13	NA	NA	NA	NA	NA	NA	NA	NA	NA	NA	NA	1
50	1	87	4	45	1	NA	NA	NA	NA	NA	NA	NA	NA	NA	NA	NA	NA	NA	NA	NA	Solupred	1	8	1	0	0	NA	NA	13	NA	NA	NA	NA	NA	NA	NA	NA	NA	NA	NA	1
50	1	87	4	45	1	NA	NA	NA	NA	NA	NA	NA	NA	NA	NA	NA	NA	NA	NA	NA	Zophren	1	8	1	0	0	NA	NA	13	NA	NA	NA	NA	NA	NA	NA	NA	NA	NA	NA	1
50	1	87	4	45	1	NA	NA	NA	NA	NA	NA	NA	NA	NA	NA	NA	NA	NA	NA	NA	Loxen	1	8	1	0	0	NA	NA	13	NA	NA	NA	NA	NA	NA	NA	NA	NA	NA	NA	1
50	1	87	4	45	1	2	ND	0	1	0	1	0	0	1	2	0	1	2	NA	0	cortancyl	1	8	1	0	0	NA	NA	12	NA	1	0	0	NA	1	0	NA	NA	NA	NA	NA
50	1	87	4	45	1	NA	NA	NA	NA	NA	NA	NA	NA	NA	NA	NA	NA	NA	NA	NA	Tahor	1	1	1	0	0	NA	NA	13	NA	NA	NA	NA	NA	NA	NA	NA	NA	NA	NA	1
50	1	87	4	45	1	NA	NA	NA	NA	NA	NA	NA	NA	NA	NA	NA	NA	NA	NA	NA	Ixprim	1	7	1	0	0	NA	NA	13	NA	NA	NA	NA	NA	NA	NA	NA	NA	NA	NA	1
50	1	87	4	45	1	2	ND	0	1	0	1	0	0	1	1	0	1	2	NA	0	Amlor	1	4	1	0	0	NA	NA	12	NA	0	0	0	NA	1	0	NA	NA	NA	NA	NA
50	1	87	4	45	1	NA	NA	NA	NA	NA	NA	NA	NA	NA	NA	NA	NA	NA	NA	NA	Diffu K	1	7	1	0	0	NA	NA	13	NA	NA	NA	NA	NA	NA	NA	NA	NA	NA	NA	1
50	1	87	4	45	1	NA	NA	NA	NA	NA	NA	NA	NA	NA	NA	NA	NA	NA	NA	NA	Dafalgan codéiné	1	9	1	0	0	NA	NA	13	NA	NA	NA	NA	NA	NA	NA	NA	NA	NA	NA	1
50	1	87	4	45	1	2	ND	0	1	0	1	0	0	1	1	0	1	2	NA	0	Triatec	1	8	1	0	0	NA	NA	12	NA	0	0	0	NA	1	0	NA	NA	NA	NA	NA
50	1	87	4	45	1	2	ND	0	1	0	1	0	0	1	1	0	0	1	NA	0	Lovenox	12	0	0	1	1	4000	1	NA	NA	0	NA	0	NA	0	NA	0	NA	0	NA	NA
50	1	87	4	45	1	2	ND	0	1	0	1	0	0	1	0	0	0	2	NA	0	Dafalgan	1	0	0	2	1	500	3	NA	NA	0	NA	NA	NA	0	NA	NA	NA	0	NA	NA
50	1	87	4	45	1	2	ND	0	1	0	1	0	0	1	1	0	0	2	NA	0	Contramal LP	1	0	0	1	1	100	1	NA	NA	0	NA	0	NA	0	NA	0	NA	0	NA	NA
50	1	87	4	45	1	NA	NA	NA	NA	NA	NA	NA	NA	NA	NA	NA	NA	NA	NA	NA	Pariet	1	0	0	1	1	10	1	NA	NA	NA	NA	NA	NA	NA	NA	NA	NA	NA	NA	1
50	1	87	5	45	1	2	ND	0	1	0	1	0	0	1	1	0	1	0	NA	0	Inexium	1	0	0	0	0	NA	NA	7	NA	0	0	NA	NA	NA	NA	NA	NA	NA	NA	NA
50	1	87	5	45	1	2	ND	0	1	0	1	0	0	1	1	0	0	2	NA	1	Actiskenan	1	0	0	0	0	NA	NA	5	NA	0	NA	NA	NA	NA	NA	NA	NA	NA	NA	NA
50	1	87	5	45	1	2	ND	1	1	0	1	0	0	1	3	0	0	2	NA	0	Bionolyte G5	12	0	0	1	1	NA	2	NA	NA	0	NA	NA	NA	0	NA	NA	NA	0	NA	NA
50	1	87	5	45	1	2	ND	1	1	0	1	0	0	1	1	0	1	2	NA	0	cortancyl	1	8	1	2	1	5	1	NA	NA	0	0	0	NA	1	0	0	NA	0	0	NA
50	1	87	5	45	1	2	ND	1	1	0	1	0	0	1	1	0	1	2	NA	0	Triatec	1	0	0	1	1	5	1	NA	NA	0	0	0	NA	0	0	0	NA	0	0	NA
50	1	87	5	45	1	2	ND	1	1	0	1	0	0	1	1	0	1	2	NA	0	Amlor	1	0	0	1	1	5	1	NA	NA	0	0	0	NA	0	0	0	NA	0	0	NA
50	1	87	5	45	1	2	ND	1	1	0	1	0	0	1	1	0	1	0	NA	0	Endoxan	1	0	0	1	1	50	1	NA	NA	0	0	0	NA	0	0	0	NA	0	0	NA
50	1	87	5	45	1	2	ND	1	1	0	1	0	0	1	3	1	0	2	NA	0	Valaciclovir	1	0	0	1	1	500	1	NA	0	0	NA	0	0	0	NA	0	0	0	NA	NA
50	1	87	5	45	1	NA	NA	NA	NA	NA	NA	NA	NA	NA	NA	NA	NA	NA	NA	NA	Bactrim	1	0	0	1	1	400	1	NA	NA	NA	NA	NA	NA	NA	NA	NA	NA	NA	NA	1
50	1	87	5	45	1	2	ND	1	1	0	1	0	0	1	3	1	0	0	NA	0	Bactrim Fort	1	0	0	0	0	NA	NA	7	0	0	NA	NA	NA	NA	NA	NA	NA	NA	NA	NA
50	1	87	5	45	1	2	ND	1	1	0	1	0	0	1	0	0	0	2	NA	0	Dafalgan	1	0	0	0	0	NA	NA	6	NA	0	NA	0	NA	0	NA	NA	NA	NA	NA	NA
50	1	87	5	45	1	NA	NA	NA	NA	NA	NA	NA	NA	NA	NA	NA	NA	NA	NA	NA	Movicol	3	0	0	2	1	NA	1	NA	NA	NA	NA	NA	NA	NA	NA	NA	NA	NA	NA	1
50	1	87	5	45	1	2	ND	1	1	0	1	0	0	1	3	0	0	2	NA	0	Forlax	3	0	0	0	0	NA	NA	7	NA	0	NA	NA	NA	NA	NA	NA	NA	NA	NA	NA
50	1	87	5	45	1	2	ND	0	1	0	1	0	0	1	1	0	0	2	NA	1	Actiskenan	1	0	0	0	0	NA	NA	5	NA	0	NA	NA	NA	NA	NA	NA	NA	NA	NA	NA
50	1	87	5	45	1	2	ND	0	1	0	1	0	0	1	2	1	1	2	NA	0	Lederfoline	1	0	0	0	0	NA	NA	NA	NA	1	0	NA	NA	NA	NA	NA	NA	NA	NA	NA
50	1	87	5	45	1	2	ND	1	1	0	1	0	0	1	0	0	0	0	NA	0	Paracetamol	3	0	0	2	1	500	1	NA	NA	0	NA	0	NA	0	NA	NA	NA	0	NA	NA
104	0	78	1	58	1	3	ND	1	1	1	0	1	1	1	3	0	0	1	0	0	Acupan	12	0	0	1	1	20	2	NA	NA	0	NA	NA	NA	NA	NA	0	NA	0	NA	NA
104	0	78	1	58	1	3	ND	1	1	1	0	1	1	1	1	0	0	1	0	0	Perfalgan	12	0	0	1	1	1000	2	NA	NA	0	NA	NA	NA	NA	NA	0	NA	0	NA	NA
104	0	78	1	58	1	3	ND	1	1	1	0	1	1	1	1	0	0	1	0	0	Bionolyte G5	12	0	0	1	1	500	2	NA	NA	0	NA	NA	NA	NA	NA	0	NA	0	NA	NA
104	0	78	1	58	1	3	ND	1	1	1	0	1	1	1	1	0	0	1	0	1	Morphine	12	0	0	1	1	5	2	NA	NA	0	NA	NA	NA	NA	NA	0	NA	0	NA	NA
104	0	78	1	58	1	3	ND	1	1	1	0	1	1	1	1	0	0	1	0	0	Vitamine k	12	0	0	1	1	5	2	NA	NA	0	NA	NA	NA	NA	NA	0	NA	0	NA	NA
104	0	78	1	58	1	3	ND	1	1	1	0	1	1	1	1	0	0	1	0	0	Perfalgan	12	0	0	1	1	1000	2	NA	NA	0	NA	NA	NA	NA	NA	0	NA	0	NA	NA
104	0	78	1	58	1	3	ND	1	1	1	0	1	1	1	3	0	0	1	0	0	Acupan	12	0	0	4	1	20	2	NA	NA	0	NA	NA	NA	NA	NA	0	NA	0	NA	NA
51	0	28	28	ND	0	3	ND	1	1	0	0	1	1	1	3	1	0	1	NA	0	Princi B	1	1	1	0	0	NA	NA	6	0	0	NA	0	0	0	NA	0	NA	NA	NA	NA
51	0	28	28	ND	0	3	ND	1	1	0	0	1	1	1	1	0	0	1	NA	0	Dafalgan	1	2	1	0	0	NA	NA	6	NA	0	NA	0	NA	0	NA	0	NA	NA	NA	NA
51	0	28	28	ND	0	3	ND	1	1	0	0	1	1	1	1	0	0	1	NA	0	Amoxicilline	1	1	1	0	0	NA	NA	6	NA	0	NA	0	NA	0	NA	NA	NA	NA	NA	NA
51	0	28	28	ND	0	3	ND	1	1	0	0	1	1	1	1	0	0	1	NA	0	Acupan	12	0	0	0	0	NA	NA	ND	NA	0	NA	NA	NA	NA	NA	NA	NA	NA	NA	NA
51	0	28	28	ND	0	3	ND	1	1	0	0	1	1	1	1	0	0	1	NA	1	Actiskenan	1	0	0	0	0	NA	NA	5	NA	0	NA	NA	NA	NA	NA	NA	NA	NA	NA	NA
51	0	28	28	ND	0	3	ND	1	1	0	0	1	1	1	1	0	0	1	NA	1	Valium	1	0	0	0	0	NA	NA	5	NA	0	NA	NA	NA	NA	NA	NA	NA	NA	NA	NA
51	0	28	28	ND	0	3	ND	1	1	0	0	1	1	1	1	0	0	1	NA	0	Nicopatch	5	0	0	0	0	NA	NA	ND	NA	0	NA	NA	NA	NA	NA	NA	NA	NA	NA	NA
51	0	28	28	ND	0	3	ND	1	1	0	0	1	1	1	0	0	0	1	NA	1	Nicorette	11	0	0	0	0	NA	NA	5	NA	0	NA	NA	NA	NA	NA	NA	NA	NA	NA	NA
51	0	28	29	ND	0	3	ND	1	1	0	0	1	1	1	1	0	0	1	NA	0	Dafalgan	1	0	0	0	0	NA	NA	ND	NA	0	NA	0	NA	NA	NA	0	NA	NA	NA	NA
51	0	28	29	ND	0	3	ND	1	1	0	0	1	1	1	1	0	0	1	NA	0	Amoxicilline	1	0	0	0	0	NA	NA	ND	NA	0	NA	NA	NA	NA	NA	NA	NA	NA	NA	NA
51	0	28	29	ND	0	3	ND	1	1	0	0	1	1	1	1	0	0	1	NA	0	Acupan	12	0	0	0	0	NA	NA	ND	NA	0	NA	NA	NA	NA	NA	NA	NA	NA	NA	NA
51	0	28	29	ND	0	3	ND	1	1	0	0	1	1	1	1	0	0	1	NA	1	Actiskenan	1	0	0	0	0	NA	NA	5	NA	0	NA	NA	NA	NA	NA	NA	NA	NA	NA	NA
51	0	28	29	ND	0	3	ND	1	1	0	0	1	1	1	1	0	0	1	NA	1	Valium	1	0	0	0	0	NA	NA	5	NA	0	NA	NA	NA	NA	NA	NA	NA	NA	NA	NA
51	0	28	29	ND	0	3	ND	1	1	0	0	1	1	1	1	0	0	1	NA	0	Nicopatch	5	0	0	0	0	NA	NA	ND	NA	0	NA	NA	NA	NA	NA	NA	NA	NA	NA	NA
51	0	28	29	ND	0	3	ND	1	1	0	0	1	1	1	0	0	0	1	NA	1	Nicorette	11	0	0	0	0	NA	NA	5	NA	0	NA	NA	NA	NA	NA	NA	NA	NA	NA	NA
51	0	28	29	ND	0	3	ND	1	1	0	0	1	1	1	1	0	0	1	NA	0	Dafalgan	1	0	0	0	0	NA	NA	ND	NA	0	NA	0	NA	NA	NA	0	NA	NA	NA	NA
51	0	28	29	ND	0	3	ND	1	1	0	0	1	1	1	1	0	0	1	NA	0	Amoxicilline	1	0	0	0	0	NA	NA	ND	NA	0	NA	NA	NA	NA	NA	NA	NA	NA	NA	NA
51	0	28	29	ND	0	3	ND	1	1	0	0	1	1	1	1	0	0	1	NA	0	Acupan	12	0	0	0	0	NA	NA	ND	NA	0	NA	NA	NA	NA	NA	NA	NA	NA	NA	NA
51	0	28	29	ND	0	3	ND	1	1	0	0	1	1	1	1	0	0	1	NA	1	Actiskenan	1	0	0	0	0	NA	NA	5	NA	0	NA	NA	NA	NA	NA	NA	NA	NA	NA	NA
51	0	28	29	ND	0	3	ND	1	1	0	0	1	1	1	1	0	0	1	NA	1	Valium	1	0	0	0	0	NA	NA	5	NA	0	NA	NA	NA	NA	NA	NA	NA	NA	NA	NA
51	0	28	29	ND	0	3	ND	1	1	0	0	1	1	1	1	0	0	1	NA	0	Nicopatch	5	0	0	0	0	NA	NA	ND	NA	0	NA	NA	NA	NA	NA	NA	NA	NA	NA	NA
51	0	28	29	ND	0	3	ND	1	1	0	0	1	1	1	0	0	0	1	NA	1	Nicorette	11	0	0	0	0	NA	NA	5	NA	0	NA	NA	NA	NA	NA	NA	NA	NA	NA	NA
105	1	94	3	40	1	2	1	1	1	1	0	0	0	1	1	0	0	2	0	0	Bionolyte G5	12	0	0	1	1	500	2	NA	NA	0	NA	NA	NA	NA	NA	0	NA	0	NA	NA
105	1	94	3	40	1	2	1	1	1	1	0	0	0	1	1	0	0	2	0	0	Perfalgan	12	0	0	1	1	1000	2	NA	NA	0	NA	NA	NA	NA	NA	0	NA	0	NA	NA
105	1	94	3	40	1	2	1	0	1	1	0	0	0	1	3	1	0	1	0	0	Acupan	12	0	0	6	1	20	2	NA	0	0	NA	NA	NA	NA	NA	0	0	1	NA	NA
105	1	94	3	40	1	2	1	1	1	1	0	0	0	0	3	0	0	2	NA	0	Calcidose D3	3	5	1	1	1	NA	1	NA	NA	NA	NA	NA	NA	NA	NA	0	NA	NA	NA	NA
105	1	94	3	40	1	2	1	1	1	1	0	0	0	0	0	0	1	2	NA	0	Seroplex	1	3	1	0,5	1	20	1	NA	NA	NA	0	0	NA	NA	0	NA	NA	NA	0	NA
105	1	94	3	40	1	2	1	1	1	1	0	0	0	1	1	0	1	2	NA	0	Amlor	1	7	1	1	1	20	1	NA	NA	0	0	0	NA	1	0	0	NA	0	0	NA
105	1	94	3	40	1	2	1	1	1	1	0	0	0	1	1	0	1	2	NA	0	Aricept	1	10	1	2	1	5	1	NA	NA	0	0	0	NA	1	0	0	NA	0	0	NA
105	1	94	3	40	1	2	1	1	1	1	0	0	0	1	1	0	1	2	NA	0	Atacand	1	7	1	1	1	8	1	NA	NA	0	0	0	NA	1	0	0	NA	1	0	NA
105	1	94	3	40	1	2	1	1	1	1	0	0	0	1	1	0	0	0	NA	1	Oxynorm	1	0	0	0	0	NA	NA	5	NA	0	NA	NA	NA	NA	NA	NA	NA	NA	NA	NA
105	1	94	3	40	1	2	1	0	1	1	0	0	0	0	1	0	0	0	NA	0	Lasilix	1	0	0	0	0	NA	NA	ND	NA	0	NA	NA	NA	NA	NA	NA	NA	NA	NA	NA
105	1	94	3	40	1	2	1	1	1	1	0	0	0	1	1	0	0	2	0	0	Bionolyte G5	12	0	0	1	1	500	2	NA	NA	0	NA	NA	NA	NA	NA	0	NA	0	NA	NA
105	1	94	3	40	1	2	1	0	1	1	0	0	0	1	1	0	0	2	NA	0	NaCl 0,9%	12	0	0	1	1	500	2	NA	NA	0	NA	NA	NA	NA	NA	0	NA	0	NA	NA
105	1	94	3	40	1	2	1	1	1	1	0	0	0	1	1	0	0	2	0	0	Perfalgan	12	0	0	0	0	NA	NA	11	NA	0	NA	NA	NA	NA	NA	NA	NA	NA	NA	NA
105	1	94	3	40	1	2	1	1	1	1	0	0	0	1	1	0	0	0	NA	1	Oxynorm	1	0	0	0	0	NA	NA	5	NA	0	NA	NA	NA	NA	NA	NA	NA	NA	NA	NA
105	1	94	3	40	1	2	1	0	1	1	0	0	0	1	3	1	0	1	0	0	Acupan	12	0	0	6	1	20	2	NA	0	0	NA	NA	NA	NA	NA	0	0	1	NA	NA
52	1	56	8	ND	0	3	ND	0	1	1	0	1	1	1	1	0	1	2	NA	0	Xarelto	1	1	1	1	1	10	1	NA	NA	0	0	0	NA	0	0	0	NA	0	0	NA
52	1	56	8	ND	0	3	ND	0	1	1	0	1	1	1	1	0	1	2	NA	0	Gabapentine	1	1	1	1	1	100	1	NA	NA	0	0	0	NA	0	0	0	NA	0	0	NA
52	1	56	8	ND	0	3	ND	0	1	1	0	1	1	1	1	0	0	1	NA	0	Dafalgan	1	2	1	2	1	500	1	NA	NA	0	NA	0	NA	0	NA	0	NA	0	NA	NA
52	1	56	8	ND	0	3	ND	0	1	1	0	1	1	1	2	0	1	2	NA	0	Metformine	1	1	1	1	1	1000	1	NA	NA	1	0	0	NA	0	0	0	NA	0	0	NA
52	1	56	8	ND	0	3	ND	0	1	1	0	1	1	1	1	0	0	2	NA	1	Actiskenan	1	0	0	0	0	NA	NA	5	NA	0	NA	NA	NA	NA	NA	NA	NA	NA	NA	NA
52	1	56	8	ND	0	3	ND	0	1	1	0	1	1	1	3	1	0	2	NA	1	Movicol	3	0	0	0	0	NA	NA	5	0	0	NA	NA	NA	NA	NA	NA	NA	NA	NA	NA
52	1	56	9	ND	0	3	ND	0	1	1	0	1	1	1	1	0	0	1	NA	0	Dafalgan	1	2	1	2	1	500	1	NA	NA	0	NA	0	NA	0	NA	0	NA	0	NA	NA
52	1	56	9	ND	0	3	ND	0	1	1	0	1	1	1	2	0	1	2	NA	0	Metformine	1	1	1	1	1	1000	1	NA	NA	1	0	0	NA	0	0	0	NA	0	0	NA
52	1	56	9	ND	0	3	ND	0	1	1	0	1	1	1	1	0	1	2	NA	0	Gabapentine	1	0	0	1	1	100	1	NA	NA	0	0	NA	NA	NA	NA	NA	NA	0	0	NA
52	1	56	9	ND	0	3	ND	0	1	1	0	1	1	0	0	0	0	0	NA	1	Actrapid	12	0	0	1	1	4	3	NA	NA	NA	NA	NA	NA	NA	NA	NA	NA	NA	NA	NA
52	1	56	9	ND	0	3	ND	0	1	1	0	1	1	1	1	0	0	2	NA	1	Actiskenan	1	0	0	0	0	NA	NA	5	NA	0	NA	NA	NA	NA	NA	NA	NA	NA	NA	NA
52	1	56	9	ND	0	3	ND	0	1	1	0	1	1	1	3	1	0	2	NA	1	Movicol	3	0	0	0	0	NA	NA	5	0	0	NA	NA	NA	NA	NA	NA	NA	NA	NA	NA
52	1	56	9	ND	0	3	ND	0	1	1	0	1	1	1	1	0	0	1	NA	0	Dafalgan	1	1	1	2	1	500	1	NA	NA	0	NA	0	NA	1	NA	0	NA	0	NA	NA
52	1	56	9	ND	0	3	ND	0	1	1	0	1	1	1	1	0	1	2	NA	0	Gabapentine	1	1	1	1	1	100	1	NA	NA	0	0	0	NA	0	0	0	NA	0	0	NA
52	1	56	9	ND	0	3	ND	0	1	1	0	1	1	1	1	0	0	2	NA	1	Actiskenan	1	0	0	0	0	NA	NA	5	NA	0	NA	NA	NA	NA	NA	NA	NA	NA	NA	NA
52	1	56	9	ND	0	3	ND	0	1	1	0	1	1	1	3	1	0	2	NA	1	Movicol	3	0	0	0	0	NA	NA	5	0	0	NA	NA	NA	NA	NA	NA	NA	NA	NA	NA
106	0	26	1	ND	1	3	ND	1	1	1	1	1	1	1	1	0	0	1	NA	0	Dafalgan	1	2	1	2	1	500	1	NA	NA	0	NA	0	NA	0	NA	0	NA	0	NA	NA
106	0	26	1	ND	1	3	ND	1	1	1	1	1	1	1	1	0	0	1	NA	0	Augmentin	3	1	1	1	1	1000	1	NA	NA	0	NA	0	NA	0	NA	0	NA	0	NA	NA
106	0	26	1	ND	1	3	ND	1	1	1	1	1	1	1	1	0	0	1	NA	0	Contramal LP	1	1	1	1	1	100	1	NA	NA	0	NA	0	NA	0	NA	0	NA	0	NA	NA
106	0	26	1	ND	1	3	ND	1	1	1	1	1	1	1	1	0	0	1	NA	1	Actiskenan	1	0	0	0	0	NA	NA	5	NA	0	NA	NA	NA	NA	NA	NA	NA	NA	NA	NA
106	0	26	1	ND	1	3	ND	1	1	1	1	1	1	1	1	0	0	1	NA	0	Acupan	12	0	0	0	0	NA	NA	ND	NA	0	NA	NA	NA	NA	NA	NA	NA	NA	NA	NA
106	0	26	2	ND	1	3	ND	1	1	1	1	1	1	1	1	0	0	1	NA	0	Dafalgan	1	2	1	2	1	500	1	NA	NA	0	NA	0	NA	0	NA	0	NA	0	NA	NA
106	0	26	2	ND	1	3	ND	1	1	1	1	1	1	1	1	0	0	1	NA	0	Augmentin	3	1	1	1	1	1000	1	NA	NA	0	NA	0	NA	0	NA	0	NA	0	NA	NA
106	0	26	2	ND	1	3	ND	1	1	1	1	1	1	1	1	0	0	1	NA	0	Contramal LP	1	1	1	1	1	100	1	NA	NA	0	NA	0	NA	0	NA	0	NA	0	NA	NA
106	0	26	2	ND	1	3	ND	1	1	1	1	1	1	1	1	0	0	1	NA	1	Actiskenan	1	0	0	0	0	NA	NA	5	NA	0	NA	NA	NA	NA	NA	NA	NA	NA	NA	NA
106	0	26	2	ND	1	3	ND	1	1	1	1	1	1	1	1	0	0	1	NA	0	Acupan	12	0	0	0	0	NA	NA	ND	NA	0	NA	NA	NA	NA	NA	NA	NA	NA	NA	NA
106	0	26	2	ND	1	3	ND	1	1	1	1	1	1	1	1	1	0	0	NA	0	Loxen	1	0	0	1	1	20	1	NA	0	0	NA	NA	NA	NA	NA	0	0	0	NA	NA
106	0	26	2	ND	1	3	ND	1	1	1	1	1	1	1	1	0	0	1	NA	0	Dafalgan	1	2	1	2	1	500	1	NA	NA	0	NA	0	NA	0	NA	0	NA	0	NA	NA
106	0	26	2	ND	1	3	ND	1	1	1	1	1	1	1	1	0	0	1	NA	0	Augmentin	3	1	1	1	1	1000	1	NA	NA	0	NA	0	NA	0	NA	0	NA	0	NA	NA
106	0	26	2	ND	1	3	ND	1	1	1	1	1	1	1	1	0	0	1	NA	1	Actiskenan	1	0	0	0	0	NA	NA	5	NA	0	NA	NA	NA	NA	NA	NA	NA	NA	NA	NA
106	0	26	2	ND	1	3	ND	1	1	1	1	1	1	1	1	0	0	1	NA	0	Acupan	12	0	0	0	0	NA	NA	ND	NA	0	NA	NA	NA	NA	NA	NA	NA	NA	NA	NA
107	0	68	3	ND	0	2	ND	1	1	1	0	0	0	1	1	0	1	1	NA	0	Lasilix	1	8	1	0	0	NA	NA	12	NA	0	0	0	NA	1	1	NA	NA	NA	NA	NA
107	0	68	3	ND	0	2	ND	1	1	1	0	0	0	1	1	0	1	1	NA	0	Kardegic	3	1	1	0	0	NA	NA	12	NA	0	0	0	NA	0	1	NA	NA	NA	NA	NA
107	0	68	3	ND	0	2	ND	1	1	1	0	0	0	1	1	0	1	1	NA	0	Perindopril	1	8	1	0	0	NA	NA	12	NA	0	0	0	NA	1	1	NA	NA	NA	NA	NA
107	0	68	3	ND	0	2	ND	1	1	1	0	0	0	1	1	0	1	1	NA	0	Perindopril	1	2	1	0	0	NA	NA	12	NA	0	0	0	NA	1	1	NA	NA	NA	NA	NA
107	0	68	3	ND	0	2	ND	1	1	1	0	0	0	1	1	0	1	1	NA	0	Tahor	1	6	1	2	1	40	1	NA	NA	0	0	0	NA	1	0	0	NA	0	NA	NA
107	0	68	3	ND	0	2	ND	1	1	1	0	0	0	1	1	0	1	1	NA	0	Cordarone	1	3	1	0	0	NA	NA	12	NA	0	0	0	NA	1	1	NA	NA	NA	NA	NA
107	0	68	3	ND	0	2	ND	1	1	1	0	0	0	1	1	0	1	1	NA	0	Bisoce Gé	1	2	1	0	0	NA	NA	ND	NA	0	0	0	NA	1	0	NA	NA	NA	NA	NA
107	0	68	3	ND	0	2	ND	1	1	1	0	0	0	1	1	0	1	1	NA	0	Inipomp	1	0	0	0	0	NA	NA	7	NA	NA	NA	NA	NA	NA	NA	NA	NA	NA	NA	NA
107	0	68	3	ND	0	2	ND	1	1	1	0	0	0	1	1	0	0	1	NA	0	Dafalgan	1	0	0	2	1	500	1	NA	NA	0	NA	NA	NA	NA	NA	0	NA	0	NA	NA
107	0	68	3	ND	0	2	ND	1	1	1	0	0	0	1	1	0	0	2	NA	0	Contramal LP	1	0	0	1	1	100	1	NA	NA	0	NA	NA	NA	NA	NA	0	NA	0	NA	NA
107	0	68	3	ND	0	2	ND	1	1	1	0	0	0	1	1	0	0	1	NA	0	Lovenox	12	0	0	1	1	4000	3	NA	NA	0	NA	NA	NA	NA	NA	0	NA	0	NA	NA
107	0	68	3	ND	0	2	ND	1	1	1	0	0	0	0	0	0	0	2	NA	0	Glucose 5%	12	0	0	1	1	ND	2	NA	NA	NA	NA	NA	NA	NA	NA	NA	NA	NA	NA	NA
107	0	68	3	ND	0	2	ND	1	1	1	0	0	0	1	1	0	0	2	NA	1	Actiskenan	1	0	0	0	0	NA	NA	5	NA	0	NA	NA	NA	NA	NA	NA	NA	NA	NA	NA
53	0	44	3	ND	1	3	ND	1	1	1	0	1	1	1	0	0	0	2	NA	0	Dafalgan	1	2	1	2	1	500	1	NA	NA	0	NA	NA	NA	0	NA	NA	NA	0	NA	NA
53	0	44	3	ND	1	3	ND	1	1	1	0	1	1	1	1	0	0	2	NA	0	Contramal LP	1	1	1	1	1	100	1	NA	NA	0	NA	0	NA	0	NA	0	NA	0	NA	NA
53	0	44	3	ND	1	3	ND	1	1	1	0	1	1	1	1	0	0	2	NA	1	Actiskenan	1	0	0	0	0	NA	NA	5	NA	0	NA	NA	NA	NA	NA	NA	NA	NA	NA	NA
53	0	44	4	ND	1	3	ND	1	1	1	0	1	1	1	0	0	0	2	NA	0	Dafalgan	1	2	1	2	1	500	1	NA	NA	0	NA	NA	NA	0	NA	NA	NA	0	NA	NA
53	0	44	4	ND	1	3	ND	1	1	1	0	1	1	1	1	0	0	2	NA	0	Contramal LP	1	1	1	1	1	100	1	NA	NA	0	NA	0	NA	0	NA	0	NA	0	NA	NA
53	0	44	4	ND	1	3	ND	1	1	1	0	1	1	1	1	0	0	2	NA	1	Actiskenan	1	0	0	0	0	NA	NA	5	NA	0	NA	NA	NA	NA	NA	NA	NA	NA	NA	NA
53	0	44	4	ND	1	3	ND	1	1	1	0	1	1	1	0	0	0	2	NA	0	Dafalgan	1	2	1	2	1	500	1	NA	NA	0	NA	NA	NA	0	NA	NA	NA	0	NA	NA
53	0	44	4	ND	1	3	ND	1	1	1	0	1	1	1	1	0	0	2	NA	1	Actiskenan	1	0	0	0	0	NA	NA	5	NA	0	NA	NA	NA	NA	NA	NA	NA	NA	NA	NA
53	0	44	4	ND	1	3	ND	1	1	1	0	1	1	1	0	0	0	0	NA	0	Lovenox	12	0	0	1	1	4000	2	NA	NA	0	NA	NA	NA	0	NA	NA	NA	0	NA	NA
108	0	58	11	ND	1	2	ND	0	1	1	0	0	0	1	1	0	0	1	NA	0	Lovenox	12	0	0	1	1	4000	3	NA	NA	0	NA	NA	NA	NA	NA	0	NA	0	NA	NA
108	0	58	11	ND	1	2	ND	0	1	1	0	0	0	1	1	0	1	2	NA	0	Seretide	11	0	0	2	1	250	7	NA	NA	0	0	NA	NA	NA	NA	0	NA	0	0	NA
108	0	58	11	ND	1	2	ND	0	1	1	0	0	0	0	0	0	1	2	NA	0	Spiriva	11	0	0	1	1	18	7	NA	NA	NA	0	NA	NA	NA	NA	NA	NA	NA	0	NA
108	0	58	11	ND	1	2	ND	0	1	1	0	0	0	1	3	0	1	2	NA	0	Duphalac	3	0	0	0	0	NA	NA	ND	NA	0	0	NA	NA	NA	NA	NA	NA	NA	NA	NA
108	0	58	11	ND	1	2	ND	0	1	1	0	0	0	1	3	1	0	0	NA	0	Acupan	12	0	0	0	0	NA	NA	ND	0	0	NA	NA	NA	NA	NA	NA	NA	NA	NA	NA
108	0	58	11	ND	1	2	ND	0	1	1	0	0	0	1	3	1	0	2	NA	0	Princi B	1	0	0	0	0	NA	NA	11	0	0	NA	NA	NA	NA	NA	NA	NA	NA	NA	NA
108	0	58	11	ND	1	2	ND	0	1	1	0	0	0	1	1	0	0	2	NA	1	Actiskenan	1	0	0	0	0	NA	NA	5	NA	0	NA	NA	NA	NA	NA	NA	NA	NA	NA	NA
108	0	58	11	ND	1	2	ND	0	1	1	0	0	0	0	3	0	1	2	NA	0	Bronchodual	11	0	0	0	0	NA	NA	ND	NA	NA	0	NA	NA	NA	NA	NA	NA	NA	NA	NA
108	0	58	12	ND	1	2	ND	0	1	1	0	0	0	0	3	0	1	2	NA	0	Bronchodual	11	0	0	0	0	NA	NA	ND	NA	NA	0	NA	NA	NA	NA	NA	NA	NA	NA	NA
108	0	58	12	ND	1	2	ND	0	1	1	0	0	0	0	0	0	1	2	NA	0	Spiriva	11	0	0	0	0	NA	NA	ND	NA	NA	0	NA	NA	NA	NA	NA	NA	NA	NA	NA
108	0	58	12	ND	1	2	ND	0	1	1	0	0	0	1	3	0	1	2	NA	0	Duphalac	3	0	0	0	0	NA	NA	10	NA	0	0	NA	NA	NA	NA	NA	NA	NA	NA	NA
108	0	58	12	ND	1	2	ND	0	1	1	0	0	0	1	3	1	0	0	NA	0	Acupan	12	0	0	0	0	NA	NA	10	0	0	NA	NA	NA	NA	NA	NA	NA	NA	NA	NA
108	0	58	12	ND	1	2	ND	0	1	1	0	0	0	1	1	0	0	2	NA	1	Actiskenan	1	0	0	0	0	NA	NA	10	NA	0	NA	NA	NA	NA	NA	NA	NA	NA	NA	NA
109	1	67	4	70	0	3	ND	1	1	1	1	1	1	1	1	0	1	0	NA	0	Inipomp	1	0	0	0	0	NA	NA	7	NA	0	0	NA	NA	NA	NA	NA	NA	NA	NA	NA
109	1	67	4	70	0	3	ND	1	1	1	1	1	1	1	1	0	0	1	NA	0	Perfalgan	12	0	0	0	0	NA	NA	7	NA	0	NA	NA	NA	NA	NA	NA	NA	NA	NA	NA
109	1	67	4	70	0	3	ND	1	1	1	1	1	1	1	1	0	0	1	NA	0	Pradaxa	1	4	1	2	1	110	1	NA	NA	0	NA	0	NA	NA	NA	0	NA	0	NA	NA
109	1	67	4	70	0	3	ND	1	1	1	1	1	1	1	1	0	0	1	NA	1	Actiskenan	1	0	0	0	0	NA	NA	5	NA	0	NA	NA	NA	NA	NA	NA	NA	NA	NA	NA
109	1	67	5	70	0	3	ND	1	1	1	1	1	1	1	1	0	1	2	NA	1	Monotildiem	1	1	1	1	1	300	1	NA	NA	0	0	0	NA	0	0	0	NA	0	0	NA
109	1	67	5	70	0	3	ND	1	1	1	1	1	1	1	1	0	1	2	NA	1	Losartan	1	2	1	2	1	50	1	NA	NA	0	0	0	NA	0	0	0	NA	0	0	NA
109	1	67	5	70	0	3	ND	1	1	1	1	1	1	1	1	0	1	2	NA	0	Anastrazole	1	1	1	1	1	1	1	NA	NA	0	0	0	NA	0	0	0	NA	0	0	NA
109	1	67	5	70	0	3	ND	1	1	1	1	1	1	1	1	0	1	2	NA	0	Urbanyl	1	1	1	0,5	1	10	1	NA	NA	0	0	0	NA	0	0	0	NA	0	0	NA
109	1	67	5	70	0	3	ND	1	1	1	1	1	1	1	1	0	0	1	NA	1	Actiskenan	1	0	0	1	1	20	1	NA	NA	0	NA	NA	NA	NA	NA	0	NA	0	NA	NA
109	1	67	5	70	0	3	ND	1	1	1	1	1	1	1	1	0	0	2	NA	0	Forlax	3	0	0	0	0	NA	NA	7	NA	0	NA	NA	NA	NA	NA	NA	NA	NA	NA	NA
109	1	67	5	70	0	3	ND	1	1	1	1	1	1	1	1	0	0	1	NA	0	Bionolyte G5	12	0	0	1	1	1000	2	NA	NA	0	NA	NA	NA	NA	NA	0	NA	0	NA	NA
109	1	67	5	70	0	3	ND	1	1	1	1	1	1	1	1	0	0	1	NA	0	Perfalgan	12	0	0	0	0	NA	NA	7	NA	0	NA	NA	NA	NA	NA	NA	NA	NA	NA	NA
109	1	67	5	70	0	3	ND	1	1	1	1	1	1	1	1	0	0	1	NA	0	Perfalgan	12	0	0	0	0	NA	NA	7	NA	0	NA	NA	NA	NA	NA	NA	NA	NA	NA	NA
109	1	67	5	70	0	3	ND	1	1	1	1	1	1	1	1	0	1	2	NA	0	Kardegic	3	1	1	1	1	75	1	NA	NA	0	0	0	NA	0	0	0	NA	0	0	NA
109	1	67	5	70	0	3	ND	1	1	1	1	1	1	1	1	0	0	1	NA	1	Actiskenan	1	0	0	0	0	NA	NA	5	NA	0	NA	NA	NA	NA	NA	NA	NA	NA	NA	NA
110	0	76	1	81	0	3	ND	1	1	1	1	1	1	1	1	0	0	1	NA	0	Dafalgan	1	2	1	2	1	500	1	NA	NA	0	NA	0	NA	0	NA	0	NA	0	NA	NA
110	0	76	1	81	0	3	ND	1	1	1	1	1	1	1	1	0	0	1	NA	0	Lovenox	12	2	1	1	1	4000	3	NA	NA	0	NA	NA	NA	NA	NA	0	NA	0	NA	NA
110	0	76	1	81	0	3	ND	1	1	1	1	1	1	1	1	0	1	1	NA	0	Betahistine	1	0	0	0	0	NA	NA	6	NA	0	0	0	NA	0	0	NA	NA	NA	NA	NA
110	0	76	1	81	0	3	ND	1	1	1	1	1	1	1	1	0	0	1	NA	0	Acupan	12	0	0	0	0	NA	NA	ND	NA	0	NA	NA	NA	NA	NA	NA	NA	NA	NA	NA
110	0	76	1	81	0	3	ND	1	1	1	1	1	1	1	1	0	0	1	NA	1	Actiskenan	1	0	0	0	0	NA	NA	5	NA	0	NA	NA	NA	NA	NA	NA	NA	NA	NA	NA
110	0	76	2	81	0	3	ND	1	1	1	1	1	1	1	1	0	0	1	NA	0	Dafalgan	1	2	1	0	0	NA	NA	7	NA	0	NA	0	NA	0	NA	NA	NA	NA	NA	NA
110	0	76	2	81	0	3	ND	1	1	1	1	1	1	1	1	0	1	1	NA	0	Kardegic	3	1	1	1	1	75	1	NA	NA	0	0	0	NA	0	0	0	NA	0	0	NA
110	0	76	2	81	0	3	ND	1	1	1	1	1	1	1	1	0	1	1	NA	0	Josir LP	1	1	1	1	1	0.4	1	NA	NA	0	0	0	NA	0	0	0	NA	0	0	NA
110	0	76	2	81	0	3	ND	1	1	1	1	1	1	1	1	0	1	1	NA	0	Betahistine	1	24	1	1	1	24	1	NA	NA	0	0	0	NA	1	0	0	NA	0	0	NA
110	0	76	2	81	0	3	ND	1	1	1	1	1	1	1	1	0	1	1	NA	0	Atacand	1	1	1	1	1	8	1	NA	NA	0	0	0	NA	0	0	0	NA	0	0	NA
110	0	76	2	81	0	3	ND	1	1	1	1	1	1	1	1	0	1	1	NA	0	Lercanidipine	1	1	1	1	1	10	1	NA	NA	0	0	0	NA	0	0	0	NA	0	0	NA
110	0	76	2	81	0	3	ND	0	1	1	1	1	1	1	1	0	1	1	NA	0	Adenuric	1	0	0	1	1	80	1	NA	NA	0	0	NA	NA	NA	NA	0	NA	0	0	NA
110	0	76	2	81	0	3	ND	1	1	1	1	1	1	1	1	0	1	1	NA	0	Arcoxia	1	0	0	0	0	NA	NA	6	NA	0	0	NA	NA	NA	NA	NA	NA	NA	NA	NA
110	0	76	2	81	0	3	ND	1	1	1	1	1	1	1	1	0	0	1	NA	0	Acupan	12	0	0	0	0	NA	NA	ND	NA	0	NA	NA	NA	NA	NA	NA	NA	NA	NA	NA
110	0	76	2	81	0	3	ND	1	1	1	1	1	1	1	1	0	0	1	NA	1	Actiskenan	1	0	0	0	0	NA	NA	5	NA	0	NA	NA	NA	NA	NA	NA	NA	NA	NA	NA
110	0	76	2	81	0	3	ND	1	1	1	1	1	1	1	1	0	0	1	NA	0	Dafalgan	1	2	1	2	1	500	1	NA	NA	0	NA	0	NA	0	NA	0	NA	0	NA	NA
110	0	76	2	81	0	3	ND	1	1	1	1	1	1	1	1	0	0	1	NA	0	Acupan	12	0	0	0	0	NA	NA	ND	NA	0	NA	NA	NA	NA	NA	NA	NA	NA	NA	NA
110	0	76	2	81	0	3	ND	1	1	1	1	1	1	1	1	0	0	1	NA	1	Actiskenan	1	0	0	0	0	NA	NA	5	NA	0	NA	NA	NA	NA	NA	NA	NA	NA	NA	NA
54	0	30	44	ND	1	3	ND	1	1	0	0	1	1	1	1	0	0	1	NA	0	Rifadine	1	2	1	2	1	300	1	NA	NA	0	NA	0	NA	0	NA	0	NA	0	NA	NA
54	0	30	44	ND	1	3	ND	1	1	0	0	1	1	1	1	0	0	0	NA	0	Ofloxacine	1	1	1	1	1	200	1	NA	NA	0	NA	0	NA	0	NA	0	NA	0	NA	NA
54	0	30	44	ND	1	3	ND	1	1	0	0	1	1	1	1	0	0	1	NA	0	Dafalgan codéiné	1	1	1	1	1	500	1	NA	NA	0	NA	0	NA	0	NA	0	NA	0	NA	NA
54	0	30	44	ND	1	3	ND	1	1	0	0	1	1	1	1	0	0	1	NA	0	Contramal LP	1	1	1	1	1	100	1	NA	NA	0	NA	0	NA	0	NA	0	NA	0	NA	NA
54	0	30	44	ND	1	3	ND	1	1	0	0	1	1	1	1	0	0	1	NA	0	Lovenox	12	0	0	1	1	4000	3	NA	NA	0	NA	0	NA	0	NA	0	NA	0	NA	NA
54	0	30	45	ND	1	3	ND	1	1	0	0	1	1	1	1	0	0	1	NA	0	Rifadine	1	2	1	2	1	300	1	NA	NA	0	NA	0	NA	0	NA	0	NA	0	NA	NA
54	0	30	45	ND	1	3	ND	1	1	0	0	1	1	1	1	0	0	0	NA	0	Ofloxacine	1	1	1	1	1	200	1	NA	NA	0	NA	0	NA	0	NA	0	NA	0	NA	NA
54	0	30	45	ND	1	3	ND	1	1	0	0	1	1	1	1	0	0	1	NA	0	Dafalgan codéiné	1	1	1	1	1	500	1	NA	NA	0	NA	0	NA	0	NA	0	NA	0	NA	NA
54	0	30	45	ND	1	3	ND	1	1	0	0	1	1	1	1	0	0	1	NA	0	Contramal LP	1	1	1	1	1	100	1	NA	NA	0	NA	0	NA	0	NA	0	NA	0	NA	NA
54	0	30	45	ND	1	3	ND	1	1	0	0	1	1	1	1	0	0	1	NA	0	Rifadine	1	2	1	2	1	300	1	NA	NA	0	NA	0	NA	0	NA	0	NA	0	NA	NA
54	0	30	45	ND	1	3	ND	1	1	0	0	1	1	1	1	0	0	0	NA	0	Ofloxacine	1	1	1	1	1	200	1	NA	NA	0	NA	0	NA	0	NA	0	NA	0	NA	NA
54	0	30	45	ND	1	3	ND	1	1	0	0	1	1	1	1	0	0	1	NA	0	Dafalgan codéiné	1	1	1	1	1	500	1	NA	NA	0	NA	0	NA	0	NA	0	NA	0	NA	NA
111	0	43	3	100	1	3	ND	1	1	0	0	1	1	1	1	0	0	1	NA	0	Dafalgan	1	2	1	2	1	500	1	NA	NA	0	NA	0	NA	0	NA	0	NA	0	NA	NA
111	0	43	3	100	1	3	ND	1	1	0	0	1	1	1	1	0	0	0	NA	0	Contramal LP	1	1	1	1	1	100	1	NA	NA	0	NA	0	NA	0	NA	0	NA	0	NA	NA
111	0	43	3	100	1	3	ND	1	1	0	0	1	1	1	1	0	0	0	NA	1	Valium	1	1	1	0	0	NA	NA	5	NA	0	NA	0	NA	0	NA	NA	NA	NA	NA	NA
111	0	43	3	100	1	3	ND	1	1	0	0	1	1	1	1	0	0	1	NA	0	Lovenox	12	0	0	1	1	4000	3	NA	NA	0	NA	NA	NA	NA	NA	0	NA	0	NA	NA
111	0	43	3	100	1	3	ND	1	1	0	0	1	1	1	3	1	0	1	NA	0	Acupan	12	0	0	0	0	NA	NA	ND	0	0	NA	NA	NA	NA	NA	NA	NA	NA	NA	NA
111	0	43	3	100	1	3	ND	1	1	0	0	1	1	1	1	0	0	1	NA	1	Actiskenan	1	0	0	0	0	NA	NA	5	NA	0	NA	NA	NA	NA	NA	NA	NA	NA	NA	NA
111	0	43	4	100	1	3	ND	1	1	0	0	1	1	1	1	0	0	1	NA	0	Dafalgan	1	2	1	2	1	500	1	NA	NA	0	NA	0	NA	0	NA	0	NA	0	NA	NA
111	0	43	4	100	1	3	ND	1	1	0	0	1	1	1	1	0	0	0	NA	0	Contramal LP	1	1	1	1	1	100	1	NA	NA	0	NA	0	NA	0	NA	0	NA	0	NA	NA
111	0	43	4	100	1	3	ND	1	1	0	0	1	1	1	1	0	0	0	NA	1	Valium	1	1	1	1	1	10	1	NA	NA	0	NA	0	NA	0	NA	0	NA	0	NA	NA
111	0	43	4	100	1	3	ND	1	1	0	0	1	1	1	1	0	0	1	0	NA	Bionolyte G5	12	0	0	1	1	1000	2	NA	NA	0	NA	NA	NA	NA	NA	0	NA	0	NA	NA
111	0	43	4	100	1	3	ND	1	1	0	0	1	1	1	1	0	0	1	0	NA	Vitamine B1	12	0	0	1	1	250	2	NA	NA	0	NA	NA	NA	NA	NA	0	NA	0	NA	NA
111	0	43	4	100	1	3	ND	1	1	0	0	1	1	1	1	0	0	1	0	NA	Vitamine B6	12	0	0	1	1	500	2	NA	NA	0	NA	NA	NA	NA	NA	0	NA	0	NA	NA
111	0	43	4	100	1	3	ND	1	1	0	0	1	1	1	1	0	0	1	0	NA	Vitamine PP	12	0	0	1	1	1000	2	NA	NA	0	NA	NA	NA	NA	NA	0	NA	0	NA	NA
111	0	43	4	100	1	3	ND	1	1	0	0	1	1	1	3	1	0	1	NA	0	Acupan	12	0	0	0	0	NA	NA	ND	0	0	NA	NA	NA	NA	NA	NA	NA	NA	NA	NA
111	0	43	4	100	1	3	ND	1	1	0	0	1	1	1	1	0	0	1	NA	1	Actiskenan	1	0	0	0	0	NA	NA	5	NA	0	NA	NA	NA	NA	NA	NA	NA	NA	NA	NA
111	0	43	4	100	1	3	ND	1	1	0	0	1	1	1	1	0	0	1	NA	0	Dafalgan	1	2	1	2	1	500	1	NA	NA	0	NA	0	NA	0	NA	0	NA	0	NA	NA
111	0	43	4	100	1	3	ND	1	1	0	0	1	1	1	1	0	0	0	NA	1	Valium	1	0	0	0	0	NA	NA	5	NA	0	NA	NA	NA	NA	NA	NA	NA	NA	NA	NA
111	0	43	4	100	1	3	ND	1	1	0	0	1	1	1	3	1	0	1	NA	0	Acupan	12	0	0	0	0	NA	NA	ND	0	0	NA	NA	NA	NA	NA	NA	NA	NA	NA	NA
111	0	43	4	100	1	3	ND	1	1	0	0	1	1	1	1	0	0	1	NA	1	Actiskenan	1	0	0	0	0	NA	NA	5	NA	0	NA	NA	NA	NA	NA	NA	NA	NA	NA	NA

## Sheet: post-CPOE
Patient number	Gender	Age	Length of hospitalization	Weight	Type of hospitalization	Type of prescription	Prescriber	Legibility	Date present	Name of prescriber present	Prescriber's signature present	Date of birth present	Gender present	Posology present	Dosage present	Drug form present	Frequency present	Route of administration present	Time of administration present	PRN	Name of drug	Form of drug dispensed	Quantity dispensed	Drug in the patient's rack	Quantity administered	Drug administered	Route of drug administered	Reason of non administration	Wrong form prescribed	Wrong posology prescribed	Wrong time prescription	Wrong dosage dispensed	Wrong form dispensed	Wrong posology dispensed	Worng time dispensed	Wrong dosage administered	Wrong form administered	Wrong posology administered	Wrong time administered	Unordered drug dispensed and/or administred
1	0	61	3	ND	1	1	4	1	1	1	1	1	1	1	1	1	1	1	NA	0	Dafalgan	1	2	1	2	1	1	NA	0	0	0	0	0	0	0	0	0	0	0	0
1	0	61	3	ND	1	1	4	1	1	1	1	1	1	1	1	1	1	1	NA	1	Contramal LP	1	1	1	0	0	NA	5	0	0	0	0	0	0	0	NA	NA	NA	NA	0
1	0	61	3	ND	1	NA	NA	NA	NA	NA	NA	NA	NA	NA	NA	NA	NA	NA	NA	NA	bionolyte G5	12	0	0	1	1	12	NA	NA	NA	NA	NA	NA	NA	NA	NA	NA	NA	NA	1
1	0	61	3	ND	1	1	4	1	1	1	1	1	1	1	1	1	1	1	NA	0	Inexium	1	0	0	0	0	NA	ND	0	0	0	NA	NA	NA	NA	NA	NA	NA	NA	0
1	0	61	3	ND	1	1	4	1	1	1	1	1	1	1	1	1	1	1	1	0	Augmentin	12	1	1	1	1	12	NA	0	0	0	0	0	0	0	0	0	0	0	0
1	0	61	4	ND	1	1	4	1	1	1	1	1	1	1	1	1	1	1	NA	0	Dafalgan	1	2	1	2	1	1	NA	0	0	0	0	0	0	0	0	0	0	0	0
1	0	61	4	ND	1	1	4	1	1	1	1	1	1	1	1	1	1	1	NA	1	Contramal LP	1	1	1	0	0	NA	5	0	0	0	0	0	0	0	NA	NA	NA	NA	0
1	0	61	4	ND	1	1	4	1	1	1	1	1	1	1	1	1	1	1	NA	0	Fenofibrate	1	1	1	1	1	1	NA	0	0	0	0	0	0	0	0	0	0	0	0
1	0	61	4	ND	1	1	4	1	1	1	1	1	1	1	1	1	1	1	1	0	Augmentin	12	1	1	1	1	12	NA	0	0	0	0	0	0	0	0	0	0	0	0
2	0	76	26	ND	1	1	4	1	1	1	1	1	1	1	1	1	1	1	NA	0	Inexium	1	1	1	1	1	1	NA	0	0	0	0	0	0	0	0	0	0	0	0
2	0	76	26	ND	1	1	4	1	1	1	1	1	1	1	1	1	1	1	NA	1	Contramal LP	1	1	1	1	1	1	NA	0	0	0	0	0	0	0	0	0	0	0	0
2	0	76	26	ND	1	1	4	1	1	1	1	1	1	1	1	1	1	1	NA	0	Dafalgan	1	2	1	2	1	1	NA	0	0	0	0	0	0	0	0	0	0	0	0
2	0	76	26	ND	1	1	4	1	1	1	1	1	1	1	1	1	1	1	NA	0	Flagyl	1	1	1	1	1	1	NA	0	0	0	0	0	0	0	0	0	0	0	0
2	0	76	26	ND	1	1	4	1	1	1	1	1	1	1	1	1	1	1	NA	0	Crestor	1	1	1	1	1	1	NA	0	0	0	0	0	0	0	0	0	0	0	0
2	0	76	26	ND	1	1	4	1	1	1	1	1	1	1	1	1	1	1	NA	0	Lovenox	12	0	0	1	1	3	NA	0	0	0	NA	NA	NA	NA	0	0	0	0	0
2	0	76	26	ND	1	1	4	1	1	1	1	1	1	1	1	1	1	1	1	0	Tazocilline	12	0	0	1	1	2	NA	0	0	0	NA	NA	NA	NA	0	0	0	0	0
2	0	76	26	ND	1	1	4	1	1	1	1	1	1	1	1	1	1	1	1	0	bionolyte G5	12	0	0	1	1	2	NA	0	0	0	NA	NA	NA	NA	0	0	0	0	0
2	0	76	27	ND	1	1	4	1	1	1	1	1	1	1	1	1	1	1	NA	0	Dafalgan	1	2	1	2	1	1	NA	0	0	0	0	0	0	0	0	0	0	0	0
2	0	76	27	ND	1	1	4	1	1	1	1	1	1	1	1	1	1	1	NA	1	Contramal LP	1	1	1	0	0	NA	5	0	0	0	0	0	0	0	NA	NA	NA	NA	0
2	0	76	27	ND	1	1	4	1	1	1	1	1	1	1	1	1	1	1	NA	0	Lovenox	12	0	0	1	1	3	NA	0	0	0	NA	NA	NA	NA	0	0	0	0	0
2	0	76	27	ND	1	1	4	1	1	1	1	1	1	1	1	1	1	1	1	0	Tazocilline	12	0	0	1	1	2	NA	0	0	0	NA	NA	NA	NA	0	0	0	0	0
2	0	76	27	ND	1	1	4	1	1	1	1	1	1	1	1	1	1	1	NA	0	Flagyl	1	1	1	1	1	1	NA	0	0	0	0	0	0	0	0	0	0	0	0
2	0	76	27	ND	1	1	4	1	1	1	1	1	1	1	1	1	1	1	NA	0	Cordarone	1	1	1	1	1	1	NA	0	0	0	0	0	0	0	0	0	0	0	0
2	0	76	27	ND	1	1	4	1	1	1	1	1	1	1	1	1	1	1	NA	0	Bisoce gé	1	0	0	2	1	1	NA	0	0	0	NA	NA	NA	NA	0	0	0	0	0
2	0	76	27	ND	1	1	4	1	1	1	1	1	1	1	1	1	1	1	NA	0	Movicol	3	0	0	0	0	NA	5	0	0	0	NA	NA	NA	NA	NA	NA	NA	NA	0
2	0	76	27	ND	1	1	4	1	1	1	1	1	1	1	1	1	1	1	NA	0	Dafalgan	1	2	1	2	1	1	NA	0	0	0	0	0	0	0	0	0	0	0	0
2	0	76	27	ND	1	1	4	1	1	1	1	1	1	1	1	1	1	1	NA	0	Flagyl	1	1	1	1	1	1	NA	0	0	0	0	0	0	0	0	0	0	0	0
2	0	76	27	ND	1	1	4	1	1	1	1	1	1	1	1	1	1	1	NA	0	Kardegic	3	1	1	1	1	1	NA	0	0	0	0	0	0	0	0	0	0	0	0
3	1	83	3	65	1	1	3	1	1	1	1	1	1	1	1	1	1	1	NA	0	Dafalgan	1	2	1	2	1	1	NA	0	0	0	0	0	0	0	0	1	0	0	0
3	1	83	3	65	1	1	3	1	1	1	1	1	1	1	1	1	1	1	NA	0	Contramal LP	1	1	1	1	1	1	NA	0	0	0	0	1	0	0	0	1	0	0	0
3	1	83	3	65	1	1	3	1	1	1	1	1	1	1	1	1	1	1	NA	0	Loxen LP	1	1	1	1	1	1	NA	0	0	0	0	0	0	0	0	0	0	0	0
3	1	83	3	65	1	1	3	1	1	1	1	1	1	1	1	1	1	1	NA	0	Stilnox	1	1	1	0	0	NA	11	0	0	0	0	0	0	0	NA	NA	NA	NA	0
3	1	83	3	65	1	1	3	1	1	1	1	1	1	1	1	1	1	1	NA	0	Modopar	1	0	0	1	1	1	NA	0	0	0	NA	NA	NA	NA	0	0	0	0	0
3	1	83	3	65	1	NA	NA	NA	NA	NA	NA	NA	NA	NA	NA	NA	NA	NA	NA	NA	bionolyte G5	12	0	0	1	1	1	NA	NA	NA	NA	NA	NA	NA	NA	NA	NA	NA	NA	1
3	1	83	3	65	1	1	3	1	1	1	1	1	1	1	1	1	1	1	NA	0	Lovenox	12	0	0	1	1	3	NA	0	0	0	NA	NA	NA	NA	0	0	0	1	0
3	1	83	4	65	1	1	3	1	1	1	1	1	1	1	1	1	1	1	NA	0	Dafalgan	1	2	1	0	0	NA	NA	0	0	0	0	0	0	0	NA	NA	NA	NA	0
3	1	83	4	65	1	1	3	1	1	1	1	1	1	1	1	1	1	1	NA	0	Contramal LP	1	1	1	0	0	NA	NA	0	0	0	0	1	0	0	NA	NA	NA	NA	0
3	1	83	4	65	1	1	3	1	1	1	1	1	1	1	1	1	1	1	NA	1	Valsartan	1	10	1	0	0	NA	5	0	0	0	0	0	1	0	NA	NA	NA	NA	0
3	1	83	4	65	1	1	3	1	1	1	1	1	1	1	1	1	1	1	NA	0	Modopar	1	0	0	0	0	NA	NA	0	0	0	NA	NA	NA	NA	NA	NA	NA	NA	0
3	1	83	4	65	1	1	3	1	1	1	1	1	1	1	1	1	1	1	NA	0	Loxen LP	1	1	1	0	0	NA	NA	0	0	0	0	0	0	0	NA	NA	NA	NA	0
3	1	83	4	65	1	1	3	1	1	1	1	1	1	1	1	1	1	1	NA	0	Tardyferon B9	1	4	1	2	1	1	NA	0	0	0	0	0	1	0	0	0	0	0	0
3	1	83	4	65	1	1	3	1	1	1	1	1	1	1	1	1	1	1	NA	0	Azilect	1	0	0	0	0	NA	11	0	0	0	NA	NA	NA	NA	NA	NA	NA	NA	0
3	1	83	4	65	1	1	3	1	1	1	1	1	1	1	1	1	1	1	NA	0	Dafalgan	1	2	1	2	1	1	NA	0	0	0	0	0	0	0	0	1	0	0	0
3	1	83	4	65	1	1	3	1	1	1	1	1	1	1	1	1	1	1	NA	0	Modopar	1	0	0	0	0	NA	NA	0	0	0	NA	NA	NA	NA	NA	NA	NA	NA	0
4	0	61	2	77	1	1	1	1	1	1	1	1	1	1	1	1	1	1	NA	0	Inexium	1	1	1	1	1	1	NA	0	0	0	0	0	0	0	0	0	0	0	0
4	0	61	2	77	1	NA	NA	NA	NA	NA	NA	NA	NA	NA	NA	NA	NA	NA	NA	NA	Zamudol LP	1	1	1	0	0	NA	12	NA	NA	NA	NA	NA	NA	NA	NA	NA	NA	NA	1
4	0	61	2	77	1	1	1	1	1	1	1	1	1	1	1	1	1	1	NA	0	Contramal LP	1	1	1	1	1	1	NA	0	1	0	0	0	0	0	0	0	0	0	0
4	0	61	2	77	1	1	1	1	1	1	1	1	1	1	1	1	1	1	1	0	Augmentin	12	0	0	1	1	2	NA	0	0	0	NA	NA	NA	NA	0	0	0	0	0
4	0	61	2	77	1	1	1	1	1	1	1	1	1	1	1	1	1	1	1	0	bionolyte G5	12	0	0	1	1	2	NA	0	0	0	NA	NA	NA	NA	0	0	0	0	0
4	0	61	2	77	1	1	1	1	1	1	1	1	1	1	1	1	1	1	NA	0	Acupan	12	0	0	0	0	NA	ND	0	0	0	NA	NA	NA	NA	NA	NA	NA	NA	0
4	0	61	3	77	1	1	1	1	1	1	1	1	1	1	1	1	1	1	NA	0	Contramal LP	1	1	1	1	1	1	NA	0	1	0	0	0	0	0	0	0	0	0	0
4	0	61	3	77	1	1	1	1	1	1	1	1	1	1	1	1	1	1	1	0	Augmentin	12	0	0	1	1	2	NA	0	0	0	NA	NA	NA	NA	0	0	0	0	0
4	0	61	3	77	1	1	1	1	1	1	1	1	1	1	1	1	1	1	NA	0	Acupan	12	0	0	0	0	NA	ND	0	0	0	NA	NA	NA	NA	NA	NA	NA	NA	0
5	0	50	31	70	1	1	3	1	1	1	1	1	1	1	1	1	1	1	NA	0	Dafalgan	1	2	1	2	1	1	NA	0	0	0	0	0	0	0	0	0	0	0	0
5	0	50	31	70	1	1	3	1	1	1	1	1	1	1	1	1	1	1	NA	0	Ciprofloxacine	1	1	1	1	1	1	NA	0	0	0	0	0	0	0	0	0	0	0	0
5	0	50	31	70	1	1	3	1	1	1	1	1	1	1	1	1	1	1	NA	1	Acupan	12	1	1	0	0	NA	5	0	0	0	0	0	0	0	NA	NA	NA	NA	0
5	0	50	31	70	1	1	3	1	1	1	1	1	1	1	1	1	1	1	1	0	bionolyte G5	12	0	0	1	1	2	NA	0	0	0	NA	NA	NA	NA	0	0	0	0	0
5	0	50	31	70	1	1	3	1	1	1	1	1	1	1	1	1	1	1	1	0	Tazocilline	12	0	0	1	1	2	NA	0	0	0	NA	NA	NA	NA	0	0	0	0	0
5	0	50	31	70	1	1	3	1	1	1	1	1	1	1	1	1	1	1	NA	0	Lovenox	12	0	0	1	1	3	NA	0	0	0	NA	NA	NA	NA	0	0	0	0	0
5	0	50	32	70	1	1	3	1	1	1	1	1	1	1	1	1	1	1	NA	1	Acupan	12	1	1	0	0	NA	5	0	0	0	0	0	0	0	NA	NA	NA	NA	0
5	0	50	32	70	1	1	3	1	1	1	1	1	1	1	1	1	1	1	NA	0	Dafalgan	1	2	1	2	1	1	NA	0	0	0	0	0	0	0	0	0	0	0	0
5	0	50	32	70	1	1	3	1	1	1	1	1	1	1	1	1	1	1	NA	0	Ciprofloxacine	1	1	1	1	1	1	NA	0	0	0	0	0	0	0	0	0	0	0	0
5	0	50	32	70	1	1	3	1	1	1	1	1	1	1	1	1	1	1	1	0	Tazocilline	12	0	0	1	1	2	NA	0	0	0	NA	NA	NA	NA	0	0	0	0	0
5	0	50	32	70	1	1	3	1	1	1	1	1	1	1	1	1	1	1	1	0	Nicopatch	5	2	1	2	1	5	NA	0	0	0	0	0	0	0	0	0	0	0	0
5	0	50	32	70	1	1	3	1	1	1	1	1	1	1	1	1	1	1	1	0	Nicopatch	5	2	1	2	1	5	NA	0	0	0	0	0	0	0	0	0	0	0	0
5	0	50	32	70	1	1	3	1	1	1	1	1	1	1	1	1	1	1	1	0	Gabapentine	1	1	1	1	1	1	NA	0	0	0	0	0	0	0	0	0	0	0	0
5	0	50	32	70	1	1	3	1	1	1	1	1	1	1	1	1	1	1	NA	0	Dafalgan	1	2	1	2	1	1	NA	0	0	0	0	0	0	0	0	0	0	0	0
5	0	50	32	70	1	1	3	1	1	1	1	1	1	1	1	1	1	1	NA	1	Acupan	12	1	1	0	0	NA	5	0	0	0	0	0	0	0	NA	NA	NA	NA	0
5	0	50	32	70	1	1	3	1	1	1	1	1	1	1	1	1	1	1	1	0	Gabapentine	1	1	1	1	1	1	NA	0	0	0	0	0	0	0	0	0	0	0	0
5	0	50	32	70	1	1	3	1	1	1	1	1	1	1	1	1	1	1	1	0	Atarax	1	0	0	0	0	NA	ND	0	0	0	NA	NA	NA	NA	NA	NA	NA	NA	0
6	1	85	9	72	1	1	4	1	1	1	1	1	1	1	1	1	1	1	NA	0	Dafalgan	1	2	1	2	1	1	NA	0	0	0	0	0	0	0	0	0	0	0	0
6	1	85	9	72	1	1	4	NA	NA	NA	NA	NA	NA	NA	NA	NA	NA	NA	NA	NA	Valaciclovir	1	1	1	0	0	NA	12	NA	NA	NA	NA	NA	NA	NA	NA	NA	NA	NA	1
6	1	85	9	72	1	1	4	1	1	1	1	1	1	1	1	1	1	1	NA	0	Lovenox	12	0	0	1	1	3	NA	0	0	0	NA	NA	NA	NA	0	0	0	0	0
6	1	85	9	72	1	1	4	1	1	1	1	1	1	1	1	1	1	1	1	0	bionolyte G5	12	0	0	1	1	2	NA	0	0	0	NA	NA	NA	NA	0	0	0	0	0
6	1	85	9	72	1	1	4	1	1	1	1	1	1	1	1	1	1	1	1	0	Augmentin	12	0	0	1	1	2	NA	0	0	0	NA	NA	NA	NA	0	0	0	0	0
6	1	85	9	72	1	1	4	1	1	1	1	1	1	1	1	1	1	1	NA	1	Acupan	12	0	0	0	0	NA	5	0	0	0	NA	NA	NA	NA	NA	NA	NA	NA	0
6	1	85	10	72	1	1	4	1	1	1	1	1	1	1	1	1	1	1	NA	0	Dafalgan	1	2	1	2	1	1	NA	0	0	0	0	0	0	0	0	0	0	0	0
6	1	85	10	72	1	1	4	1	1	1	1	1	1	1	1	1	1	1	NA	1	Acupan	12	0	0	0	0	NA	5	0	0	0	NA	NA	NA	NA	NA	NA	NA	NA	0
6	1	85	10	72	1	1	4	1	1	1	1	1	1	1	1	1	1	1	1	0	Augmentin	12	0	0	1	1	2	NA	0	0	0	NA	NA	NA	NA	0	0	0	0	0
6	1	85	10	72	1	1	4	1	1	1	1	1	1	1	1	1	1	1	NA	0	Spiriva	11	0	0	1	1	1	NA	0	0	0	NA	NA	NA	NA	0	0	0	0	0
6	1	85	10	72	1	1	4	1	1	1	1	1	1	1	1	1	1	1	NA	0	Symbicort	11	0	0	0	0	NA	ND	0	0	0	NA	NA	NA	NA	NA	NA	NA	NA	0
6	1	85	10	72	1	1	4	1	1	1	1	1	1	1	1	1	1	1	NA	0	Dafalgan	1	2	1	2	1	1	NA	0	0	0	0	0	0	0	0	0	0	0	0
6	1	85	10	72	1	1	4	1	1	1	1	1	1	1	1	1	1	1	NA	0	Augmentin	3	1	1	1	1	1	NA	0	0	0	0	0	0	0	0	0	0	0	0
6	1	85	10	72	1	1	4	1	1	1	1	1	1	1	1	1	1	1	NA	1	Acupan	12	0	0	0	0	NA	5	0	0	0	NA	NA	NA	NA	NA	NA	NA	NA	0
7	0	40	13	ND	0	1	4	1	1	1	1	1	1	1	1	1	1	1	NA	0	Dafalgan	1	2	1	2	1	1	NA	0	0	0	0	0	0	0	0	0	0	0	0
7	0	40	13	ND	0	1	4	1	1	1	1	1	1	1	1	1	1	1	NA	1	Contramal LP	1	1	1	1	1	1	NA	0	0	0	0	0	0	0	0	0	0	0	0
7	0	40	13	ND	0	1	4	1	1	1	1	1	1	1	1	1	1	1	NA	1	Imovane	1	1	1	0	0	NA	12	0	0	0	0	0	0	1	NA	NA	NA	NA	0
7	0	40	13	ND	0	1	4	1	1	1	1	1	1	1	1	1	1	1	NA	0	Lovenox	12	0	0	1	1	3	NA	0	0	0	NA	NA	NA	NA	0	0	0	1	0
7	0	40	13	ND	0	1	4	1	1	1	1	1	1	1	1	1	1	1	1	0	bionolyte G5	12	0	0	1	1	2	NA	0	0	0	NA	NA	NA	NA	0	0	0	0	0
7	0	40	13	ND	0	1	4	1	1	1	1	1	1	1	1	1	1	1	1	0	Cefotaxime	12	0	0	1	1	2	NA	0	0	0	NA	NA	NA	NA	0	0	0	0	0
7	0	40	14	ND	0	1	4	1	1	1	1	1	1	1	1	1	1	1	NA	0	Dafalgan	1	2	1	2	1	1	NA	0	0	0	0	0	0	0	0	0	0	0	0
7	0	40	14	ND	0	1	4	1	1	1	1	1	1	1	1	1	1	1	NA	1	Contramal LP	1	1	1	0	0	NA	5	0	0	0	0	0	0	0	NA	NA	NA	NA	0
7	0	40	14	ND	0	1	4	1	1	1	1	1	1	1	1	1	1	1	1	0	Cefotaxime	12	0	0	1	1	2	NA	0	0	0	NA	NA	NA	NA	0	0	0	0	0
7	0	40	14	ND	0	1	4	1	1	1	1	1	1	1	1	1	1	1	NA	0	Dafalgan	1	2	1	2	1	1	NA	0	0	0	0	0	0	0	0	0	0	0	0
7	0	40	14	ND	0	1	4	1	1	1	1	1	1	1	1	1	1	1	NA	1	Contramal LP	1	1	1	0	0	NA	5	0	0	0	0	0	0	1	NA	NA	NA	NA	0
8	1	83	0	ND	0	1	1	1	1	1	1	1	1	1	1	1	1	1	NA	0	Lovenox	12	0	0	1	1	3	NA	0	0	0	NA	NA	NA	NA	0	0	0	0	0
8	1	83	0	ND	0	1	1	1	1	1	1	1	1	1	1	1	1	1	NA	0	Inexium	1	0	0	1	1	1	NA	0	0	0	NA	NA	NA	NA	0	0	0	0	0
8	1	83	0	ND	0	1	1	1	1	1	1	1	1	1	1	1	1	1	NA	0	Bisoce gé	1	0	0	1	1	1	NA	0	0	0	NA	NA	NA	NA	0	0	0	0	0
8	1	83	0	ND	0	1	1	1	1	1	1	1	1	1	1	1	1	1	NA	0	Dafalgan	1	0	0	2	1	1	NA	0	0	0	NA	NA	NA	NA	0	0	0	0	0
8	1	83	0	ND	0	1	1	1	1	1	1	1	1	1	1	1	1	1	NA	1	Contramal LP	1	0	0	1	1	1	NA	0	0	0	NA	NA	NA	NA	0	0	0	0	0
8	1	83	1	ND	0	1	1	1	1	1	1	1	1	1	1	1	1	1	NA	0	Dafalgan	1	0	0	2	1	1	NA	0	0	0	NA	NA	NA	NA	0	0	0	0	0
9	1	85	2	ND	1	1	1	1	1	1	1	1	1	1	1	1	1	1	NA	0	Lovenox	12	1	1	1	1	3	NA	0	0	0	0	0	0	0	0	0	0	1	0
9	1	85	2	ND	1	1	1	1	1	1	1	1	1	1	1	1	1	1	NA	0	Dafalgan	1	2	1	2	1	1	NA	0	0	0	0	0	0	0	0	0	0	0	0
9	1	85	2	ND	1	1	1	1	1	1	1	1	1	1	1	1	1	1	NA	1	Acupan	12	4	1	0	0	NA	5	0	0	0	0	0	1	0	NA	NA	NA	NA	0
9	1	85	2	ND	1	1	1	1	1	1	1	1	1	1	1	1	1	1	1	0	Cefamandole	12	0	0	1	1	2	NA	0	0	0	0	0	0	0	0	0	0	0	0
9	1	85	2	ND	1	1	1	1	1	1	1	1	1	1	1	1	1	1	NA	0	Contramal	12	0	0	1	1	2	NA	0	0	0	0	0	0	0	0	0	0	0	0
9	1	85	2	ND	1	1	1	1	1	1	1	1	1	1	1	1	1	1	NA	0	Procoralan	1	0	0	1	1	1	NA	0	0	0	NA	NA	NA	NA	0	0	1	0	0
9	1	85	2	ND	1	1	1	1	1	1	1	1	1	1	1	1	1	1	NA	0	isoptine	1	1	1	1	1	1	NA	0	0	0	0	0	0	0	0	0	0	0	0
9	1	85	2	ND	1	1	1	1	1	1	1	1	1	1	1	1	1	1	NA	0	Ipratropium	11	10	1	1	1	7	NA	0	0	0	0	0	0	0	0	0	0	0	0
9	1	85	2	ND	1	1	1	1	1	1	1	1	1	1	1	1	1	1	NA	0	Simvastatine	1	1	1	1	1	1	NA	0	0	0	0	0	0	0	0	0	0	0	0
9	1	85	2	ND	1	1	1	1	1	1	1	1	1	1	1	1	1	1	NA	0	Inexium	1	1	1	1	1	1	NA	0	0	0	0	0	0	0	0	0	0	0	0
9	1	85	2	ND	1	1	1	1	1	1	1	1	1	1	1	1	1	1	NA	1	Oxynormoro	1	0	0	0	0	NA	5	0	0	0	NA	NA	NA	NA	NA	NA	NA	NA	0
9	1	85	2	ND	1	1	1	1	1	1	1	1	1	1	1	1	1	1	NA	1	Movicol	3	0	0	0	0	NA	5	0	0	0	NA	NA	NA	NA	NA	NA	NA	NA	0
9	1	85	2	ND	1	1	1	1	1	1	1	1	1	1	1	1	1	1	NA	1	Naloxone	12	0	0	0	0	NA	5	0	0	0	NA	NA	NA	NA	NA	NA	NA	NA	0
9	1	85	3	ND	1	1	1	1	1	1	1	1	1	1	1	1	1	1	NA	1	Acupan	12	1	1	0	0	NA	5	0	0	0	0	0	0	0	NA	NA	NA	NA	0
9	1	85	3	ND	1	1	1	1	1	1	1	1	1	1	1	1	1	1	NA	0	Dafalgan	1	2	1	0	0	NA	ND	0	0	0	0	0	0	0	NA	NA	NA	NA	0
9	1	85	3	ND	1	NA	NA	NA	NA	NA	NA	NA	NA	NA	NA	NA	NA	NA	NA	NA	Perfalgan	12	0	0	1	1	2	NA	NA	NA	NA	NA	NA	NA	NA	NA	NA	NA	NA	1
9	1	85	3	ND	1	1	1	1	1	1	1	1	1	1	1	1	1	1	NA	NA	Verapamil LP	1	1	1	0	0	NA	ND	0	0	0	0	0	0	0	NA	NA	NA	NA	0
9	1	85	3	ND	1	1	1	1	1	1	1	1	1	1	1	1	1	1	1	0	bionolyte G5	12	0	0	1	1	2	NA	0	0	0	NA	NA	NA	NA	0	0	0	0	0
9	1	85	3	ND	1	1	1	1	1	1	1	1	1	1	1	1	1	1	NA	0	Ipratropium	11	10	1	1	1	7	NA	0	0	0	0	0	0	0	0	0	0	0	0
9	1	85	3	ND	1	1	1	1	1	1	1	1	1	1	1	1	1	1	NA	0	Lasilix	12	0	0	1	1	2	NA	0	0	0	NA	NA	NA	NA	0	0	0	1	0
9	1	85	3	ND	1	1	1	1	1	1	1	1	1	1	1	1	1	1	NA	0	Contramal	12	0	0	1	1	2	NA	0	0	0	0	0	0	0	0	0	0	0	0
9	1	85	3	ND	1	1	1	1	1	1	1	1	1	1	1	1	1	1	NA	1	Oxynormoro	1	0	0	0	0	NA	5	0	0	0	NA	NA	NA	NA	NA	NA	NA	NA	0
9	1	85	3	ND	1	1	1	1	1	1	1	1	1	1	1	1	1	1	NA	1	Movicol	3	0	0	0	0	NA	5	0	0	0	NA	NA	NA	NA	NA	NA	NA	NA	0
9	1	85	3	ND	1	1	1	1	1	1	1	1	1	1	1	1	1	1	NA	1	Naloxone	12	0	0	0	0	NA	5	0	0	0	NA	NA	NA	NA	NA	NA	NA	NA	0
9	1	85	3	ND	1	1	1	1	1	1	1	1	1	1	1	1	1	1	NA	0	Procoralan	1	0	0	0	0	NA	ND	0	0	0	NA	NA	NA	NA	NA	NA	NA	NA	0
9	1	85	3	ND	1	1	1	1	1	1	1	1	1	1	1	1	1	1	NA	0	Lasilix	12	0	0	1	1	2	NA	0	0	0	NA	NA	NA	NA	0	0	0	1	0
9	1	85	3	ND	1	1	1	1	1	1	1	1	1	1	1	1	1	1	NA	0	Dafalgan	1	2	1	0	0	NA	ND	0	0	0	0	0	0	0	NA	NA	NA	NA	0
9	1	85	3	ND	1	NA	NA	NA	NA	NA	NA	NA	NA	NA	NA	NA	NA	NA	NA	NA	Perfalgan	12	0	0	1	1	2	NA	NA	NA	NA	NA	NA	NA	NA	NA	NA	NA	NA	1
9	1	85	3	ND	1	1	1	1	1	1	1	1	1	1	1	1	1	1	NA	1	Oxynormoro	1	0	0	0	0	NA	5	0	0	0	NA	NA	NA	NA	NA	NA	NA	NA	0
9	1	85	3	ND	1	1	1	1	1	1	1	1	1	1	1	1	1	1	NA	1	Naloxone	12	0	0	0	0	NA	5	0	0	0	NA	NA	NA	NA	NA	NA	NA	NA	0
9	1	85	3	ND	1	1	1	1	1	1	1	1	1	1	1	1	1	1	NA	0	Ipratropium	11	10	1	1	1	7	NA	0	0	0	0	0	0	0	0	0	0	0	0
9	1	85	3	ND	1	1	1	1	1	1	1	1	1	1	1	1	1	1	NA	NA	Verapamil LP	1	1	1	0	0	NA	12	0	0	0	0	0	0	1	NA	NA	NA	NA	0
10	0	25	1	ND	1	1	2	1	1	1	1	1	1	1	1	1	1	1	1	0	bionolyte G5	12	0	0	1	1	2	NA	0	0	0	NA	NA	NA	NA	0	0	0	0	0
10	0	25	1	ND	1	1	2	1	1	1	1	1	1	1	1	1	1	1	1	0	KCl	12	0	0	1	1	2	NA	0	0	0	NA	NA	NA	NA	0	0	0	0	0
10	0	25	1	ND	1	1	2	1	1	1	1	1	1	1	1	1	1	1	NA	0	Contramal	12	0	0	1	1	2	NA	0	0	0	NA	NA	NA	NA	0	0	0	0	0
10	0	25	1	ND	1	1	2	1	1	1	1	1	1	1	1	1	1	1	1	0	Perfalgan	12	0	0	1	1	2	NA	0	0	0	NA	NA	NA	NA	0	0	0	0	0
10	0	25	1	ND	1	1	2	1	1	1	1	1	1	1	1	1	1	1	1	0	Acupan	12	0	0	0	0	NA	ND	0	0	0	NA	NA	NA	NA	NA	NA	NA	NA	0
10	0	25	1	ND	1	1	2	1	1	1	1	1	1	1	1	1	1	1	NA	1	Morphine	12	0	0	0	0	NA	5	0	0	0	NA	NA	NA	NA	NA	NA	NA	NA	0
10	0	25	1	ND	1	1	2	1	1	1	1	1	1	1	1	1	1	1	NA	1	Movicol	12	0	0	0	0	NA	5	0	0	0	NA	NA	NA	NA	NA	NA	NA	NA	0
10	0	25	1	ND	1	1	2	1	1	1	1	1	1	1	1	1	1	1	NA	0	Dafalgan	1	2	1	0	0	NA	12	0	0	0	0	0	0	1	NA	NA	NA	NA	0
10	0	25	1	ND	1	1	2	1	1	1	1	1	1	1	1	1	1	1	NA	0	Diffu K	1	2	1	2	1	1	NA	0	0	0	0	0	0	0	0	0	0	0	0
10	0	25	1	ND	1	1	2	1	1	1	1	1	1	1	1	1	1	1	NA	1	Morphine	12	0	0	0	0	NA	5	0	0	0	NA	NA	NA	NA	NA	NA	NA	NA	0
11	0	34	5	62	1	1	2	1	1	1	1	1	1	1	1	1	1	1	NA	0	Seresta	1	1	1	1	1	1	NA	0	0	0	0	0	0	0	0	0	0	0	0
11	0	34	5	62	1	1	2	1	1	1	1	1	1	1	1	1	1	1	NA	0	Venlafaxine	1	1	1	1	1	1	NA	0	0	0	0	0	0	0	0	0	0	0	0
11	0	34	5	62	1	1	2	1	1	1	1	1	1	1	1	1	1	1	NA	0	Princi B	1	1	1	1	1	1	NA	0	0	0	0	0	0	0	0	0	0	0	0
11	0	34	5	62	1	1	2	1	1	1	1	1	1	1	1	1	1	1	NA	1	Movicol	3	0	0	0	0	NA	5	0	0	0	NA	NA	NA	NA	NA	NA	NA	NA	0
11	0	34	5	62	1	1	2	1	1	1	1	1	1	1	1	1	1	1	NA	1	Actiskenan	1	0	0	0	0	NA	5	0	0	0	NA	NA	NA	NA	NA	NA	NA	NA	0
12	0	69	5	ND	1	1	2	1	1	1	1	1	1	1	1	1	1	1	NA	0	Inexium	1	1	1	1	1	1	NA	0	0	0	0	0	0	0	0	0	0	0	0
12	0	69	5	ND	1	1	2	1	1	1	1	1	1	1	1	1	1	1	NA	0	Lamotrigine	1	1	1	1	1	1	NA	0	0	0	0	0	0	0	0	0	0	0	0
12	0	69	5	ND	1	1	2	1	1	1	1	1	1	1	1	1	1	1	NA	0	Risperdaloro	1	1	1	1	1	1	NA	0	0	0	0	0	0	0	0	0	0	0	0
12	0	69	5	ND	1	1	2	1	1	1	1	1	1	1	1	1	1	1	NA	0	Tahor	1	2	1	2	1	1	NA	0	0	0	0	0	0	0	0	0	0	0	0
12	0	69	5	ND	1	1	2	1	1	1	1	1	1	1	1	1	1	1	NA	0	Kardegic	1	1	1	1	1	1	NA	0	0	0	0	0	0	0	0	0	0	0	0
12	0	69	5	ND	1	1	2	1	1	1	1	1	1	1	1	1	1	1	1	0	Perfalgan	12	1	1	1	1	2	NA	0	0	0	0	0	0	0	0	0	0	0	0
12	0	69	5	ND	1	1	2	1	1	1	1	1	1	1	1	1	1	1	NA	0	Lovenox	12	1	1	1	1	3	NA	0	0	0	0	0	0	0	0	0	0	0	0
12	0	69	5	ND	1	1	2	1	1	1	1	1	1	1	1	1	1	1	NA	1	Actiskenan	1	0	0	1	1	1	NA	0	0	0	NA	NA	NA	NA	0	0	0	0	0
12	0	69	5	ND	1	1	2	1	1	1	1	1	1	1	1	1	1	1	NA	0	bionolyte G5	12	1	1	1	1	2	NA	0	0	0	0	0	0	0	0	0	0	0	0
12	0	69	5	ND	1	1	2	1	1	1	1	1	1	1	1	1	1	1	NA	1	Novorapid	12	0	0	0	0	NA	5	0	0	0	NA	NA	NA	NA	NA	NA	NA	NA	0
12	0	69	5	ND	1	1	2	1	1	1	1	1	1	1	1	1	1	1	NA	0	Urbanyl	1	0	0	0	0	NA	ND	0	0	0	NA	NA	NA	NA	NA	NA	NA	NA	0
12	0	69	6	ND	1	1	2	1	1	1	1	1	1	1	1	1	1	1	NA	0	Urbanyl	1	4	1	1	1	1	NA	0	0	0	0	0	1	0	0	0	1	0	0
12	0	69	6	ND	1	1	2	1	1	1	1	1	1	1	1	1	1	1	NA	0	Lantus	12	0	0	1	1	3	NA	0	0	0	NA	NA	NA	NA	0	0	0	0	0
12	0	69	6	ND	1	1	2	1	1	1	1	1	1	1	1	1	1	1	NA	1	Novorapid	12	0	0	0	0	NA	5	0	0	0	NA	NA	NA	NA	NA	NA	NA	NA	0
12	0	69	6	ND	1	1	2	1	1	1	1	1	1	1	1	1	1	1	1	0	Perfalgan	12	1	1	1	1	2	NA	0	0	0	0	0	0	0	0	0	0	0	0
12	0	69	6	ND	1	1	2	1	1	1	1	1	1	1	1	1	1	1	NA	0	Lamotrigine	1	2	1	2	1	1	NA	0	0	0	0	0	0	0	0	0	0	0	0
12	0	69	6	ND	1	1	2	1	1	1	1	1	1	1	1	1	1	1	NA	0	Levothyrox	1	1	1	1	1	1	NA	0	0	0	0	0	0	0	0	0	0	0	0
12	0	69	6	ND	1	1	2	1	1	1	1	1	1	1	1	1	1	1	NA	0	Triatec	1	1	1	1	1	1	NA	0	0	0	0	0	0	0	0	0	0	0	0
12	0	69	6	ND	1	1	2	1	1	1	1	1	1	1	1	1	1	1	NA	1	Novorapid	12	0	0	0	0	NA	5	0	0	0	NA	NA	NA	NA	NA	NA	NA	NA	0
12	0	69	6	ND	1	1	2	1	1	1	1	1	1	1	1	1	1	1	NA	1	Actiskenan	1	0	0	0	0	NA	5	0	0	0	NA	NA	NA	NA	NA	NA	NA	NA	0
12	0	69	6	ND	1	1	2	1	1	1	1	1	1	1	1	1	1	1	NA	0	Urbanyl	1	4	1	0,5	1	1	NA	0	0	0	0	0	0	0	0	0	0	0	0
12	0	69	6	ND	1	1	2	1	1	1	1	1	1	1	1	1	1	1	1	0	Perfalgan	12	1	1	1	1	2	NA	0	0	0	0	0	0	0	0	0	0	0	0
12	0	69	6	ND	1	1	2	1	1	1	1	1	1	1	1	1	1	1	NA	1	Novorapid	12	0	0	0	0	NA	5	0	0	0	NA	NA	NA	NA	NA	NA	NA	NA	0
12	0	69	6	ND	1	1	2	1	1	1	1	1	1	1	1	1	1	1	NA	1	Actiskenan	1	0	0	0	0	NA	5	0	0	0	NA	NA	NA	NA	NA	NA	NA	NA	0
13	0	68	1	78	0	NA	NA	NA	NA	NA	NA	NA	NA	NA	NA	NA	NA	NA	NA	NA	Seresta	1	1	1	0	0	NA	13	NA	NA	NA	NA	NA	NA	NA	NA	NA	NA	NA	1
13	0	68	1	78	0	NA	NA	NA	NA	NA	NA	NA	NA	NA	NA	NA	NA	NA	NA	NA	Princi B	1	1	1	1	1	1	NA	NA	NA	NA	NA	NA	NA	NA	NA	NA	NA	NA	1
13	0	68	1	78	0	1	2	1	1	1	1	1	1	1	1	1	1	1	NA	0	Becilan	1	0	0	0	0	NA	7	0	0	0	NA	NA	NA	NA	NA	NA	NA	NA	0
13	0	68	1	78	0	NA	NA	NA	NA	NA	NA	NA	NA	NA	NA	NA	NA	NA	NA	NA	Venlafaxine	1	1	1	0	0	NA	13	NA	NA	NA	NA	NA	NA	NA	NA	NA	NA	NA	1
13	0	68	1	78	0	1	2	1	1	1	1	1	1	1	1	1	1	1	NA	0	Coaprovel	1	0	0	1	1	1	NA	0	0	0	NA	NA	NA	NA	0	0	0	0	0
13	0	68	1	78	0	1	2	1	1	1	1	1	1	1	1	1	1	1	NA	0	Lercan	1	0	0	1	1	1	NA	0	0	0	0	0	0	0	0	0	0	0	0
13	0	68	1	78	0	1	2	1	1	1	1	1	1	1	1	1	1	1	NA	0	KCL	12	1	1	1	1	2	NA	0	0	0	0	0	0	0	0	0	0	0	0
13	0	68	1	78	0	1	2	1	1	1	1	1	1	1	1	1	1	1	NA	0	NaCl 0,9%	12	1	1	1	1	2	NA	0	0	0	0	0	0	0	0	0	0	0	0
13	0	68	1	78	0	1	2	1	1	1	1	1	1	1	1	1	1	1	NA	1	Movicol	3	0	0	1	1	1	NA	0	0	0	0	0	0	0	0	0	0	0	0
13	0	68	1	78	0	1	2	1	1	1	1	1	1	1	1	1	1	1	NA	0	Kardegic	1	0	0	0	0	NA	ND	0	0	0	NA	NA	NA	NA	NA	NA	NA	NA	0
13	0	68	1	78	0	1	2	1	1	1	1	1	1	1	1	1	1	1	NA	0	Dafalgan	1	0	0	0	0	NA	ND	0	0	0	NA	NA	NA	NA	NA	NA	NA	NA	0
13	0	68	1	78	0	1	2	1	1	1	1	1	1	1	1	1	1	1	NA	1	Acupan	12	0	0	0	0	NA	5	0	0	0	NA	NA	NA	NA	NA	NA	NA	NA	0
13	0	68	1	78	0	1	2	1	1	1	1	1	1	1	1	1	1	1	NA	1	Oxynormoro	1	0	0	0	0	NA	5	0	0	0	NA	NA	NA	NA	NA	NA	NA	NA	0
13	0	68	1	78	0	1	2	1	1	1	1	1	1	1	1	1	1	1	1	1	Naloxone	12	0	0	0	0	NA	5	0	0	0	NA	NA	NA	NA	NA	NA	NA	NA	0
13	0	68	1	78	0	NA	NA	NA	NA	NA	NA	NA	NA	NA	NA	NA	NA	NA	NA	NA	Princi B	1	1	1	1	1	1	NA	NA	NA	NA	NA	NA	NA	NA	NA	NA	NA	NA	1
13	0	68	1	78	0	1	2	1	1	1	1	1	1	1	1	1	1	1	NA	0	Becilan	1	0	0	0	0	NA	7	0	0	0	NA	NA	NA	NA	NA	NA	NA	NA	0
13	0	68	1	78	0	1	2	1	1	1	1	1	1	1	1	1	1	1	NA	0	Dafalgan	1	2	1	2	1	1	NA	0	0	0	0	0	0	0	0	0	0	0	0
13	0	68	1	78	0	1	2	1	1	1	1	1	1	1	1	1	1	1	NA	1	Acupan	12	0	0	0	0	NA	5	0	0	0	NA	NA	NA	NA	NA	NA	NA	NA	0
13	0	68	1	78	0	1	2	1	1	1	1	1	1	1	1	1	1	1	NA	1	Oxynormoro	1	0	0	0	0	NA	5	0	0	0	NA	NA	NA	NA	NA	NA	NA	NA	0
13	0	68	1	78	0	1	2	1	1	1	1	1	1	1	1	1	1	1	NA	1	Naloxone	12	0	0	0	0	NA	5	0	0	0	NA	NA	NA	NA	NA	NA	NA	NA	0
14	0	68	6	62	1	1	2	1	1	1	1	1	1	1	1	1	1	1	NA	0	Seresta	1	0	0	1	1	1	NA	0	0	0	NA	NA	NA	NA	0	0	0	0	0
14	0	34	6	62	1	1	2	1	1	1	1	1	1	1	1	1	1	1	NA	0	Princi B	1	0	0	1	1	1	NA	0	0	0	NA	NA	NA	NA	0	0	0	0	0
14	0	34	6	62	1	1	2	1	1	1	1	1	1	1	1	1	1	1	NA	0	Venlafaxine	1	0	0	1	1	1	NA	0	0	0	NA	NA	NA	NA	0	0	0	0	0
14	0	34	6	62	1	1	2	1	1	1	1	1	1	1	1	1	1	1	NA	1	Actiskenan	1	0	0	0	0	NA	5	0	0	0	NA	NA	NA	NA	NA	NA	NA	NA	0
14	0	34	6	62	1	1	2	1	1	1	1	1	1	1	1	1	1	1	NA	1	Movicol	3	0	0	0	0	NA	5	0	0	0	NA	NA	NA	NA	NA	NA	NA	NA	0
14	0	34	6	62	1	1	2	1	1	1	1	1	1	1	1	1	1	1	NA	1	Naloxone	12	0	0	0	0	NA	5	0	0	0	NA	NA	NA	NA	NA	NA	NA	NA	0
14	0	34	6	62	1	1	2	1	1	1	1	1	1	1	1	1	1	1	NA	0	Princi B	1	0	0	1	1	1	NA	0	0	0	NA	NA	NA	NA	0	0	0	0	0
14	0	34	6	62	1	1	2	1	1	1	1	1	1	1	1	1	1	1	NA	1	Actiskenan	1	0	0	0	0	NA	5	0	0	0	NA	NA	NA	NA	NA	NA	NA	NA	0
14	0	34	6	62	1	1	2	1	1	1	1	1	1	1	1	1	1	1	NA	1	Naloxone	12	0	0	0	0	NA	5	0	0	0	NA	NA	NA	NA	NA	NA	NA	NA	0
15	1	96	4	ND	1	1	1	1	1	1	1	1	1	1	1	1	1	1	NA	0	Dafalgan	1	2	1	1	1	1	NA	0	0	0	0	0	0	0	0	0	0	0	0
15	1	96	4	ND	1	1	1	1	1	1	1	1	1	1	1	1	1	1	NA	0	Calciparine	12	1	1	1	1	3	NA	0	0	0	0	0	0	0	0	0	0	0	0
15	1	96	4	ND	1	1	1	1	1	1	1	1	1	1	1	1	1	1	1	0	bionolyte G5	12	1	1	1	1	2	NA	0	0	0	0	0	0	0	0	0	0	0	0
15	1	96	4	ND	1	1	1	1	1	1	1	1	1	1	1	1	1	1	NA	1	Acupan	12	0	0	0	0	NA	5	0	0	0	NA	NA	NA	NA	NA	NA	NA	NA	0
15	1	96	4	ND	1	1	1	1	1	1	1	1	1	1	1	1	1	1	NA	1	Oxynormoro	1	0	0	0	0	NA	5	0	0	0	NA	NA	NA	NA	NA	NA	NA	NA	0
15	1	96	4	ND	1	1	1	1	1	1	1	1	1	1	1	1	1	1	NA	1	Movicol	3	0	0	0	0	NA	5	0	0	0	NA	NA	NA	NA	NA	NA	NA	NA	0
15	1	96	5	ND	1	1	1	1	1	1	1	1	1	1	1	1	1	1	NA	0	Dafalgan	1	2	1	0	0	NA	7	0	0	0	0	0	0	0	NA	NA	NA	NA	0
15	1	96	5	ND	1	NA	NA	NA	NA	NA	NA	NA	NA	NA	NA	NA	NA	NA	NA	NA	Perfalgan	12	0	0	1	1	2	NA	NA	NA	NA	NA	NA	NA	NA	NA	NA	NA	NA	1
15	1	96	5	ND	1	1	1	1	1	1	1	1	1	1	1	1	1	1	NA	1	Acupan	12	0	0	0	0	NA	5	0	0	0	NA	NA	NA	NA	NA	NA	NA	NA	0
15	1	96	5	ND	1	1	1	1	1	1	1	1	1	1	1	1	1	1	NA	1	Oxynormoro	1	0	0	0	0	NA	5	0	0	0	NA	NA	NA	NA	NA	NA	NA	NA	0
15	1	96	5	ND	1	1	1	1	1	1	1	1	1	1	1	1	1	1	NA	1	Movicol	3	0	0	0	0	NA	5	0	0	0	NA	NA	NA	NA	NA	NA	NA	NA	0
15	1	96	5	ND	1	1	1	1	1	1	1	1	1	1	1	1	1	1	NA	0	Dafalgan	1	2	1	1	1	1	NA	0	0	0	0	0	0	0	0	0	0	0	0
15	1	96	5	ND	1	1	1	1	1	1	1	1	1	1	1	1	1	1	NA	1	Acupan	12	0	0	0	0	NA	5	0	0	0	NA	NA	NA	NA	NA	NA	NA	NA	0
15	1	96	5	ND	1	1	1	1	1	1	1	1	1	1	1	1	1	1	NA	1	Oxynormoro	1	0	0	0	0	NA	5	0	0	0	NA	NA	NA	NA	NA	NA	NA	NA	0
16	0	54	11	73	0	1	1	1	1	1	1	1	1	1	1	1	1	1	NA	0	Lyrica	1	1	1	1	1	1	NA	0	0	0	0	0	0	0	0	0	0	0	0
16	0	54	11	73	0	1	1	1	1	1	1	1	1	1	1	1	1	1	NA	0	Lyrica	1	1	1	1	1	1	NA	0	0	0	0	0	0	0	0	0	0	0	0
16	0	54	11	73	0	1	1	1	1	1	1	1	1	1	1	1	1	1	NA	0	Dafalgan	1	2	1	1	1	1	NA	0	0	0	0	0	0	0	0	0	0	0	0
16	0	54	11	73	0	1	1	1	1	1	1	1	1	1	1	1	1	1	NA	0	Lovenox	12	1	1	1	1	3	NA	0	0	0	0	0	0	0	0	0	0	1	0
16	0	54	11	73	0	1	1	1	1	1	1	1	1	1	1	1	1	1	NA	0	Skenan LP	1	0	0	1	1	1	NA	0	0	0	NA	NA	NA	NA	0	0	0	0	0
16	0	54	11	73	0	1	1	1	1	1	1	1	1	1	1	1	1	1	NA	0	Actiskenan	1	0	0	0	0	NA	ND	0	0	0	NA	NA	NA	NA	NA	NA	NA	NA	0
16	0	54	11	73	0	1	1	1	1	1	1	1	1	1	1	1	1	1	NA	0	Thalidomide	1	0	0	2	1	1	NA	0	0	0	NA	NA	NA	NA	0	0	0	0	0
16	0	54	11	73	0	1	1	1	1	1	1	1	1	1	1	1	1	1	NA	1	Acupan	12	0	0	0	0	NA	5	0	0	0	NA	NA	NA	NA	NA	NA	NA	NA	0
16	0	54	11	73	0	1	1	1	1	1	1	1	1	1	1	1	1	1	NA	1	Movicol	3	0	0	0	0	NA	5	0	0	0	NA	NA	NA	NA	NA	NA	NA	NA	0
16	0	54	11	73	0	1	1	1	1	1	1	1	1	1	1	1	1	1	NA	1	Naloxone	12	0	0	0	0	NA	5	0	0	0	NA	NA	NA	NA	NA	NA	NA	NA	0
16	0	54	12	73	0	1	1	1	1	1	1	1	1	1	1	1	1	1	NA	0	Lyrica	1	1	1	1	1	1	NA	0	0	0	0	0	0	0	0	0	0	0	0
16	0	54	12	73	0	1	1	1	1	1	1	1	1	1	1	1	1	1	NA	0	Lyrica	1	1	1	1	1	1	NA	0	0	0	0	0	0	0	0	0	0	0	0
16	0	54	12	73	0	1	1	1	1	1	1	1	1	1	1	1	1	1	NA	0	Dafalgan	1	2	1	1	1	1	NA	0	0	0	0	0	0	0	0	0	0	0	0
16	0	54	12	73	0	1	1	1	1	1	1	1	1	1	1	1	1	1	NA	0	Skenan LP	1	0	0	1	1	1	NA	0	0	0	NA	NA	NA	NA	0	0	0	0	0
16	0	54	12	73	0	1	1	1	1	1	1	1	1	1	1	1	1	1	NA	1	Acupan	12	0	0	0	0	NA	5	0	0	0	NA	NA	NA	NA	NA	NA	NA	NA	0
16	0	54	12	73	0	1	1	1	1	1	1	1	1	1	1	1	1	1	NA	1	Movicol	3	0	0	0	0	NA	5	0	0	0	NA	NA	NA	NA	NA	NA	NA	NA	0
16	0	54	12	73	0	1	1	1	1	1	1	1	1	1	1	1	1	1	NA	1	Naloxone	12	0	0	0	0	NA	5	0	0	0	NA	NA	NA	NA	NA	NA	NA	NA	0
16	0	54	12	73	0	1	1	1	1	1	1	1	1	1	1	1	1	1	NA	0	Neodex	1	3	1	0	0	NA	12	0	0	0	0	0	1	1	NA	NA	NA	NA	0
16	0	54	12	73	0	1	1	1	1	1	1	1	1	1	1	1	1	1	NA	0	Dafalgan	1	2	1	1	1	1	NA	0	0	0	0	0	0	0	0	0	0	0	0
16	0	54	12	73	0	1	1	1	1	1	1	1	1	1	1	1	1	1	NA	0	Neodex	1	1	1	1	1	1	NA	0	0	0	0	0	0	0	0	0	0	0	0
16	0	54	12	73	0	1	1	1	1	1	1	1	1	1	1	1	1	1	NA	0	Actiskenan	1	0	0	0	0	NA	ND	0	0	0	NA	NA	NA	NA	NA	NA	NA	NA	0
16	0	54	12	73	0	1	1	1	1	1	1	1	1	1	1	1	1	1	NA	1	Acupan	12	0	0	0	0	NA	5	0	0	0	NA	NA	NA	NA	NA	NA	NA	NA	0
16	0	54	12	73	0	1	1	1	1	1	1	1	1	1	1	1	1	1	NA	1	Naloxone	12	0	0	0	0	NA	5	0	0	0	NA	NA	NA	NA	NA	NA	NA	NA	0
17	1	87	1	ND	1	1	3	1	1	1	1	1	1	1	1	1	1	1	NA	0	Dafalgan	1	2	1	2	1	1	NA	0	0	0	0	0	0	0	0	0	0	0	0
17	1	87	1	ND	1	1	3	1	1	1	1	1	1	1	1	1	1	1	NA	0	Simvastatine	1	0.5	1	0,5	1	1	NA	0	0	0	0	0	0	0	0	0	0	0	0
17	1	87	1	ND	1	1	3	1	1	1	1	1	1	1	1	1	1	1	NA	0	Metformine	1	2	1	2	1	1	NA	0	0	0	0	0	0	0	0	0	0	0	0
17	1	87	1	ND	1	1	3	1	1	1	1	1	1	1	1	1	1	1	NA	0	Lovenox	1	1	1	1	1	3	NA	0	0	0	0	0	0	0	0	0	0	1	0
17	1	87	1	ND	1	1	3	1	1	1	1	1	1	1	1	1	1	1	NA	1	Normacol	9	0	0	1	1	6	NA	0	0	0	NA	NA	NA	NA	0	0	0	0	0
17	1	87	1	ND	1	1	3	1	1	1	1	1	1	1	1	1	1	1	1	0	bionolyte G5	12	0	0	1	1	2	NA	0	0	0	NA	NA	NA	NA	0	0	0	0	0
17	1	87	1	ND	1	1	3	1	1	1	1	1	1	1	1	1	1	1	NA	0	Symbicort	11	0	0	0	0	NA	ND	0	0	0	NA	NA	NA	NA	NA	NA	NA	NA	0
17	1	87	1	ND	1	1	3	1	1	1	1	1	1	1	1	1	1	1	NA	1	Acupan	12	0	0	0	0	NA	5	0	0	0	NA	NA	NA	NA	NA	NA	NA	NA	0
17	1	87	1	ND	1	1	3	1	1	1	1	1	1	1	1	1	1	1	NA	1	Movicol	3	0	0	0	0	NA	5	0	0	0	NA	NA	NA	NA	NA	NA	NA	NA	0
17	1	87	1	ND	1	1	3	1	1	1	1	1	1	1	1	1	1	1	NA	1	Oxynormoro	1	0	0	0	0	NA	5	0	0	0	NA	NA	NA	NA	NA	NA	NA	NA	0
17	1	87	1	ND	1	1	3	1	1	1	1	1	1	1	1	1	1	1	NA	1	Umuline	12	0	0	0	0	NA	5	0	0	0	NA	NA	NA	NA	NA	NA	NA	NA	0
17	1	87	2	ND	1	1	3	1	1	1	1	1	1	1	1	1	1	1	NA	0	Dafalgan	1	2	1	0	0	NA	7	0	0	0	0	0	0	0	NA	NA	NA	NA	0
17	1	87	2	ND	1	NA	NA	NA	NA	NA	NA	NA	NA	NA	NA	NA	NA	NA	NA	NA	Perfalgan	12	0	0	1	1	2	NA	NA	NA	NA	NA	NA	NA	NA	NA	NA	NA	NA	1
17	1	87	2	ND	1	1	3	1	1	1	1	1	1	1	1	1	1	1	NA	0	Metformine	1	2	1	2	1	1	NA	0	0	0	0	0	0	0	0	0	0	0	0
17	1	87	2	ND	1	1	3	1	1	1	1	1	1	1	1	1	1	1	NA	1	Acupan	12	0	0	0	0	NA	5	0	0	0	NA	NA	NA	NA	NA	NA	NA	NA	0
17	1	87	2	ND	1	1	3	1	1	1	1	1	1	1	1	1	1	1	NA	1	Movicol	3	0	0	0	0	NA	5	0	0	0	NA	NA	NA	NA	NA	NA	NA	NA	0
17	1	87	2	ND	1	1	3	1	1	1	1	1	1	1	1	1	1	1	NA	1	Oxynormoro	1	0	0	0	0	NA	5	0	0	0	NA	NA	NA	NA	NA	NA	NA	NA	0
17	1	87	2	ND	1	1	3	1	1	1	1	1	1	1	1	1	1	1	NA	0	Symbicort	11	0	0	0	0	NA	ND	0	0	0	NA	NA	NA	NA	NA	NA	NA	NA	0
17	1	87	2	ND	1	1	3	1	1	1	1	1	1	1	1	1	1	1	NA	1	Umuline	12	0	0	0	0	NA	5	0	0	0	NA	NA	NA	NA	NA	NA	NA	NA	0
17	1	87	2	ND	1	1	3	1	1	1	1	1	1	1	1	1	1	1	NA	0	Dafalgan	1	2	1	2	1	1	NA	0	0	0	0	0	0	0	0	0	0	0	0
17	1	87	2	ND	1	1	3	1	1	1	1	1	1	1	1	1	1	1	NA	0	Kardegic	3	1	1	1	1	1	NA	0	0	0	0	0	0	0	0	0	0	0	0
17	1	87	2	ND	1	1	3	1	1	1	1	1	1	1	1	1	1	1	NA	1	Umuline	12	0	0	4	1	3	NA	0	0	0	NA	NA	NA	NA	0	0	0	0	0
17	1	87	2	ND	1	1	3	1	1	1	1	1	1	1	1	1	1	1	NA	1	Acupan	12	0	0	0	0	NA	5	0	0	0	NA	NA	NA	NA	NA	NA	NA	NA	0
17	1	87	2	ND	1	1	3	1	1	1	1	1	1	1	1	1	1	1	NA	1	Oxynormoro	1	0	0	0	0	NA	5	0	0	0	NA	NA	NA	NA	NA	NA	NA	NA	0
18	1	48	0	ND	0	1	2	1	1	1	1	1	1	1	1	1	1	1	NA	0	Dafalgan	1	2	1	1	1	1	NA	0	0	0	0	0	0	0	0	0	0	0	0
18	1	48	1	ND	0	1	2	1	1	1	1	1	1	1	1	1	1	1	NA	1	Contramal Lp	1	1	1	1	1	1	NA	0	0	0	0	0	0	0	0	0	0	0	0
18	1	48	0	ND	0	1	2	1	1	1	1	1	1	1	1	1	1	1	NA	0	Lovenox	1	1	1	1	1	1	NA	0	0	0	0	0	0	0	0	0	0	0	0
18	1	48	1	ND	0	1	2	1	1	1	1	1	1	1	1	1	1	1	NA	0	Dafalgan	1	2	1	1	1	1	NA	0	0	0	0	0	0	0	0	0	0	0	0
18	1	48	1	ND	0	NA	NA	NA	NA	NA	NA	NA	NA	NA	NA	NA	NA	NA	NA	NA	Perfalgan	12	0	0	1	1	2	NA	NA	NA	NA	NA	NA	NA	NA	NA	NA	NA	NA	1
18	1	48	1	ND	0	1	2	1	1	1	1	1	1	1	1	1	1	1	NA	1	Contramal Lp	1	1	1	1	1	1	NA	0	0	0	0	0	0	0	0	0	0	0	0
18	1	48	1	ND	0	NA	NA	NA	NA	NA	NA	NA	NA	NA	NA	NA	NA	NA	NA	NA	bionolyte G5	12	0	0	1	1	2	NA	NA	NA	NA	NA	NA	NA	NA	NA	NA	NA	NA	0
18	1	48	1	ND	0	1	2	1	1	1	1	1	1	1	1	1	1	1	NA	0	Dafalgan	1	2	1	1	1	1	NA	0	0	0	0	0	0	0	0	0	0	0	0
18	1	48	1	ND	0	1	2	1	1	1	1	1	1	1	1	1	1	1	NA	0	Biprofenid LP	1	0	0	1	1	1	NA	0	0	0	NA	NA	NA	NA	0	0	0	0	0
18	1	48	1	ND	0	1	2	1	1	1	1	1	1	1	1	1	1	1	NA	0	Inexium	1	0	0	1	1	1	NA	0	0	0	NA	NA	NA	NA	0	0	0	0	0
19	1	43	0	ND	1	1	4	1	1	1	1	1	1	1	1	1	1	1	1	0	Perfalgan	12	0	0	1	1	2	NA	0	0	0	NA	NA	NA	NA	0	0	0	0	0
19	1	43	0	ND	1	NA	NA	NA	NA	NA	NA	NA	NA	NA	NA	NA	NA	NA	NA	NA	bionolyte G5	12	0	0	1	1	2	NA	NA	NA	NA	NA	NA	NA	NA	NA	NA	NA	NA	1
19	1	43	0	ND	1	1	4	1	1	1	1	1	1	1	1	1	1	1	1	1	Contramal	12	0	0	0	0	NA	5	0	0	0	NA	NA	NA	NA	NA	NA	NA	NA	0
19	1	43	0	ND	1	1	4	1	1	1	1	1	1	1	1	1	1	1	1	0	Perfalgan	12	0	0	1	1	2	NA	0	0	0	NA	NA	NA	NA	0	0	0	0	0
19	1	43	0	ND	1	1	4	1	1	1	1	1	1	1	1	1	1	1	1	1	Contramal	12	0	0	1	1	2	NA	0	0	0	NA	NA	NA	NA	0	0	0	0	0
20	1	33	1	ND	1	1	1	1	1	1	1	1	1	1	1	1	1	1	NA	0	Dafalgan	1	0	0	2	1	1	NA	0	0	0	NA	NA	NA	NA	0	0	0	0	0
20	1	33	1	ND	1	1	1	1	1	1	1	1	1	1	1	1	1	1	NA	0	Acupan	12	0	0	1	1	1	NA	0	0	0	NA	NA	NA	NA	0	0	0	0	0
20	1	33	1	ND	1	1	1	1	1	1	1	1	1	1	1	1	1	1	NA	0	Dafalgan	1	0	0	2	1	1	NA	0	0	0	NA	NA	NA	NA	0	0	0	0	0
20	1	33	1	ND	1	1	1	1	1	1	1	1	1	1	1	1	1	1	NA	0	Acupan	12	0	0	1	1	1	NA	0	0	0	NA	NA	NA	NA	0	0	0	0	0
21	0	68	0	78	0	1	4	1	1	1	1	1	1	1	1	1	1	1	NA	0	Dafalgan	1	2	1	2	1	1	NA	0	0	0	0	0	0	0	0	0	0	0	0
21	0	68	0	78	0	1	4	1	1	1	1	1	1	1	1	1	1	1	NA	0	Metformine	1	1	1	2	1	1	NA	0	0	0	0	0	0	0	0	0	0	0	0
21	0	68	0	78	0	1	4	1	1	1	1	1	1	1	1	1	1	1	NA	0	Crestor	1	2	1	2	1	1	NA	0	0	0	0	0	0	0	0	0	0	0	0
21	0	68	0	78	0	1	4	1	1	1	1	1	1	1	1	1	1	1	NA	0	Kardegic	3	1	1	1	1	1	NA	0	0	0	0	0	0	0	0	0	0	0	0
21	0	68	0	78	0	1	4	1	1	1	1	1	1	1	1	1	1	1	NA	0	Lovenox	12	1	1	1	1	3	NA	0	0	0	0	0	0	0	0	0	0	0	0
21	0	68	0	78	0	1	4	1	1	1	1	1	1	1	1	1	1	1	NA	0	Becilan	1	0	0	0	0	NA	11	0	0	0	NA	NA	NA	NA	NA	NA	NA	NA	0
21	0	68	0	78	0	1	4	1	1	1	1	1	1	1	1	1	1	1	NA	0	Ezetrol	1	0	0	0	0	NA	11	0	1	0	NA	NA	NA	NA	NA	NA	NA	NA	0
21	0	68	0	78	0	1	4	1	1	1	1	1	1	1	1	1	1	1	NA	0	Inegy	1	0	0	0	0	NA	ND	0	1	0	NA	NA	NA	NA	NA	NA	NA	NA	0
21	0	68	0	78	0	1	4	1	1	1	1	1	1	1	1	1	1	1	NA	1	Acupan	12	0	0	0	0	NA	5	0	0	0	NA	NA	NA	NA	NA	NA	NA	NA	0
21	0	68	0	78	0	1	4	1	1	1	1	1	1	1	1	1	1	1	NA	1	Oxynormoro	1	0	0	0	0	NA	5	0	0	0	NA	NA	NA	NA	NA	NA	NA	NA	0
21	0	68	0	78	0	1	4	1	1	1	1	1	1	1	1	1	1	1	NA	1	Naloxone	12	0	0	0	0	NA	5	0	0	0	NA	NA	NA	NA	NA	NA	NA	NA	0
21	0	68	0	78	0	1	4	1	1	1	1	1	1	1	1	1	1	1	NA	1	Movicol	3	0	0	0	0	NA	5	0	0	0	NA	NA	NA	NA	NA	NA	NA	NA	0
22	0	28	1	ND	1	1	1	1	1	1	1	1	1	1	1	1	1	1	NA	0	Dafalgan	1	0	0	2	1	1	NA	0	0	0	NA	NA	NA	NA	0	0	0	0	0
22	0	28	1	ND	1	1	3	1	1	1	1	1	1	1	1	1	1	1	NA	1	Acupan	12	0	0	0	0	NA	5	0	0	0	NA	NA	NA	NA	NA	NA	NA	NA	0
22	0	28	1	ND	1	1	3	1	1	1	1	1	1	1	1	1	1	1	NA	1	Movicol	3	0	0	0	0	NA	5	0	0	0	NA	NA	NA	NA	NA	NA	NA	NA	0
22	0	28	1	ND	1	1	3	1	1	1	1	1	1	1	1	1	1	1	NA	1	Oxynormoro	1	0	0	0	0	NA	5	0	0	0	NA	NA	NA	NA	NA	NA	NA	NA	0
22	0	28	1	ND	1	1	4	1	1	1	1	1	1	1	1	1	1	1	NA	1	Naloxone	12	0	0	0	0	NA	5	0	0	0	NA	NA	NA	NA	NA	NA	NA	NA	0
22	0	28	1	ND	1	1	1	1	1	1	1	1	1	1	1	1	1	1	NA	0	Dafalgan	1	0	0	2	1	1	NA	0	0	0	NA	NA	NA	NA	0	0	0	0	0
22	0	28	1	ND	1	1	3	1	1	1	1	1	1	1	1	1	1	1	NA	1	Acupan	12	0	0	0	0	NA	5	0	0	0	NA	NA	NA	NA	NA	NA	NA	NA	0
22	0	28	1	ND	1	1	3	1	1	1	1	1	1	1	1	1	1	1	NA	1	Oxynormoro	1	0	0	0	0	NA	5	0	0	0	NA	NA	NA	NA	NA	NA	NA	NA	0
22	0	28	1	ND	1	1	4	1	1	1	1	1	1	1	1	1	1	1	NA	1	Naloxone	12	0	0	0	0	NA	5	0	0	0	NA	NA	NA	NA	NA	NA	NA	NA	0
23	0	39	2	ND	1	1	2	1	1	1	1	1	1	1	1	1	1	1	NA	1	Dafalgan	1	0	0	2	1	1	NA	0	1	0	NA	NA	NA	NA	0	0	0	0	0
23	0	39	2	ND	1	1	2	1	1	1	1	1	1	1	1	1	1	1	NA	0	Gabapentine	1	0	0	1	1	1	NA	0	0	0	NA	NA	NA	NA	0	0	0	0	0
23	0	39	2	ND	1	1	2	1	1	1	1	1	1	1	1	1	1	1	NA	0	Lovenox	12	0	0	1	1	3	NA	0	0	0	NA	NA	NA	NA	0	0	0	0	0
23	0	39	2	ND	1	1	2	1	1	1	1	1	1	1	1	1	1	1	NA	0	Actiskenan	1	0	0	0	0	NA	ND	0	0	0	NA	NA	NA	NA	NA	NA	NA	NA	0
23	0	39	2	ND	1	1	2	1	1	1	1	1	1	1	1	1	1	1	1	0	Glucose 5%	12	0	0	1	1	2	NA	0	0	0	NA	NA	NA	NA	0	0	0	0	0
23	0	39	2	ND	1	1	2	1	1	1	1	1	1	1	1	1	1	1	1	0	NaCl 0,9%	12	0	0	1	1	2	NA	0	0	0	NA	NA	NA	NA	0	0	0	0	0
23	0	39	2	ND	1	1	2	1	1	1	1	1	1	1	1	1	1	1	1	0	Benerva	12	0	0	1	1	2	NA	0	0	0	NA	NA	NA	NA	0	0	0	0	0
23	0	39	2	ND	1	1	2	1	1	1	1	1	1	1	1	1	1	1	1	0	Pyridoxine	12	0	0	1	1	2	NA	0	0	0	NA	NA	NA	NA	0	0	0	0	0
23	0	39	2	ND	1	1	2	1	1	1	1	1	1	1	1	1	1	1	NA	1	Valium	12	0	0	0	0	NA	5	0	0	0	NA	NA	NA	NA	NA	NA	NA	NA	0
23	0	39	2	ND	1	1	3	1	1	1	1	1	1	1	1	1	1	1	NA	0	Acupan	12	0	0	0	0	NA	ND	0	1	0	NA	NA	NA	NA	NA	NA	NA	NA	0
23	0	39	3	ND	1	1	2	1	1	1	1	1	1	1	1	1	1	1	NA	1	Valium	12	0	0	0	0	NA	5	0	0	0	NA	NA	NA	NA	NA	NA	NA	NA	0
23	0	39	3	ND	1	1	2	1	1	1	1	1	1	1	1	1	1	1	NA	0	Actiskenan	1	0	0	1	1	1	NA	0	0	0	NA	NA	NA	NA	0	0	0	0	0
23	0	39	3	ND	1	1	2	1	1	1	1	1	1	1	1	1	1	1	NA	1	Dafalgan	1	0	0	2	1	1	NA	0	1	0	NA	NA	NA	NA	0	0	0	0	0
23	0	39	3	ND	1	1	2	1	1	1	1	1	1	1	1	1	1	1	NA	0	Gabapentine	1	0	0	1	1	1	NA	0	0	0	NA	NA	NA	NA	0	0	0	0	0
23	0	39	3	ND	1	1	2	1	1	1	1	1	1	1	1	1	1	1	NA	0	Acupan	12	0	0	0	0	NA	ND	0	1	0	NA	NA	NA	NA	NA	NA	NA	NA	0
23	0	39	3	ND	1	1	2	1	1	1	1	1	1	1	1	1	1	1	NA	1	Dafalgan	1	0	0	2	1	1	NA	0	1	0	NA	NA	NA	NA	0	0	0	0	0
23	0	39	3	ND	1	1	2	1	1	1	1	1	1	1	1	1	1	1	NA	0	Gabapentine	1	0	0	1	1	1	NA	0	0	0	NA	NA	NA	NA	0	0	0	0	0
23	0	39	3	ND	1	1	2	1	1	1	1	1	1	1	1	1	1	1	NA	0	Acupan	12	0	0	0	0	NA	ND	0	1	0	NA	NA	NA	NA	NA	NA	NA	NA	0
23	0	39	3	ND	1	1	2	1	1	1	1	1	1	1	1	1	1	1	NA	1	Valium	12	0	0	0	0	NA	5	0	0	0	NA	NA	NA	NA	NA	NA	NA	NA	0
24	0	41	8	70	0	1	4	1	1	1	1	1	1	1	1	1	1	1	NA	0	Pradaxa	1	1	1	2	1	1	NA	0	0	0	0	0	0	0	0	0	0	0	0
24	0	41	8	70	0	1	4	1	1	1	1	1	1	1	1	1	1	1	NA	0	Contramal Lp	1	1	1	1	1	1	NA	0	0	0	0	0	0	0	0	0	0	0	0
24	0	41	8	70	0	1	4	1	1	1	1	1	1	1	1	1	1	1	NA	0	Acupan	12	1	1	0	0	NA	1	0	0	0	0	0	0	0	NA	NA	NA	NA	0
24	0	41	8	70	0	1	4	1	1	1	1	1	1	1	1	1	1	1	NA	0	Dafalgan	1	2	1	2	1	1	NA	0	0	0	0	0	0	0	0	0	0	0	0
24	0	41	8	70	0	1	4	1	1	1	1	1	1	1	1	1	1	1	1	0	bionolyte G5	12	0	0	0	0	NA	1	0	0	0	NA	NA	NA	NA	NA	NA	NA	NA	0
24	0	41	8	70	0	1	4	1	1	1	1	1	1	1	1	1	1	1	NA	1	Movicol	3	0	0	0	0	NA	5	0	0	0	NA	NA	NA	NA	NA	NA	NA	NA	0
24	0	41	8	70	0	1	4	1	1	1	1	1	1	1	1	1	1	1	NA	1	Naloxone	12	0	0	0	0	NA	5	0	0	0	NA	NA	NA	NA	NA	NA	NA	NA	0
24	0	41	8	70	0	1	4	1	1	1	1	1	1	1	1	1	1	1	NA	1	Ondansetron	12	0	0	0	0	NA	5	0	0	0	NA	NA	NA	NA	NA	NA	NA	NA	0
24	0	41	9	70	0	1	4	1	1	1	1	1	1	1	1	1	1	1	NA	0	Contramal Lp	1	1	1	1	1	1	NA	0	0	0	0	0	0	0	0	0	0	0	0
24	0	41	9	70	0	1	4	1	1	1	1	1	1	1	1	1	1	1	NA	0	Acupan	12	1	1	0	0	NA	ND	0	0	0	0	0	0	0	NA	NA	NA	NA	0
24	0	41	9	70	0	1	4	1	1	1	1	1	1	1	1	1	1	1	NA	0	Dafalgan	1	2	1	2	1	1	NA	0	0	0	0	0	0	0	0	0	0	0	0
24	0	41	9	70	0	1	4	1	1	1	1	1	1	1	1	1	1	1	NA	1	Movicol	3	0	0	0	0	NA	5	0	0	0	NA	NA	NA	NA	NA	NA	NA	NA	0
24	0	41	9	70	0	1	4	1	1	1	1	1	1	1	1	1	1	1	NA	1	Naloxone	12	0	0	0	0	NA	5	0	0	0	NA	NA	NA	NA	NA	NA	NA	NA	0
24	0	41	9	70	0	1	4	1	1	1	1	1	1	1	1	1	1	1	NA	1	Ondansetron	12	0	0	0	0	NA	5	0	0	0	NA	NA	NA	NA	NA	NA	NA	NA	0
24	0	41	9	70	0	1	4	1	1	1	1	1	1	1	1	1	1	1	NA	0	Dafalgan	1	2	1	2	1	1	NA	0	0	0	0	0	0	0	0	0	0	0	0
24	0	41	9	70	0	1	4	1	1	1	1	1	1	1	1	1	1	1	NA	0	Acupan	12	0	0	0	0	NA	ND	0	0	0	0	0	0	0	NA	NA	NA	NA	0
24	0	41	9	70	0	1	4	1	1	1	1	1	1	1	1	1	1	1	NA	1	Naloxone	12	0	0	0	0	NA	5	0	0	0	NA	NA	NA	NA	NA	NA	NA	NA	0
24	0	41	9	70	0	1	4	1	1	1	1	1	1	1	1	1	1	1	NA	1	Ondansetron	12	0	0	0	0	NA	5	0	0	0	NA	NA	NA	NA	NA	NA	NA	NA	0
25	1	75	1	55	0	1	3	1	1	1	1	1	1	1	1	1	1	1	NA	0	Dafalgan	1	2	1	2	1	1	NA	0	0	0	0	0	0	0	0	0	0	0	0
25	1	75	1	55	0	1	3	1	1	1	1	1	1	1	1	1	1	1	NA	1	Acupan	12	1	1	1	1	1	NA	0	0	0	0	0	0	0	0	0	0	0	0
25	1	75	1	55	0	1	3	1	1	1	1	1	1	1	1	1	1	1	1	0	bionolyte G5	12	0	0	0	0	NA	ND	0	0	0	NA	NA	NA	NA	NA	NA	NA	NA	0
25	1	75	1	55	0	1	3	1	1	1	1	1	1	1	1	1	1	1	NA	1	Oxynormoro	1	0	0	0	0	NA	5	0	0	0	NA	NA	NA	NA	NA	NA	NA	NA	0
25	1	75	1	55	0	1	3	1	1	1	1	1	1	1	1	1	1	1	NA	1	Movicol	3	0	0	0	0	NA	5	0	0	0	NA	NA	NA	NA	NA	NA	NA	NA	0
25	1	75	1	55	0	1	3	1	1	1	1	1	1	1	1	1	1	1	NA	1	Naloxone	12	0	0	0	0	NA	5	0	0	0	NA	NA	NA	NA	NA	NA	NA	NA	0
25	1	75	2	55	0	1	3	1	1	1	1	1	1	1	1	1	1	1	NA	0	Lovenox	12	1	1	0	0	NA	11	0	0	0	0	0	NA	1	NA	NA	NA	NA	0
25	1	75	2	55	0	1	3	1	1	1	1	1	1	1	1	1	1	1	NA	0	Dafalgan	1	2	1	0	0	NA	11	0	0	0	0	0	0	0	NA	NA	NA	NA	0
25	1	75	2	55	0	1	3	1	1	1	1	1	1	1	1	1	1	1	NA	1	Acupan	12	0	0	0	0	NA	5	0	0	0	NA	NA	NA	NA	NA	NA	NA	NA	0
25	1	75	2	55	0	1	3	1	1	1	1	1	1	1	1	1	1	1	NA	1	Oxynormoro	1	0	0	0	0	NA	5	0	0	0	NA	NA	NA	NA	NA	NA	NA	NA	0
25	1	75	2	55	0	1	3	1	1	1	1	1	1	1	1	1	1	1	NA	1	Movicol	3	0	0	0	0	NA	5	0	0	0	NA	NA	NA	NA	NA	NA	NA	NA	0
25	1	75	2	55	0	1	3	1	1	1	1	1	1	1	1	1	1	1	NA	1	Naloxone	12	0	0	0	0	NA	5	0	0	0	NA	NA	NA	NA	NA	NA	NA	NA	0
25	1	75	2	55	0	1	3	1	1	1	1	1	1	1	1	1	1	1	NA	0	Levothyrox	1	1	1	1	1	1	NA	0	0	0	0	0	0	0	0	0	0	0	0
25	1	75	2	55	0	1	3	1	1	1	1	1	1	1	1	1	1	1	NA	0	Levothyrox	1	1	1	0,5	1	1	NA	0	0	0	0	0	0	0	0	0	0	0	0
25	1	75	2	55	0	1	3	1	1	1	1	1	1	1	1	1	1	1	NA	0	Structum	1	0	0	0	0	NA	NA	0	0	0	NA	NA	NA	NA	NA	NA	NA	NA	0
25	1	75	2	55	0	1	3	1	1	1	1	1	1	1	1	1	1	1	1	0	NaCl 0,9%	12	1	1	1	1	12	NA	0	0	0	0	0	0	0	0	0	0	0	0
25	1	75	2	55	0	1	3	1	1	1	1	1	1	1	1	1	1	1	NA	0	Dafalgan	1	2	1	0	0	NA	11	0	0	0	0	0	0	0	NA	NA	NA	NA	0
25	1	75	2	55	0	1	3	1	1	1	1	1	1	1	1	1	1	1	NA	1	Acupan	12	0	0	0	0	NA	5	0	0	0	NA	NA	NA	NA	NA	NA	NA	NA	0
25	1	75	2	55	0	1	3	1	1	1	1	1	1	1	1	1	1	1	NA	1	Movicol	3	0	0	0	0	NA	5	0	0	0	NA	NA	NA	NA	NA	NA	NA	NA	0
25	1	75	2	55	0	1	3	1	1	1	1	1	1	1	1	1	1	1	NA	1	Naloxone	12	0	0	0	0	NA	5	0	0	0	NA	NA	NA	NA	NA	NA	NA	NA	0
26	0	54	0	ND	0	1	2	1	1	1	1	1	1	1	1	1	1	1	NA	0	Dafalgan	1	2	1	2	1	1	NA	0	0	0	0	0	0	0	0	0	0	0	0
26	0	54	1	ND	0	NA	NA	NA	NA	NA	NA	NA	NA	NA	NA	NA	NA	NA	NA	NA	Acupan	12	1	1	0	0	NA	13	NA	NA	NA	NA	NA	NA	NA	NA	NA	NA	NA	1
26	0	54	1	ND	0	1	2	1	1	1	1	1	1	1	1	1	1	1	NA	0	Dafalgan	1	2	1	2	1	1	NA	0	0	0	0	0	0	0	0	0	0	0	0
26	0	54	1	ND	0	NA	NA	NA	NA	NA	NA	NA	NA	NA	NA	NA	NA	NA	NA	NA	Acupan	12	1	1	0	0	NA	13	NA	NA	NA	NA	NA	NA	NA	NA	NA	NA	NA	1
27	0	50	3	72	1	1	2	1	1	1	1	1	1	1	1	1	1	1	NA	0	Inexium	1	1	1	1	1	1	NA	0	0	0	0	0	0	0	0	0	0	0	0
27	0	50	3	72	1	1	2	1	1	1	1	1	1	1	1	1	1	1	NA	0	Acupan	12	1	1	1	1	1	NA	0	0	0	0	0	0	0	0	0	0	0	0
27	0	50	3	72	1	1	2	1	1	1	1	1	1	1	1	1	1	1	NA	0	Dafalgan	1	2	1	2	1	1	NA	0	0	0	0	0	0	0	0	0	0	0	0
27	0	50	3	72	1	1	2	1	1	1	1	1	1	1	1	1	1	1	NA	1	Nicorette	2	0	0	1	1	1	NA	0	0	0	NA	NA	NA	NA	NA	NA	NA	NA	0
27	0	50	3	72	1	1	2	1	1	1	1	1	1	1	1	1	1	1	NA	0	Actiskenan	1	0	0	0	0	NA	ND	0	0	0	NA	NA	NA	NA	NA	NA	NA	NA	0
27	0	50	3	72	1	1	2	1	1	1	1	1	1	1	1	1	1	1	1	0	bionolyte G5	12	0	0	0	0	NA	ND	0	0	0	NA	NA	NA	NA	NA	NA	NA	NA	0
27	0	50	3	72	1	1	2	1	1	1	1	1	1	1	1	1	1	1	NA	0	Ventoline	11	0	0	0	0	NA	ND	0	0	0	NA	NA	NA	NA	NA	NA	NA	NA	0
27	0	50	3	72	1	1	2	1	1	1	1	1	1	1	1	1	1	1	NA	1	Movicol	3	0	0	0	0	NA	5	0	0	0	NA	NA	NA	NA	NA	NA	NA	NA	0
27	0	50	3	72	1	1	2	1	1	1	1	1	1	1	1	1	1	1	NA	1	Naloxone	12	0	0	0	0	NA	5	0	0	0	NA	NA	NA	NA	NA	NA	NA	NA	0
27	0	50	4	72	1	1	2	1	1	1	1	1	1	1	1	1	1	1	NA	0	Dafalgan	1	2	1	2	1	1	NA	0	0	0	0	0	0	0	0	0	0	0	0
27	0	50	4	72	1	1	2	1	1	1	1	1	1	1	1	1	1	1	NA	0	Acupan	12	1	1	0	0	NA	ND	0	0	0	0	0	0	0	0	NA	NA	NA	0
27	0	50	4	72	1	1	2	1	1	1	1	1	1	1	1	1	1	1	NA	1	Nicorette	2	0	0	1	1	1	NA	0	0	0	NA	NA	NA	NA	NA	NA	NA	NA	0
27	0	50	4	72	1	1	2	1	1	1	1	1	1	1	1	1	1	1	NA	0	Nicopatch	4	0	0	2	1	5	NA	0	0	0	NA	NA	NA	NA	0	0	0	0	0
27	0	50	4	72	1	1	2	1	1	1	1	1	1	1	1	1	1	1	NA	0	Buprenorphine	1	0	0	2	1	1	NA	0	0	0	NA	NA	NA	NA	0	0	0	0	0
27	0	50	4	72	1	1	2	1	1	1	1	1	1	1	1	1	1	1	NA	0	Actiskenan	1	0	0	0	0	NA	ND	0	0	0	NA	NA	NA	NA	NA	NA	NA	NA	0
27	0	50	4	72	1	1	2	1	1	1	1	1	1	1	1	1	1	1	NA	0	Ventoline	11	0	0	0	0	NA	ND	0	0	0	NA	NA	NA	NA	NA	NA	NA	NA	0
27	0	50	4	72	1	1	2	1	1	1	1	1	1	1	1	1	1	1	NA	1	Movicol	3	0	0	0	0	NA	5	0	0	0	NA	NA	NA	NA	NA	NA	NA	NA	0
27	0	50	4	72	1	1	2	1	1	1	1	1	1	1	1	1	1	1	NA	1	Naloxone	12	0	0	0	0	NA	5	0	0	0	NA	NA	NA	NA	NA	NA	NA	NA	0
27	0	50	4	72	1	1	2	1	1	1	1	1	1	1	1	1	1	1	NA	0	Dafalgan	1	2	1	2	1	1	NA	0	0	0	0	0	0	0	0	0	0	0	0
27	0	50	4	72	1	1	2	1	1	1	1	1	1	1	1	1	1	1	NA	0	Acupan	12	0	0	0	0	NA	ND	0	0	0	0	0	0	0	0	NA	NA	NA	0
27	0	50	4	72	1	1	2	1	1	1	1	1	1	1	1	1	1	1	NA	0	Actiskenan	1	0	0	0	0	NA	ND	0	0	0	NA	NA	NA	NA	NA	NA	NA	NA	0
27	0	50	4	72	1	1	2	1	1	1	1	1	1	1	1	1	1	1	NA	0	Ventoline	11	0	0	0	0	NA	ND	0	0	0	NA	NA	NA	NA	NA	NA	NA	NA	0
27	0	50	4	72	1	1	2	1	1	1	1	1	1	1	1	1	1	1	NA	1	Naloxone	12	0	0	0	0	NA	5	0	0	0	NA	NA	NA	NA	NA	NA	NA	NA	0
27	0	50	4	72	1	1	2	1	1	1	1	1	1	1	1	1	1	1	NA	0	Lovenox	12	1	1	0	0	NA	11	0	0	0	0	0	0	0	NA	NA	NA	NA	0
28	0	50	33	82	1	1	3	1	1	1	1	1	1	1	1	1	1	1	NA	0	Ixprim	1	1	1	1	1	1	NA	0	0	0	0	0	0	0	0	0	0	0	0
28	0	50	33	82	1	1	3	1	1	1	1	1	1	1	1	1	1	1	NA	0	Princi B	1	1	1	1	1	1	NA	0	0	0	0	0	0	0	0	0	0	0	0
28	0	50	33	82	1	1	3	1	1	1	1	1	1	1	1	1	1	1	NA	1	Movicol	3	0	0	0	0	NA	5	0	1	0	NA	NA	NA	NA	NA	NA	NA	NA	0
28	0	50	34	82	1	1	3	1	1	1	1	1	1	1	1	1	1	1	NA	0	Ixprim	1	1	1	1	1	1	NA	0	0	0	0	0	0	0	0	0	0	0	0
28	0	50	34	82	1	1	3	1	1	1	1	1	1	1	1	1	1	1	NA	0	Princi B	1	2	1	2	1	1	NA	0	0	0	0	0	0	0	0	0	0	0	0
28	0	50	34	82	1	1	3	1	1	1	1	1	1	1	1	1	1	1	NA	1	Movicol	3	0	0	0	0	NA	5	0	1	0	NA	NA	NA	NA	NA	NA	NA	NA	0
28	0	50	34	82	1	1	3	1	1	1	1	1	1	1	1	1	1	1	NA	0	Ixprim	1	1	1	1	1	1	NA	0	0	0	0	0	0	0	0	0	0	0	0
28	0	50	34	82	1	1	3	1	1	1	1	1	1	1	1	1	1	1	NA	0	Princi B	1	1	1	1	1	1	NA	0	0	0	0	0	0	0	0	0	0	0	0
28	0	50	34	82	1	1	3	1	1	1	1	1	1	1	1	1	1	1	NA	1	Movicol	3	0	0	0	0	NA	5	0	1	0	NA	NA	NA	NA	NA	NA	NA	NA	0
29	0	68	7	ND	1	1	2	1	1	1	1	1	1	1	1	1	1	1	NA	0	Augmentin	3	1	1	1	1	1	NA	0	0	0	0	0	0	0	0	0	0	0	0
29	0	68	7	ND	1	1	2	1	1	1	1	1	1	1	1	1	1	1	NA	1	Contramal LP	1	1	1	0	0	NA	5	0	0	0	0	0	0	0	NA	NA	NA	NA	0
29	0	68	7	ND	1	1	2	1	1	1	1	1	1	1	1	1	1	1	NA	0	Crestor	1	2	1	2	1	1	NA	0	0	0	0	0	0	0	0	0	0	0	0
29	0	68	7	ND	1	1	2	1	1	1	1	1	1	1	1	1	1	1	NA	0	Dafalgan	1	2	1	2	1	1	NA	0	0	0	0	0	0	0	0	0	0	0	0
29	0	68	7	ND	1	1	2	1	1	1	1	1	1	1	1	1	1	1	NA	0	Valsartan	1	1	1	1	1	1	NA	0	0	0	0	0	0	0	0	0	0	0	0
29	0	68	7	ND	1	1	2	1	1	1	1	1	1	1	1	1	1	1	NA	0	Bi-tildiem	1	0	0	1	1	1	NA	0	0	0	NA	NA	NA	NA	0	0	0	0	0
29	0	68	7	ND	1	1	2	1	1	1	1	1	1	1	1	1	1	1	NA	0	Lovenox	12	0	0	1	1	3	NA	0	0	0	NA	NA	NA	NA	0	0	0	0	0
29	0	68	7	ND	1	1	2	1	1	1	1	1	1	1	1	1	1	1	NA	0	Levemir	12	0	0	0	0	NA	ND	0	0	0	NA	NA	NA	NA	NA	NA	NA	NA	0
29	0	68	7	ND	1	1	2	1	1	1	1	1	1	1	1	1	1	1	NA	1	umuline	12	0	0	0	0	NA	5	0	0	0	NA	NA	NA	NA	NA	NA	NA	NA	0
29	0	68	8	ND	1	1	2	1	1	1	1	1	1	1	1	1	1	1	NA	0	Augmentin	3	1	1	1	1	1	NA	0	0	0	0	0	0	0	0	0	0	0	0
29	0	68	8	ND	1	1	2	1	1	1	1	1	1	1	1	1	1	1	NA	0	Bi-tildiem	1	0	0	1	1	1	NA	0	0	0	NA	NA	NA	NA	0	0	0	0	0
29	0	68	8	ND	1	1	2	1	1	1	1	1	1	1	1	1	1	1	NA	0	Lovenox	12	1	1	1	1	3	NA	0	0	0	0	0	0	0	0	0	0	0	0
29	0	68	8	ND	1	1	2	1	1	1	1	1	1	1	1	1	1	1	NA	0	Kardegic	3	1	1	1	1	1	NA	0	0	0	0	0	0	0	0	0	0	0	0
29	0	68	8	ND	1	1	2	1	1	1	1	1	1	1	1	1	1	1	NA	0	Metformine	1	2	1	2	1	1	NA	0	0	0	0	0	0	0	0	0	0	0	0
29	0	68	8	ND	1	1	2	1	1	1	1	1	1	1	1	1	1	1	NA	1	Contramal LP	1	0	0	0	0	NA	5	0	0	0	NA	NA	NA	NA	NA	NA	NA	NA	0
29	0	68	8	ND	1	NA	NA	NA	NA	NA	NA	NA	NA	NA	NA	NA	NA	NA	NA	NA	Movicol	3	0	0	2	1	1	NA	NA	NA	NA	NA	NA	NA	NA	NA	NA	NA	NA	1
29	0	68	8	ND	1	1	2	1	1	1	1	1	1	1	1	1	1	1	NA	1	umuline	12	0	0	0	0	NA	5	0	0	0	NA	NA	NA	NA	NA	NA	NA	NA	0
29	0	68	8	ND	1	1	2	1	1	1	1	1	1	1	1	1	1	1	NA	0	Dafalgan	1	2	1	2	1	1	NA	0	0	0	0	0	0	0	0	0	0	0	0
29	0	68	8	ND	1	1	2	1	1	1	1	1	1	1	1	1	1	1	NA	0	Augmentin	3	1	1	1	1	1	NA	0	0	0	0	0	0	0	0	0	0	0	0
29	0	68	8	ND	1	1	2	1	1	1	1	1	1	1	1	1	1	1	NA	0	Dafalgan	1	2	1	2	1	1	NA	0	0	0	0	0	0	0	0	0	0	0	0
29	0	68	8	ND	1	1	3	1	1	1	1	1	1	1	1	1	1	1	NA	0	Normacol	9	0	0	1	1	6	NA	0	0	0	NA	NA	NA	NA	0	0	0	0	0
29	0	68	8	ND	1	1	2	1	1	1	1	1	1	1	1	1	1	1	NA	1	umuline	12	0	0	0	0	NA	5	0	0	0	NA	NA	NA	NA	NA	NA	NA	NA	0
30	1	62	12	ND	1	1	4	1	1	1	1	1	1	1	1	1	1	1	NA	0	Dafalgan	1	2	1	2	1	1	NA	0	1	0	0	0	0	0	0	0	0	0	0
30	1	62	12	ND	1	1	4	1	1	1	1	1	1	1	1	1	1	1	NA	1	Contramal LP	1	1	1	0	0	NA	3	0	0	0	0	0	0	0	NA	NA	NA	NA	0
30	1	62	12	ND	1	1	4	1	1	1	1	1	1	1	1	1	1	1	1	0	bionolyte G5	12	0	0	0	0	NA	ND	0	0	0	NA	NA	NA	NA	NA	NA	NA	NA	0
30	1	62	12	ND	1	1	4	1	1	1	1	1	1	1	1	1	1	1	NA	0	Morphine	12	0	0	0	0	NA	ND	0	0	0	NA	NA	NA	NA	NA	NA	NA	NA	0
30	1	62	12	ND	1	1	4	1	1	1	1	1	1	1	1	1	1	1	NA	0	Acupan	12	0	0	0	0	NA	5	0	0	0	NA	NA	NA	NA	NA	NA	NA	NA	0
30	1	62	12	ND	1	1	4	1	1	1	1	1	1	1	1	1	1	1	NA	1	Oxynormoro	1	0	0	0	0	NA	5	0	0	0	NA	NA	NA	NA	NA	NA	NA	NA	0
30	1	62	12	ND	1	1	4	1	1	1	1	1	1	1	1	1	1	1	NA	1	NAloxone	12	0	0	0	0	NA	5	0	0	0	NA	NA	NA	NA	NA	NA	NA	NA	0
30	1	62	13	ND	1	1	4	1	1	1	1	1	1	1	1	1	1	1	NA	0	Dafalgan	1	2	1	2	1	1	NA	0	1	0	0	0	0	0	0	0	0	0	0
30	1	62	13	ND	1	1	4	1	1	1	1	1	1	1	1	1	1	1	NA	1	Contramal LP	1	1	1	0	0	NA	6	0	0	0	0	0	0	0	NA	NA	NA	NA	0
30	1	62	13	ND	1	1	4	1	1	1	1	1	1	1	1	1	1	1	NA	0	Morphine	12	0	0	0	0	NA	ND	0	0	0	NA	NA	NA	NA	NA	NA	NA	NA	0
30	1	62	13	ND	1	1	4	1	1	1	1	1	1	1	1	1	1	1	NA	0	Acupan	12	0	0	0	0	NA	5	0	0	0	NA	NA	NA	NA	NA	NA	NA	NA	0
30	1	62	13	ND	1	1	4	1	1	1	1	1	1	1	1	1	1	1	NA	1	Oxynormoro	1	0	0	0	0	NA	5	0	0	0	NA	NA	NA	NA	NA	NA	NA	NA	0
30	1	62	13	ND	1	1	4	1	1	1	1	1	1	1	1	1	1	1	NA	1	NAloxone	12	0	0	0	0	NA	5	0	0	0	NA	NA	NA	NA	NA	NA	NA	NA	0
30	1	62	13	ND	1	1	4	1	1	1	1	1	1	1	1	1	1	1	NA	0	Dafalgan	1	2	1	2	1	1	NA	0	1	0	0	0	0	0	0	0	0	0	0
30	1	62	13	ND	1	1	4	1	1	1	1	1	1	1	1	1	1	1	NA	0	Morphine	12	0	0	0	0	NA	ND	0	0	0	NA	NA	NA	NA	NA	NA	NA	NA	0
30	1	62	13	ND	1	1	4	1	1	1	1	1	1	1	1	1	1	1	NA	0	Acupan	12	0	0	0	0	NA	5	0	0	0	NA	NA	NA	NA	NA	NA	NA	NA	0
30	1	62	13	ND	1	1	4	1	1	1	1	1	1	1	1	1	1	1	NA	1	Oxynormoro	1	0	0	0	0	NA	5	0	0	0	NA	NA	NA	NA	NA	NA	NA	NA	0
30	1	62	13	ND	1	1	4	1	1	1	1	1	1	1	1	1	1	1	NA	1	NAloxone	12	0	0	0	0	NA	5	0	0	0	NA	NA	NA	NA	NA	NA	NA	NA	0
31	1	77	3	ND	1	1	4	1	1	1	1	1	1	1	1	1	1	1	NA	0	Inexium	1	2	1	1	1	1	NA	0	0	0	0	0	1	0	0	0	0	0	0
31	1	77	3	ND	1	1	4	1	1	1	1	1	1	1	1	1	1	1	NA	0	Dafalgan	1	4	1	2	1	1	NA	0	0	0	0	0	1	0	0	0	0	0	0
31	1	77	3	ND	1	1	4	1	1	1	1	1	1	1	1	1	1	1	NA	1	Acupan	12	2	1	1	1	1	NA	0	0	0	0	0	1	0	0	0	0	0	0
31	1	77	3	ND	1	1	4	1	1	1	1	1	1	1	1	1	1	1	NA	0	Ebixa	0	2	1	0,5	1	1	NA	0	0	0	0	0	1	0	0	0	0	0	0
31	1	77	3	ND	1	1	4	1	1	1	1	1	1	1	1	1	1	1	NA	0	Modopar	1	0	0	1	1	1	NA	0	0	0	NA	NA	NA	NA	0	0	0	0	0
31	1	77	3	ND	1	1	4	1	1	1	1	1	1	1	1	1	1	1	NA	0	Lovenox	12	0	0	0	0	NA	11	0	0	0	NA	NA	NA	NA	NA	NA	NA	NA	0
31	1	77	3	ND	1	1	4	1	1	1	1	1	1	1	1	1	1	1	1	0	bionolyte G5	12	0	0	0	0	NA	ND	0	0	0	NA	NA	NA	NA	NA	NA	NA	NA	0
31	1	77	3	ND	1	1	4	1	1	1	1	1	1	1	1	1	1	1	NA	1	Oxynormoro	1	0	0	0	0	NA	5	0	0	0	NA	NA	NA	NA	NA	NA	NA	NA	0
31	1	77	3	ND	1	1	4	1	1	1	1	1	1	1	1	1	1	1	NA	1	Movicol	3	0	0	0	0	NA	5	0	0	0	NA	NA	NA	NA	NA	NA	NA	NA	0
31	1	77	3	ND	1	1	4	1	1	1	1	1	1	1	1	1	1	1	NA	1	naloxone	12	0	0	0	0	NA	5	0	0	0	NA	NA	NA	NA	NA	NA	NA	NA	0
31	1	77	4	ND	1	1	4	1	1	1	1	1	1	1	1	1	1	1	NA	0	Modopar	1	60	1	1	1	1	NA	0	0	0	NA	NA	NA	NA	0	0	0	0	0
31	1	77	4	ND	1	1	4	1	1	1	1	1	1	1	1	1	1	1	NA	0	Dafalgan	1	2	1	2	1	NA	NA	0	0	0	0	0	0	0	NA	NA	NA	NA	0
31	1	77	4	ND	1	1	4	1	1	1	1	1	1	1	1	1	1	1	NA	1	Acupan	12	1	1	0	0	NA	5	0	0	0	0	0	0	0	NA	NA	NA	NA	0
31	1	77	4	ND	1	1	4	1	1	1	1	1	1	1	1	1	1	1	NA	0	Ebixa	0	1	1	0,5	1	1	NA	0	0	0	0	0	0	0	0	0	0	0	0
31	1	77	4	ND	1	1	4	1	1	1	1	1	1	1	1	1	1	1	NA	1	Oxynormoro	1	0	0	0	0	NA	5	0	0	0	NA	NA	NA	NA	NA	NA	NA	NA	0
31	1	77	4	ND	1	1	4	1	1	1	1	1	1	1	1	1	1	1	NA	1	Movicol	3	0	0	0	0	NA	5	0	0	0	NA	NA	NA	NA	NA	NA	NA	NA	0
31	1	77	4	ND	1	1	4	1	1	1	1	1	1	1	1	1	1	1	NA	1	naloxone	12	0	0	0	0	NA	5	0	0	0	NA	NA	NA	NA	NA	NA	NA	NA	0
31	1	77	4	ND	1	1	4	1	1	1	1	1	1	1	1	1	1	1	NA	0	Dafalgan	1	2	1	2	1	1	NA	0	0	0	0	0	0	0	0	0	0	0	0
31	1	77	4	ND	1	1	4	1	1	1	1	1	1	1	1	1	1	1	NA	1	Acupan	12	0	0	0	0	NA	5	0	0	0	NA	NA	NA	NA	NA	NA	NA	NA	0
31	1	77	4	ND	1	1	4	1	1	1	1	1	1	1	1	1	1	1	NA	0	Modopar	1	0	0	1	1	1	NA	0	0	0	NA	NA	NA	NA	0	0	0	0	0
31	1	77	4	ND	1	1	2	1	1	1	1	1	1	1	1	1	1	1	NA	0	Aricept	1	1	1	1	1	1	NA	0	0	0	0	0	0	0	0	0	0	0	0
32	1	51	7	ND	0	1	2	1	1	1	1	1	1	1	1	1	1	1	NA	0	Dafalgan	1	2	1	2	1	1	NA	0	0	0	0	0	0	0	0	0	0	0	0
32	1	51	7	ND	0	NA	NA	NA	NA	NA	NA	NA	NA	NA	NA	NA	NA	NA	NA	NA	Pravastatine	1	1	1	0	0	NA	13	NA	NA	NA	NA	NA	NA	NA	NA	NA	NA	NA	1
32	1	51	7	ND	0	1	2	1	1	1	1	1	1	1	1	1	1	1	NA	1	acupan	12	1	1	0	0	NA	5	0	0	0	0	0	0	0	NA	NA	NA	NA	0
32	1	51	7	ND	0	1	2	1	1	1	1	1	1	1	1	1	1	1	NA	0	Cellcept	1	2	1	2	1	1	NA	0	0	0	0	0	0	0	0	0	0	0	0
32	1	51	7	ND	0	1	2	1	1	1	1	1	1	1	1	1	1	1	NA	0	Neoral	1	0	0	1	1	1	NA	0	0	0	NA	NA	NA	NA	0	0	0	0	0
32	1	51	7	ND	0	1	2	1	1	1	1	1	1	1	1	1	1	1	NA	0	Inexium	1	0	0	1	1	1	NA	0	0	0	NA	NA	NA	NA	1	0	1	0	0
32	1	51	7	ND	0	1	2	1	1	1	1	1	1	1	1	1	1	1	NA	0	Lovenox	12	0	0	1	1	3	NA	0	0	0	NA	NA	NA	NA	0	0	0	1	0
32	1	51	7	ND	0	1	2	1	1	1	1	1	1	1	1	1	1	1	NA	1	Oxynormoro	1	0	0	0	0	NA	5	0	0	0	NA	NA	NA	NA	NA	NA	NA	NA	0
32	1	51	7	ND	0	1	2	1	1	1	1	1	1	1	1	1	1	1	NA	1	movicol	3	0	0	0	0	NA	5	0	0	0	NA	NA	NA	NA	NA	NA	NA	NA	0
32	1	51	7	ND	0	1	2	1	1	1	1	1	1	1	1	1	1	1	1	1	Naloxone	12	0	0	0	0	NA	5	0	0	0	NA	NA	NA	NA	NA	NA	NA	NA	0
32	1	51	8	ND	0	1	2	1	1	1	1	1	1	1	1	1	1	1	NA	0	Dafalgan	1	2	1	2	1	1	NA	0	0	0	0	0	0	0	0	0	0	0	0
32	1	51	8	ND	0	1	2	1	1	1	1	1	1	1	1	1	1	1	NA	0	Cellcept	1	0	0	2	1	1	NA	0	0	0	NA	NA	NA	NA	0	0	0	0	0
32	1	51	8	ND	0	1	2	1	1	1	1	1	1	1	1	1	1	1	NA	0	Neoral	1	0	0	1	1	1	NA	0	0	0	NA	NA	NA	NA	0	0	0	0	0
32	1	51	8	ND	0	1	2	1	1	1	1	1	1	1	1	1	1	1	NA	0	Triatec	1	1	1	1	1	1	NA	0	0	0	0	0	0	0	0	0	0	0	0
32	1	51	8	ND	0	1	2	1	1	1	1	1	1	1	1	1	1	1	NA	0	Triatec	1	1	1	1	1	1	NA	0	0	0	0	0	0	0	0	0	0	0	0
32	1	51	8	ND	0	1	2	1	1	1	1	1	1	1	1	1	1	1	NA	1	Movicol	3	0	0	2	1	1	NA	0	0	0	NA	NA	NA	NA	0	0	1	0	0
32	1	51	8	ND	0	1	2	1	1	1	1	1	1	1	1	1	1	1	NA	1	Oxynormoro	1	0	0	0	0	NA	5	0	0	0	NA	NA	NA	NA	NA	NA	NA	NA	0
32	1	51	8	ND	0	1	2	1	1	1	1	1	1	1	1	1	1	1	1	1	Naloxone	12	0	0	0	0	NA	5	0	0	0	NA	NA	NA	NA	NA	NA	NA	NA	0
32	1	51	8	ND	0	1	2	1	1	1	1	1	1	1	1	1	1	1	NA	0	Dafalgan	1	2	1	2	1	1	NA	0	0	0	0	0	0	0	0	0	0	0	0
32	1	51	8	ND	0	1	2	1	1	1	1	1	1	1	1	1	1	1	NA	1	acupan	12	0	0	0	0	NA	5	0	0	0	NA	NA	NA	NA	NA	NA	NA	NA	0
32	1	51	8	ND	0	1	2	1	1	1	1	1	1	1	1	1	1	1	NA	1	Oxynormoro	1	0	0	0	0	NA	5	0	0	0	NA	NA	NA	NA	NA	NA	NA	NA	0
32	1	51	8	ND	0	1	2	1	1	1	1	1	1	1	1	1	1	1	1	1	Naloxone	12	0	0	0	0	NA	5	0	0	0	NA	NA	NA	NA	NA	NA	NA	NA	0
32	1	51	8	ND	0	1	2	1	1	1	1	1	1	1	1	1	1	1	NA	1	acupan	12	0	0	0	0	NA	5	0	0	0	NA	NA	NA	NA	NA	NA	NA	NA	0
33	1	90	8	46	1	1	2	1	1	1	1	1	1	1	1	1	1	1	NA	0	Dafalgan	1	2	1	2	1	1	NA	0	0	0	0	0	0	0	0	0	0	0	0
33	1	90	8	46	1	1	2	1	1	1	1	1	1	1	1	1	1	1	NA	0	Acupan	12	1	1	0	0	NA	ND	0	0	0	0	NA	0	0	NA	NA	NA	NA	0
33	1	90	8	46	1	1	2	1	1	1	1	1	1	1	1	1	1	1	NA	0	Calciparine	12	0	0	1	1	3	NA	0	0	0	NA	NA	NA	NA	0	0	0	0	0
33	1	90	8	46	1	1	2	1	1	1	1	1	1	1	1	1	1	1	NA	0	Tardyferon B9	1	0	0	0	0	NA	ND	0	0	0	NA	NA	NA	NA	NA	NA	NA	NA	0
33	1	90	8	46	1	1	2	1	1	1	1	1	1	1	1	1	1	1	NA	1	Oxynormoro	1	0	0	0	0	NA	5	0	0	0	NA	NA	NA	NA	NA	NA	NA	NA	0
33	1	90	8	46	1	1	2	1	1	1	1	1	1	1	1	1	1	1	NA	1	Movicol	3	0	0	0	0	NA	5	0	0	0	NA	NA	NA	NA	NA	NA	NA	NA	0
33	1	90	8	46	1	1	2	1	1	1	1	1	1	1	1	1	1	1	NA	1	naloxone	12	0	0	0	0	NA	5	0	0	0	NA	NA	NA	NA	NA	NA	NA	NA	0
33	1	90	9	46	1	1	2	1	1	1	1	1	1	1	1	1	1	1	NA	0	Dafalgan	1	2	1	2	1	1	NA	0	0	0	0	0	0	0	0	0	0	0	0
33	1	90	9	46	1	1	2	1	1	1	1	1	1	1	1	1	1	1	NA	0	Calciparine	12	1	1	1	1	3	NA	0	0	0	0	0	0	0	0	0	0	0	0
33	1	90	9	46	1	1	2	1	1	1	1	1	1	1	1	1	1	1	NA	0	Discotrine	5	1	1	1	1	5	NA	0	0	0	0	0	0	0	0	0	0	0	0
33	1	90	9	46	1	1	2	1	1	1	1	1	1	1	1	1	1	1	NA	0	KArdegic	3	1	1	1	1	1	NA	0	0	0	0	0	0	0	0	0	0	0	0
33	1	90	9	46	1	1	2	1	1	1	1	1	1	1	1	1	1	1	NA	0	Procoralan	1	8	1	1	1	1	NA	0	0	0	0	0	1	0	0	0	0	0	0
33	1	90	9	46	1	1	2	1	1	1	1	1	1	1	1	1	1	1	NA	0	Acupan	12	0	0	0	0	NA	ND	0	0	0	NA	NA	NA	NA	NA	NA	NA	NA	0
33	1	90	9	46	1	1	2	1	1	1	1	1	1	1	1	1	1	1	NA	1	Oxynormoro	1	0	0	0	0	NA	5	0	0	0	NA	NA	NA	NA	NA	NA	NA	NA	0
33	1	90	9	46	1	1	2	1	1	1	1	1	1	1	1	1	1	1	NA	1	Movicol	3	0	0	0	0	NA	5	0	0	0	NA	NA	NA	NA	NA	NA	NA	NA	0
33	1	90	9	46	1	1	2	1	1	1	1	1	1	1	1	1	1	1	NA	1	naloxone	12	0	0	0	0	NA	5	0	0	0	NA	NA	NA	NA	NA	NA	NA	NA	0
33	1	90	9	46	1	1	2	1	1	1	1	1	1	1	1	1	1	1	NA	0	Microlax	9	0	0	0	0	NA	ND	0	0	0	NA	NA	NA	NA	NA	NA	NA	NA	0
33	1	90	9	46	1	1	2	1	1	1	1	1	1	1	1	1	1	1	NA	0	Normacol	9	0	0	0	0	NA	ND	0	0	0	NA	NA	NA	NA	NA	NA	NA	NA	0
33	1	90	9	46	1	1	2	1	1	1	1	1	1	1	1	1	1	1	NA	0	Tardyferon B9	1	0	0	0	0	NA	ND	0	0	0	NA	NA	NA	NA	NA	NA	NA	NA	0
33	1	90	9	46	1	1	2	1	1	1	1	1	1	1	1	1	1	1	NA	0	Dafalgan	1	2	1	2	1	1	NA	0	0	0	0	0	0	0	0	0	0	0	0
33	1	90	9	46	1	1	2	1	1	1	1	1	1	1	1	1	1	1	NA	0	Acupan	12	0	0	0	0	NA	ND	0	0	0	NA	NA	NA	NA	NA	NA	NA	NA	0
33	1	90	9	46	1	1	2	1	1	1	1	1	1	1	1	1	1	1	NA	1	Oxynormoro	1	0	0	0	0	NA	5	0	0	0	NA	NA	NA	NA	NA	NA	NA	NA	0
33	1	90	9	46	1	1	2	1	1	1	1	1	1	1	1	1	1	1	NA	1	naloxone	12	0	0	0	0	NA	5	0	0	0	NA	NA	NA	NA	NA	NA	NA	NA	0
34	0	68	4	ND	1	1	1	1	1	1	1	1	1	1	1	1	1	1	NA	0	Dafalgan	1	2	1	2	1	1	NA	0	0	0	0	0	0	0	0	0	0	0	0
34	0	68	4	ND	1	1	1	1	1	1	1	1	1	1	1	1	1	1	NA	0	Lovenox	12	1	1	1	1	1	NA	0	0	0	0	0	0	0	0	0	0	1	0
34	0	68	4	ND	1	1	1	1	1	1	1	1	1	1	1	1	1	1	NA	1	Oxynormoro	1	0	0	0	0	NA	5	0	0	0	NA	NA	NA	NA	NA	NA	NA	NA	0
34	0	68	4	ND	1	1	1	1	1	1	1	1	1	1	1	1	1	1	NA	1	movicol	3	0	0	0	0	NA	5	0	0	0	NA	NA	NA	NA	NA	NA	NA	NA	0
34	0	68	4	ND	1	1	1	1	1	1	1	1	1	1	1	1	1	1	NA	1	Naloxone	12	0	0	0	0	NA	5	0	0	0	NA	NA	NA	NA	NA	NA	NA	NA	0
34	0	68	5	ND	1	1	1	1	1	1	1	1	1	1	1	1	1	1	NA	0	Dafalgan	1	2	1	2	1	1	NA	0	0	0	0	0	0	0	0	0	0	0	0
34	0	68	5	ND	1	1	1	1	1	1	1	1	1	1	1	1	1	1	NA	1	Oxynormoro	1	0	0	0	0	NA	5	0	0	0	NA	NA	NA	NA	NA	NA	NA	NA	0
34	0	68	5	ND	1	1	1	1	1	1	1	1	1	1	1	1	1	1	NA	1	movicol	3	0	0	0	0	NA	5	0	0	0	NA	NA	NA	NA	NA	NA	NA	NA	0
34	0	68	5	ND	1	1	1	1	1	1	1	1	1	1	1	1	1	1	NA	1	Naloxone	12	0	0	0	0	NA	5	0	0	0	NA	NA	NA	NA	NA	NA	NA	NA	0
34	0	68	5	ND	1	1	1	1	1	1	1	1	1	1	1	1	1	1	NA	0	Dafalgan	1	2	1	2	1	1	NA	0	0	0	0	0	0	0	0	0	0	0	0
34	0	68	5	ND	1	1	1	1	1	1	1	1	1	1	1	1	1	1	NA	1	Oxynormoro	1	0	0	0	0	NA	5	0	0	0	NA	NA	NA	NA	NA	NA	NA	NA	0
34	0	68	5	ND	1	1	1	1	1	1	1	1	1	1	1	1	1	1	NA	1	Naloxone	12	0	0	0	0	NA	5	0	0	0	NA	NA	NA	NA	NA	NA	NA	NA	0
35	1	67	7	60	1	1	1	1	1	1	1	1	1	1	1	1	1	1	NA	0	Valaciclovir	1	1	1	1	1	1	NA	0	0	0	0	0	0	0	0	0	0	0	0
35	1	67	7	60	1	1	1	1	1	1	1	1	1	1	1	1	1	1	NA	0	Lyrica	1	1	1	1	1	1	NA	0	0	0	0	0	0	0	0	0	0	0	0
35	1	67	7	60	1	1	1	1	1	1	1	1	1	1	1	1	1	1	NA	0	Inexium	1	1	1	1	1	1	NA	0	0	0	0	0	0	0	0	0	0	0	0
35	1	67	7	60	1	1	1	1	1	1	1	1	1	1	1	1	1	1	NA	0	Lovenox	12	1	1	1	1	3	NA	0	0	0	0	0	0	0	0	0	0	0	0
35	1	67	7	60	1	1	1	1	1	1	1	1	1	1	1	1	1	1	NA	0	Skenan LP	1	0	0	1	1	1	NA	0	0	0	NA	NA	NA	NA	0	0	0	0	0
35	1	67	7	60	1	1	1	1	1	1	1	1	1	1	1	1	1	1	NA	1	Actiskenan	1	0	0	0	0	NA	5	0	0	0	NA	NA	NA	NA	0	0	0	0	0
35	1	67	8	60	1	1	1	1	1	1	1	1	1	1	1	1	1	1	NA	0	Valaciclovir	1	2	1	1	1	1	NA	0	0	0	0	0	1	0	0	0	0	0	0
35	1	67	8	60	1	1	1	1	1	1	1	1	1	1	1	1	1	1	NA	0	Skenan LP	1	0	0	1	1	1	NA	0	0	0	NA	NA	NA	NA	0	0	0	0	0
35	1	67	8	60	1	1	1	1	1	1	1	1	1	1	1	1	1	1	NA	0	Lyrica	1	5	1	1	1	1	NA	0	0	0	0	0	1	0	0	0	0	0	0
35	1	67	8	60	1	1	1	1	1	1	1	1	1	1	1	1	1	1	NA	0	Lyrica	1	1	1	1	1	1	NA	0	0	0	0	0	0	0	0	0	0	0	0
35	1	67	8	60	1	1	1	1	1	1	1	1	1	1	1	1	1	1	NA	0	Lederfoline	1	30	1	0	0	NA	12	0	0	0	0	0	0	1	NA	NA	NA	NA	0
35	1	67	8	60	1	1	1	1	1	1	1	1	1	1	1	1	1	1	NA	0	Loxen LP	1	0	0	1	1	1	NA	0	0	0	NA	NA	NA	NA	0	0	0	0	0
35	1	67	8	60	1	1	1	1	1	1	1	1	1	1	1	1	1	1	NA	0	Flecaine	1	3	1	0,5	1	1	NA	0	0	0	0	0	1	1	0	0	1	1	0
35	1	67	8	60	1	1	1	1	1	1	1	1	1	1	1	1	1	1	NA	1	Actiskenan	1	0	0	0	0	NA	5	0	0	0	NA	NA	NA	NA	0	0	0	0	0
35	1	67	8	60	1	1	1	1	1	1	1	1	1	1	1	1	1	1	NA	0	Lederfoline	1	1	1	1	1	1	NA	0	0	0	0	0	0	0	0	0	0	0	0
35	1	67	8	60	1	NA	NA	NA	NA	NA	NA	NA	NA	NA	NA	NA	NA	NA	NA	NA	Diffu K	1	2	1	0	0	NA	13	NA	NA	NA	NA	NA	NA	NA	NA	NA	NA	NA	1
35	1	67	8	60	1	1	1	1	1	1	1	1	1	1	1	1	1	1	NA	0	KArdegic	1	1	1	1	1	1	NA	0	0	0	0	0	0	0	0	0	0	0	0
35	1	67	8	60	1	1	1	1	1	1	1	1	1	1	1	1	1	1	NA	1	Actiskenan	1	0	0	0	0	NA	5	0	0	0	NA	NA	NA	NA	0	0	0	0	0
36	0	47	54	50	1	1	4	1	1	1	1	1	1	1	1	1	1	1	NA	1	Dafalgan	1	2	1	2	1	1	NA	0	0	0	0	0	0	0	0	0	0	0	0
36	0	47	54	50	1	1	4	1	1	1	1	1	1	1	1	1	1	1	NA	0	Lovenox	12	1	1	1	1	3	NA	0	0	0	0	0	0	0	0	0	0	0	0
36	0	47	54	50	1	1	4	1	1	1	1	1	1	1	1	1	1	1	NA	1	Valium	1	1	1	0	0	NA	5	0	0	0	0	0	0	0	NA	NA	NA	NA	0
36	0	47	55	50	1	1	4	1	1	1	1	1	1	1	1	1	1	1	NA	1	Dafalgan	1	2	1	2	1	1	NA	0	0	0	0	0	0	0	0	0	0	0	0
36	0	47	55	50	1	1	4	1	1	1	1	1	1	1	1	1	1	1	NA	1	Valium	1	1	1	0	0	NA	5	0	0	0	0	0	0	0	NA	NA	NA	NA	0
36	0	47	55	50	1	1	4	1	1	1	1	1	1	1	1	1	1	1	NA	1	Dafalgan	1	2	1	2	1	1	NA	0	0	0	0	0	0	0	0	0	0	0	0
36	0	47	55	50	1	1	4	1	1	1	1	1	1	1	1	1	1	1	NA	1	Valium	1	1	1	0	0	NA	5	0	0	0	0	0	0	0	NA	NA	NA	NA	0
36	0	47	55	50	1	1	4	1	1	1	1	1	1	1	1	1	1	1	NA	0	Tardyferon B9	1	6	1	2	1	1	NA	0	0	0	0	0	1	0	0	0	0	0	0
36	0	60	22	85	1	1	4	1	1	1	1	1	1	1	1	1	1	1	NA	0	Inexium	1	1	1	1	1	1	NA	0	0	0	0	0	0	0	0	0	0	0	0
36	0	60	22	85	1	1	4	1	1	1	1	1	1	1	1	1	1	1	NA	0	Contramal LP	1	1	1	1	1	1	NA	0	0	0	0	0	0	0	0	0	0	0	0
36	0	60	22	85	1	1	4	1	1	1	1	1	1	1	1	1	1	1	NA	0	Dafalgan	1	2	1	2	1	1	NA	0	0	0	0	0	0	0	0	0	0	0	0
36	0	60	22	85	1	1	4	1	1	1	1	1	1	1	1	1	1	1	NA	0	Lovenox	1	1	1	1	1	1	NA	0	0	0	0	0	0	0	0	0	0	0	0
36	0	60	22	85	1	1	4	1	1	1	1	1	1	1	1	1	1	1	NA	0	Kaletra	1	0	0	2	1	1	NA	0	0	0	NA	NA	NA	NA	0	0	0	1	0
36	0	60	22	85	1	1	4	1	1	1	1	1	1	1	1	1	1	1	NA	0	Actiskenan	1	0	0	1	1	1	NA	0	0	0	NA	NA	NA	NA	0	0	0	0	0
36	0	60	22	85	1	0	NA	NA	NA	NA	NA	NA	NA	NA	NA	NA	NA	NA	NA	1	Umuline	12	0	0	50	1	3	NA	NA	NA	NA	NA	NA	NA	NA	NA	NA	NA	NA	1
36	0	60	22	85	1	1	4	1	1	1	1	1	1	1	1	1	1	1	NA	0	Lantus	12	0	0	50	1	3	NA	0	0	0	NA	NA	NA	NA	0	0	0	0	0
36	0	60	22	85	1	1	4	1	1	1	1	1	1	1	1	1	1	1	1	0	Symbicort	11	0	0	1	1	7	NA	0	0	0	NA	NA	NA	NA	0	0	0	0	0
36	0	60	23	85	1	1	4	1	1	1	1	1	1	1	1	1	1	1	NA	0	Kaletra	1	0	0	2	1	1	NA	0	0	0	0	0	1	0	0	0	0	0	0
36	0	60	23	85	1	1	4	1	1	1	1	1	1	1	1	1	1	1	NA	0	Contramal LP	1	1	1	1	1	1	NA	0	0	0	0	0	0	0	0	0	0	0	0
36	0	60	23	85	1	1	4	1	1	1	1	1	1	1	1	1	1	1	NA	0	Dafalgan	1	2	1	2	1	1	NA	0	0	0	0	0	0	0	0	0	0	0	0
36	0	60	23	85	1	1	4	1	1	1	1	1	1	1	1	1	1	1	NA	0	Symbicort	11	0	0	1	1	7	NA	0	0	0	NA	NA	NA	NA	0	0	0	0	0
36	0	60	23	85	1	1	4	1	1	1	1	1	1	1	1	1	1	1	NA	0	Un-alfa	1	6	1	1	1	1	NA	0	0	0	0	0	1	0	0	0	0	0	0
36	0	60	23	85	1	1	4	1	1	1	1	1	1	1	1	1	1	1	NA	0	Atarax	1	1	1	1	1	1	NA	0	0	0	0	0	0	0	0	0	0	0	0
36	0	60	23	85	1	1	4	1	1	1	1	1	1	1	1	1	1	1	NA	0	Acide folique	1	0	0	1	1	1	NA	0	0	0	NA	NA	NA	NA	0	0	0	0	0
36	0	60	23	85	1	1	4	1	1	1	1	1	1	1	1	1	1	1	NA	0	Triatec	1	0	0	1	1	1	NA	0	0	0	NA	NA	NA	NA	0	0	0	0	0
36	0	60	23	85	1	1	4	1	1	1	1	1	1	1	1	1	1	1	NA	0	Actiskenan	1	0	0	0	0	NA	ND	0	0	0	NA	NA	NA	NA	NA	NA	NA	NA	0
36	0	60	23	85	1	1	4	1	1	1	1	1	1	1	1	1	1	1	NA	0	Normacol	9	0	0	0	0	NA	ND	0	0	0	NA	NA	NA	NA	NA	NA	NA	NA	0
36	0	60	23	85	1	1	4	1	1	1	1	1	1	1	1	1	1	1	NA	0	Dafalgan	1	2	1	2	1	1	NA	0	0	0	0	0	0	0	0	0	0	0	0
36	0	60	23	85	1	1	4	1	1	1	1	1	1	1	1	1	1	1	NA	0	Acide folique	1	1	1	0	0	NA	12	0	0	0	0	0	0	1	NA	NA	NA	NA	0
36	0	60	23	85	1	0	NA	NA	NA	NA	NA	NA	NA	NA	NA	NA	NA	NA	NA	1	Umuline	12	0	0	18	1	3	NA	NA	NA	NA	NA	NA	NA	NA	NA	NA	NA	NA	1
36	0	60	23	85	1	1	4	1	1	1	1	1	1	1	1	1	1	1	NA	0	Calcidose vit D3	3	1	1	1	1	1	NA	0	0	0	0	0	1	0	0	0	1	0	0
36	0	60	23	85	1	1	4	1	1	1	1	1	1	1	1	1	1	1	NA	0	Actiskenan	1	0	0	0	0	NA	ND	0	0	0	NA	NA	NA	NA	NA	NA	NA	NA	0
37	1	55	9	ND	1	1	4	1	1	1	1	1	1	1	1	1	1	1	NA	0	Lysanxia	1	13	1	1	1	1	NA	0	0	0	0	0	1	0	0	0	0	0	0
37	1	55	9	ND	1	1	4	1	1	1	1	1	1	1	1	1	1	1	NA	0	Dafalgan	1	2	1	2	1	1	NA	0	0	0	0	0	0	0	0	0	0	0	0
37	1	55	9	ND	1	1	4	1	1	1	1	1	1	1	1	1	1	1	NA	0	Isentress	1	60	1	1	1	1	NA	0	0	0	0	0	1	0	0	0	0	0	0
37	1	55	9	ND	1	1	4	1	1	1	1	1	1	1	1	1	1	1	NA	0	Lovenox	12	1	1	1	1	3	NA	0	0	0	0	0	0	0	0	0	0	1	0
37	1	55	9	ND	1	1	4	1	1	1	1	1	1	1	1	1	1	1	NA	0	Kivexa	1	10	1	1	1	1	NA	0	0	0	0	0	1	0	0	0	0	0	0
37	1	55	9	ND	1	1	4	1	1	1	1	1	1	1	1	1	1	1	NA	0	Crestor	1	0	0	0	0	NA	6	0	0	0	NA	NA	NA	NA	NA	NA	NA	NA	0
37	1	55	9	ND	1	1	4	1	1	1	1	1	1	1	1	1	1	1	NA	0	Clomipramine	1	0	0	1	1	1	NA	0	0	0	NA	NA	NA	NA	0	0	0	0	0
37	1	55	9	ND	1	1	4	1	1	1	1	1	1	1	1	1	1	1	1	0	bionolyte G5	12	0	0	0	0	NA	ND	0	0	0	NA	NA	NA	NA	NA	NA	NA	NA	0
37	1	55	9	ND	1	1	4	1	1	1	1	1	1	1	1	1	1	1	NA	0	Acupan	12	0	0	0	0	NA	5	0	0	0	NA	NA	NA	NA	NA	NA	NA	NA	0
37	1	55	10	ND	1	1	4	1	1	1	1	1	1	1	1	1	1	1	NA	0	Dafalgan	1	2	1	0	0	NA	6	0	0	0	0	0	0	0	NA	NA	NA	NA	0
37	1	55	10	ND	1	1	4	1	1	1	1	1	1	1	1	1	1	1	NA	0	Clomipramine	1	19	1	1	1	1	NA	0	0	0	0	0	1	0	0	0	0	0	0
37	1	55	10	ND	1	1	4	1	1	1	1	1	1	1	1	1	1	1	NA	0	Acupan	12	1	1	0	0	NA	5	0	0	0	0	0	0	0	NA	NA	NA	NA	0
37	1	55	10	ND	1	1	4	1	1	1	1	1	1	1	1	1	1	1	NA	0	Isentress	1	0	0	1	1	1	NA	0	0	0	NA	NA	NA	NA	0	0	0	0	0
37	1	55	10	ND	1	1	4	1	1	1	1	1	1	1	1	1	1	1	NA	0	Crestor	1	1	1	1	1	1	NA	0	0	0	0	0	0	0	0	0	0	0	0
37	1	55	10	ND	1	1	4	1	1	1	1	1	1	1	1	1	1	1	NA	0	Dafalgan	1	2	1	0	0	NA	6	0	0	0	0	0	0	0	NA	NA	NA	NA	0
37	1	55	10	ND	1	1	4	1	1	1	1	1	1	1	1	1	1	1	NA	0	Acupan	12	0	0	0	0	NA	5	0	0	0	NA	NA	NA	NA	NA	NA	NA	NA	0
38	0	44	4	73	1	1	4	1	1	1	1	1	1	1	1	1	1	1	NA	0	Valium	1	1	1	1	1	1	NA	0	0	0	0	0	0	0	0	0	0	0	0
38	0	44	4	73	1	1	4	1	1	1	1	1	1	1	1	1	1	1	NA	0	Princi B	1	1	1	0	0	NA	12	0	0	0	0	0	0	1	NA	NA	NA	NA	0
38	0	44	4	73	1	1	4	1	1	1	1	1	1	1	1	1	1	1	NA	0	Dafalgan	1	2	1	2	1	1	NA	0	0	0	0	0	0	0	0	1	0	0	0
38	0	44	4	73	1	1	4	1	1	1	1	1	1	1	1	1	1	1	NA	0	Lovenox	12	1	1	1	1	3	NA	0	0	0	0	0	0	0	0	0	0	0	0
38	0	44	4	73	1	1	4	1	1	1	1	1	1	1	1	1	1	1	1	0	bionolyte G5	12	0	0	1	1	2	NA	0	0	0	NA	NA	NA	NA	0	0	0	0	0
38	0	44	5	73	1	1	4	1	1	1	1	1	1	1	1	1	1	1	NA	0	Valium	1	1	1	1	1	1	NA	0	0	0	0	0	0	0	0	0	0	0	0
38	0	44	5	73	1	1	4	1	1	1	1	1	1	1	1	1	1	1	NA	0	Princi B	1	1	1	0	0	NA	12	0	0	0	0	0	0	1	0	0	0	0	0
38	0	44	5	73	1	1	4	1	1	1	1	1	1	1	1	1	1	1	NA	0	Dafalgan	1	2	1	2	1	1	NA	0	0	0	0	0	0	0	0	1	0	0	0
38	0	44	5	73	1	1	4	1	1	1	1	1	1	1	1	1	1	1	NA	0	Dafalgan	1	2	1	0	0	NA	6	0	0	0	0	0	0	0	NA	NA	NA	NA	0
38	0	44	5	73	1	NA	NA	NA	NA	NA	NA	NA	NA	NA	NA	NA	NA	NA	NA	NA	Tardyferon B9	1	1	1	1	1	1	NA	NA	NA	NA	NA	NA	NA	NA	NA	NA	NA	NA	1
39	0	87	20	72	1	1	4	1	1	1	1	1	1	1	1	1	1	1	NA	0	Dafalgan	1	2	1	2	1	1	NA	0	0	0	0	0	0	0	0	0	0	0	0
39	0	87	20	72	1	1	4	1	1	1	1	1	1	1	1	1	1	1	NA	1	Contramal LP	1	1	1	1	1	1	NA	0	0	0	0	0	0	0	0	0	0	0	0
39	0	87	20	72	1	1	4	1	1	1	1	1	1	1	1	1	1	1	NA	0	lovenox	12	1	1	1	1	3	NA	0	0	0	0	0	0	0	0	0	0	0	0
39	0	87	20	72	1	1	4	1	1	1	1	1	1	1	1	1	1	1	NA	0	Piascledine	1	0	0	1	1	1	NA	0	0	0	NA	NA	NA	NA	0	0	0	0	0
39	0	87	20	72	1	1	4	1	1	1	1	1	1	1	1	1	1	1	NA	0	Toco	1	0	0	2	1	1	NA	0	0	0	NA	NA	NA	NA	0	0	0	0	0
39	0	87	20	72	1	1	4	1	1	1	1	1	1	1	1	1	1	1	NA	0	Soriatane	1	0	0	1	1	1	NA	0	0	0	NA	NA	NA	NA	0	0	0	1	0
39	0	87	20	72	1	NA	NA	NA	NA	NA	NA	NA	NA	NA	NA	NA	NA	NA	NA	NA	Valaciclovir	1	0	0	1	1	1	NA	NA	NA	NA	NA	NA	NA	NA	NA	NA	NA	NA	1
39	0	87	21	72	1	1	4	1	1	1	1	1	1	1	1	1	1	1	NA	0	Dafalgan	1	2	1	2	1	1	NA	0	0	0	0	0	0	0	0	0	0	0	0
39	0	87	21	72	1	1	4	1	1	1	1	1	1	1	1	1	1	1	NA	1	Contramal LP	1	1	1	0	0	NA	6	0	0	0	0	0	0	0	NA	NA	NA	NA	0
39	0	87	21	72	1	1	4	1	1	1	1	1	1	1	1	1	1	1	NA	0	lovenox	12	1	1	1	1	3	NA	0	0	0	0	0	0	0	0	0	0	0	0
39	0	87	21	72	1	1	4	1	1	1	1	1	1	1	1	1	1	1	NA	0	Tardyferon B9	1	4	1	1	1	1	NA	0	0	0	0	0	1	0	0	0	0	0	0
39	0	87	21	72	1	1	4	1	1	1	1	1	1	1	1	1	1	1	NA	0	Cordarone	1	1	1	1	1	1	NA	0	0	0	0	0	0	0	0	0	0	0	0
39	0	87	21	72	1	1	4	1	1	1	1	1	1	1	1	1	1	1	NA	0	Zyloric	1	1	1	0	0	NA	6	0	0	0	0	0	0	0	NA	NA	NA	NA	0
39	0	87	21	72	1	1	4	1	1	1	1	1	1	1	1	1	1	1	NA	0	Bisoce gé	1	1	1	1	1	1	NA	0	0	0	0	0	0	0	0	0	0	0	0
39	0	87	21	72	1	1	4	1	1	1	1	1	1	1	1	1	1	1	NA	0	Bisoce gé	1	1	1	1	1	1	NA	0	0	0	0	0	0	0	0	0	0	0	0
39	0	87	21	72	1	1	4	1	1	1	1	1	1	1	1	1	1	1	NA	0	Lasilix faible	1	1	1	1	1	1	NA	0	0	0	0	0	0	0	0	0	0	0	0
39	0	87	21	72	1	1	4	1	1	1	1	1	1	1	1	1	1	1	NA	0	Aldactone	1	1	1	0,5	1	1	NA	0	0	0	0	0	0	0	0	0	0	0	0
39	0	87	21	72	1	1	4	1	1	1	1	1	1	1	1	1	1	1	NA	0	Lasilix retard	1	0	0	0	0	NA	ND	0	0	0	NA	NA	NA	NA	NA	NA	NA	NA	0
39	0	87	21	72	1	1	4	1	1	1	1	1	1	1	1	1	1	1	NA	0	Movicol	3	0	0	0	0	NA	ND	0	0	0	NA	NA	NA	NA	NA	NA	NA	NA	0
39	0	87	21	72	1	1	4	1	1	1	1	1	1	1	1	1	1	1	NA	0	Tardyferon B9	1	0	1	1	1	1	NA	0	0	0	0	0	0	0	0	0	0	0	0
39	0	87	21	72	1	1	4	1	1	1	1	1	1	1	1	1	1	1	NA	0	Dafalgan	1	2	1	2	1	1	NA	0	0	0	0	0	0	0	0	0	0	0	0
40	1	55	1	55	0	1	1	1	1	1	1	1	1	1	1	1	1	1	NA	0	Ixprim	1	0	0	1	1	1	NA	0	0	0	NA	NA	NA	NA	0	0	0	0	0
40	1	55	1	55	0	1	1	1	1	1	1	1	1	1	1	1	1	1	NA	0	Valaciclovir	1	0	0	1	1	1	NA	0	0	0	NA	NA	NA	NA	0	0	0	0	0
40	1	55	1	55	0	1	1	1	1	1	1	1	1	1	1	1	1	1	1	0	bionolyte G5	12	0	0	1	1	2	NA	0	0	0	NA	NA	NA	NA	0	0	0	0	0
40	1	55	1	55	0	1	1	1	1	1	1	1	1	1	1	1	1	1	NA	0	Ixprim	1	0	0	1	1	1	NA	0	0	0	NA	NA	NA	NA	0	0	0	0	0
41	1	55	81	95	1	1	4	1	1	1	1	1	1	1	1	1	1	1	NA	0	Gabapentine	1	3	1	3	1	1	NA	0	0	0	0	0	0	0	0	0	0	0	0
41	1	55	81	95	1	1	4	1	1	1	1	1	1	1	1	1	1	1	NA	0	Ixprim	1	1	1	1	1	1	NA	0	0	0	0	0	0	0	0	0	0	0	0
41	1	55	81	95	1	1	4	1	1	1	1	1	1	1	1	1	1	1	NA	0	Lovenox	12	1	1	1	1	3	NA	0	0	0	0	0	0	0	0	0	0	0	0
41	1	55	81	95	1	1	4	1	1	1	1	1	1	1	1	1	1	1	NA	1	Atarax	1	0	0	0	0	NA	5	0	0	0	NA	NA	NA	NA	NA	NA	NA	NA	0
41	1	55	82	95	1	1	4	1	1	1	1	1	1	1	1	1	1	1	NA	0	Gabapentine	1	2	1	2	1	1	NA	0	0	0	0	0	0	0	0	0	0	0	0
41	1	55	82	95	1	1	4	1	1	1	1	1	1	1	1	1	1	1	NA	0	Ixprim	1	1	1	1	1	1	NA	0	0	0	0	0	0	0	0	0	0	0	0
41	1	55	82	95	1	1	4	1	1	1	1	1	1	1	1	1	1	1	NA	0	Venlafaxine	1	2	1	2	1	1	NA	0	0	0	0	0	0	0	0	0	0	0	0
41	1	55	82	95	1	1	4	1	1	1	1	1	1	1	1	1	1	1	NA	0	Bisoce gé	1	1	1	0,5	1	1	NA	0	0	0	0	0	0	0	0	0	0	0	0
41	1	55	82	95	1	1	4	1	1	1	1	1	1	1	1	1	1	1	NA	0	Cetirizine	1	1	1	1	1	1	NA	0	0	0	0	0	0	0	0	0	0	0	0
41	1	55	82	95	1	1	4	1	1	1	1	1	1	1	1	1	1	1	NA	0	Versatis	5	0	0	1	1	5	NA	0	0	0	NA	NA	NA	NA	0	0	0	0	0
41	1	55	82	95	1	1	4	1	1	1	1	1	1	1	1	1	1	1	NA	0	Amycor	4	0	0	1	1	5	NA	0	0	0	NA	NA	NA	NA	0	0	0	0	0
41	1	55	82	95	1	1	4	1	1	1	1	1	1	1	1	1	1	1	NA	0	Diprosone	4	0	0	1	1	5	NA	0	0	0	NA	NA	NA	NA	0	0	0	0	0
41	1	55	82	95	1	1	4	1	1	1	1	1	1	1	1	1	1	1	NA	0	Gabapentine	1	2	1	2	1	1	NA	0	0	0	0	0	0	0	0	0	0	0	0
41	1	55	82	95	1	1	4	1	1	1	1	1	1	1	1	1	1	1	NA	0	Ixprim	1	1	1	1	1	1	NA	0	0	0	0	0	0	0	0	0	0	0	0
41	1	55	82	95	1	1	4	1	1	1	1	1	1	1	1	1	1	1	NA	0	Tardyferon B9	1	0	0	3	1	1	NA	0	0	0	NA	NA	NA	NA	0	0	0	0	0
42	1	38	7	39	0	1	3	1	1	1	1	1	1	1	1	1	1	1	NA	0	Ofloxacine	1	1	1	1	1	1	NA	0	0	0	0	0	0	0	0	0	0	0	0
42	1	38	7	39	0	1	3	1	1	1	1	1	1	1	1	1	1	1	NA	0	Dafalgan	1	2	1	2	1	1	NA	0	0	0	0	0	0	0	0	0	0	0	0
42	1	38	7	39	0	1	3	1	1	1	1	1	1	1	1	1	1	1	NA	0	Rifadine	1	2	1	2	1	1	NA	0	0	0	0	0	0	0	0	0	0	0	0
42	1	38	7	39	0	1	3	1	1	1	1	1	1	1	1	1	1	1	1	0	bionolyte G5	12	0	0	0	0	NA	ND	0	0	0	NA	NA	NA	NA	NA	NA	NA	NA	0
42	1	38	8	39	0	1	3	1	1	1	1	1	1	1	1	1	1	1	NA	0	Ofloxacine	1	1	1	1	1	1	NA	0	0	0	0	0	0	0	0	0	0	0	0
42	1	38	8	39	0	1	3	1	1	1	1	1	1	1	1	1	1	1	NA	0	Dafalgan	1	2	1	2	1	1	NA	0	0	0	0	0	0	0	0	0	0	0	0
42	1	38	8	39	0	1	3	1	1	1	1	1	1	1	1	1	1	1	NA	0	Rifadine	1	2	1	2	1	1	NA	0	0	0	0	0	0	0	0	0	0	0	0
42	1	38	8	39	0	1	3	1	1	1	1	1	1	1	1	1	1	1	NA	0	Calcidose vit D3	3	1	1	1	1	1	NA	0	0	0	0	0	0	0	0	0	0	0	0
42	1	38	8	39	0	1	3	1	1	1	1	1	1	1	1	1	1	1	NA	0	Seroplex	1	0	0	1	1	1	NA	0	0	0	NA	NA	NA	NA	0	0	0	0	0
42	1	38	8	39	0	1	3	1	1	1	1	1	1	1	1	1	1	1	NA	0	Ofloxacine	1	1	1	1	1	1	NA	0	0	0	0	0	0	0	0	0	0	0	0
42	1	38	8	39	0	1	3	1	1	1	1	1	1	1	1	1	1	1	NA	0	Dafalgan	1	2	1	2	1	1	NA	0	0	0	0	0	0	0	0	0	0	0	0
43	1	56	4	80	1	1	4	1	1	1	1	1	1	1	1	1	1	1	NA	0	Dafalgan	1	2	1	2	1	1	NA	0	0	0	0	0	0	0	0	0	0	0	0
43	1	56	4	80	1	1	4	1	1	1	1	1	1	1	1	1	1	1	NA	0	Contramal LP	1	1	1	1	1	1	NA	0	0	0	0	0	0	0	0	0	0	0	0
43	1	56	4	80	1	1	4	1	1	1	1	1	1	1	1	1	1	1	NA	0	Inexium	1	1	1	1	1	1	NA	0	0	0	0	0	0	0	0	0	0	0	0
43	1	56	4	80	1	1	4	1	1	1	1	1	1	1	1	1	1	1	1	0	Lovenox	12	0	0	1	1	3	NA	0	0	0	NA	NA	NA	NA	0	0	0	0	0
43	1	56	4	80	1	NA	NA	NA	NA	NA	NA	NA	NA	NA	NA	NA	NA	NA	NA	NA	bionolyte G5	12	0	0	1	1	2	NA	NA	NA	NA	NA	NA	NA	NA	NA	NA	NA	NA	1
43	1	56	5	80	1	1	4	1	1	1	1	1	1	1	1	1	1	1	NA	0	Dafalgan	1	2	1	2	1	1	NA	0	0	0	0	0	0	0	0	0	0	0	0
43	1	56	5	80	1	1	4	1	1	1	1	1	1	1	1	1	1	1	NA	0	Contramal LP	1	1	1	1	1	1	NA	0	0	0	0	0	0	0	0	0	0	0	0
43	1	56	5	80	1	1	4	1	1	1	1	1	1	1	1	1	1	1	NA	1	Movicol	3	0	0	0	0	NA	5	0	0	0	NA	NA	NA	NA	NA	NA	NA	NA	0
43	1	56	5	80	1	1	4	1	1	1	1	1	1	1	1	1	1	1	NA	0	Dafalgan	1	2	1	2	1	1	NA	0	0	0	0	0	0	0	0	0	0	0	0
44	0	30	1	ND	1	NA	NA	NA	NA	NA	NA	NA	NA	NA	NA	NA	NA	NA	NA	NA	Dafalgan	1	0	0	2	1	1	NA	NA	NA	NA	NA	NA	NA	NA	NA	NA	NA	NA	1
44	0	30	1	ND	1	NA	NA	NA	NA	NA	NA	NA	NA	NA	NA	NA	NA	NA	NA	NA	Contramal LP	1	0	0	1	1	1	NA	NA	NA	NA	NA	NA	NA	NA	NA	NA	NA	NA	1
44	0	30	1	ND	1	1	1	1	1	1	1	1	1	1	1	1	1	1	NA	0	Acupan	12	0	0	0	0	NA	ND	0	0	0	NA	NA	NA	NA	NA	NA	NA	NA	0
44	0	30	1	ND	1	1	1	1	1	1	1	1	1	1	1	1	1	1	NA	1	Oxynormoro	1	0	0	0	0	NA	5	0	0	0	NA	NA	NA	NA	NA	NA	NA	NA	0
44	0	30	1	ND	1	1	1	1	1	1	1	1	1	1	1	1	1	1	NA	1	Movicol	3	0	0	0	0	NA	5	0	0	0	NA	NA	NA	NA	NA	NA	NA	NA	0
44	0	30	1	ND	1	1	1	1	1	1	1	1	1	1	1	1	1	1	NA	1	Naloxone	12	0	0	0	0	NA	5	0	0	0	NA	NA	NA	NA	NA	NA	NA	NA	0
44	0	30	1	ND	1	NA	NA	NA	NA	NA	NA	NA	NA	NA	NA	NA	NA	NA	NA	NA	Dafalgan	1	0	0	2	1	1	NA	NA	NA	NA	NA	NA	NA	NA	NA	NA	NA	NA	1
44	0	30	1	ND	1	1	1	1	1	1	1	1	1	1	1	1	1	1	NA	0	Acupan	12	0	0	0	0	NA	ND	0	0	0	NA	NA	NA	NA	NA	NA	NA	NA	0
44	0	30	1	ND	1	1	1	1	1	1	1	1	1	1	1	1	1	1	NA	1	Oxynormoro	1	0	0	0	0	NA	5	0	0	0	NA	NA	NA	NA	NA	NA	NA	NA	0
44	0	30	1	ND	1	1	1	1	1	1	1	1	1	1	1	1	1	1	NA	1	Naloxone	12	0	0	0	0	NA	5	0	0	0	NA	NA	NA	NA	NA	NA	NA	NA	0
45	1	85	35	66	0	1	1	1	1	1	1	1	1	1	1	1	1	1	NA	1	Dafalgan	1	2	1	2	1	1	NA	0	0	0	0	0	0	0	0	1	0	0	0
45	1	85	35	66	0	1	1	1	1	1	1	1	1	1	1	1	1	1	NA	0	Simvastatine	1	1	1	1	1	1	NA	0	0	0	0	0	0	0	0	0	0	0	0
45	1	85	35	66	0	1	1	1	1	1	1	1	1	1	1	1	1	1	1	0	Ceftriaxone	12	0	0	1	1	2	NA	0	0	0	NA	NA	NA	NA	0	0	0	0	0
45	1	85	35	66	0	1	1	1	1	1	1	1	1	1	1	1	1	1	NA	1	Imovane	1	0	0	0	0	NA	5	0	0	0	NA	NA	NA	NA	NA	NA	NA	NA	0
45	1	85	35	66	0	1	1	1	1	1	1	1	1	1	1	1	1	1	1	0	bionolyte G5	12	0	0	0	0	NA	ND	0	0	0	NA	NA	NA	NA	NA	NA	NA	NA	0
45	1	85	35	66	0	1	1	1	1	1	1	1	1	1	1	1	1	1	1	0	Loxen	1	0	0	0	0	NA	ND	0	0	0	NA	NA	NA	NA	NA	NA	NA	NA	0
45	1	85	36	66	0	1	1	1	1	1	1	1	1	1	1	1	1	1	NA	1	Dafalgan	1	2	1	2	1	1	NA	0	0	0	0	0	0	0	0	1	0	0	0
45	1	85	36	66	0	1	1	1	1	1	1	1	1	1	1	1	1	1	1	0	Loxen	1	0	0	0	0	NA	ND	0	0	0	NA	NA	NA	NA	NA	NA	NA	NA	0
45	1	85	36	66	0	1	1	1	1	1	1	1	1	1	1	1	1	1	NA	1	Dafalgan	1	2	1	2	1	1	NA	0	0	0	0	0	0	0	0	1	0	0	0
45	1	85	36	66	0	1	1	1	1	1	1	1	1	1	1	1	1	1	NA	0	Simvastatine	1	1	1	1	1	1	NA	0	0	0	0	0	0	1	0	0	0	1	0
45	1	85	36	66	0	1	1	1	1	1	1	1	1	1	1	1	1	1	1	0	Loxen	1	0	0	0	0	NA	ND	0	0	0	NA	NA	NA	NA	NA	NA	NA	NA	0
45	1	85	36	66	0	1	1	1	1	1	1	1	1	1	1	1	1	1	1	0	Tardyferon B9	1	2	1	1	1	1	NA	0	0	0	0	0	0	0	0	0	0	0	0
46	1	88	17	59	1	1	4	1	1	1	1	1	1	1	1	1	1	1	1	0	Dafalgan	1	2	1	2	1	1	NA	0	0	0	0	0	0	0	0	0	0	0	0
46	1	88	17	59	1	1	4	1	1	1	1	1	1	1	1	1	1	1	1	0	Inexium	1	1	1	1	1	1	NA	0	0	0	0	0	0	0	0	0	0	0	0
46	1	88	17	59	1	1	4	1	1	1	1	1	1	1	1	1	1	1	1	0	Tiapridal	1	1	1	1	1	1	NA	0	0	0	0	0	0	0	0	0	0	0	0
46	1	88	17	59	1	1	4	1	1	1	1	1	1	1	1	1	1	1	1	0	Simvastatine	1	1	1	1	1	1	NA	0	0	0	0	0	0	0	0	0	0	0	0
46	1	88	17	59	1	NA	NA	NA	NA	NA	NA	NA	NA	NA	NA	NA	NA	NA	NA	NA	Lovenox	1	0	0	1	1	3	NA	NA	NA	NA	NA	NA	NA	NA	NA	NA	NA	NA	1
46	1	88	17	59	1	1	4	1	1	1	1	1	1	1	1	1	1	1	1	0	Acupan	12	0	0	0	0	NA	ND	0	0	0	NA	NA	NA	NA	NA	NA	NA	NA	0
46	1	88	18	59	1	1	4	1	1	1	1	1	1	1	1	1	1	1	1	0	Dafalgan	1	4	1	2	1	1	NA	0	0	0	0	0	1	0	0	0	0	0	0
46	1	88	18	59	1	1	4	1	1	1	1	1	1	1	1	1	1	1	1	0	Tiapridal	1	1	1	1	1	1	NA	0	0	0	0	0	0	0	0	0	0	0	0
46	1	88	18	59	1	1	4	1	1	1	1	1	1	1	1	1	1	1	1	0	Acupan	12	0	0	0	0	NA	ND	0	0	0	NA	NA	NA	NA	NA	NA	NA	NA	0
46	1	88	18	59	1	1	4	1	1	1	1	1	1	1	1	1	1	1	1	1	Lovenox	1	0	0	0	0	NA	5	0	0	0	NA	NA	NA	NA	NA	NA	NA	NA	0
47	1	83	19	65	1	NA	NA	NA	NA	NA	NA	NA	NA	NA	NA	NA	NA	NA	NA	NA	Paracetamol	3	2	1	2	1	1	NA	NA	NA	NA	NA	NA	NA	NA	NA	NA	NA	NA	1
47	1	83	19	65	1	1	4	1	1	1	1	1	1	1	1	1	1	1	NA	1	Diffu K	1	1	1	1	1	1	NA	0	0	0	0	0	0	0	0	0	0	0	0
47	1	83	19	65	1	1	4	1	1	1	1	1	1	1	1	1	1	1	NA	1	Loxen LP	1	1	1	0	0	NA	ND	0	0	0	0	0	0	0	NA	NA	NA	NA	0
47	1	83	19	65	1	1	4	1	1	1	1	1	1	1	1	1	1	1	NA	1	Lexomil	1	1.5	1	0	0	NA	ND	0	0	0	0	0	0	0	NA	NA	NA	NA	0
47	1	83	19	65	1	1	4	1	1	1	1	1	1	1	1	1	1	1	NA	1	Stilnox	1	1	1	0	0	NA	11	0	0	0	0	0	0	0	NA	NA	NA	NA	0
47	1	83	19	65	1	1	4	1	1	1	1	1	1	1	1	1	1	1	NA	0	Modopar	1	0	0	1	1	1	NA	0	0	0	NA	NA	NA	NA	0	0	0	0	0
47	1	83	19	65	1	1	4	1	1	1	1	1	1	1	1	1	1	1	NA	1	Lovenox	12	0	0	1	1	3	NA	0	0	0	0	0	0	0	0	0	0	0	0
47	1	83	19	65	1	1	4	1	1	1	1	1	1	1	1	1	1	1	1	0	Claforan	12	1	1	1	1	2	NA	0	0	0	0	0	0	0	0	0	0	0	0
47	1	83	19	65	1	1	4	1	1	1	1	1	1	1	1	1	1	1	1	0	bionolyte G5	12	0	0	1	1	2	NA	0	0	0	NA	NA	NA	NA	0	0	0	0	0
47	1	83	20	65	1	NA	NA	NA	NA	NA	NA	NA	NA	NA	NA	NA	NA	NA	NA	NA	Paracetamol	3	2	1	0	0	NA	6	NA	NA	NA	NA	NA	NA	NA	NA	NA	NA	NA	1
47	1	83	20	65	1	1	4	1	1	1	1	1	1	1	1	1	1	1	NA	1	Diffu K	1	1	1	1	1	1	NA	0	0	0	0	0	0	0	0	0	0	0	0
47	1	83	20	65	1	1	4	1	1	1	1	1	1	1	1	1	1	1	NA	1	Loxen LP	1	1	1	1	1	1	NA	0	0	0	0	0	0	0	0	0	0	0	0
47	1	83	20	65	1	1	4	1	1	1	1	1	1	1	1	1	1	1	1	0	Claforan	12	1	1	1	1	2	NA	0	0	0	0	0	0	0	0	0	0	0	0
47	1	83	20	65	1	1	4	1	1	1	1	1	1	1	1	1	1	1	NA	0	Modopar	1	0	0	1	1	1	NA	0	0	0	NA	NA	NA	NA	0	0	0	0	0
47	1	83	20	65	1	1	4	1	1	1	1	1	1	1	1	1	1	1	NA	1	Valsartan	1	10	1	2	1	1	NA	0	0	0	0	0	1	0	0	0	0	0	0
47	1	83	20	65	1	1	4	1	1	1	1	1	1	1	1	1	1	1	NA	0	Tardyferon B9	1	2	1	2	1	1	NA	0	0	0	0	0	0	0	0	0	0	0	0
47	1	83	20	65	1	1	4	1	1	1	1	1	1	1	1	1	1	1	NA	0	Mianserine	1	1	1	1	1	1	NA	0	0	0	0	0	0	0	0	0	0	0	0
47	1	83	20	65	1	1	4	1	1	1	1	1	1	1	1	1	1	1	NA	0	Azilect	1	1	1	1	1	1	NA	0	0	0	0	0	0	0	0	0	0	0	0
47	1	83	20	65	1	1	4	1	1	1	1	1	1	1	1	1	1	1	NA	1	Normacol	9	0	0	0	0	NA	5	0	0	0	NA	NA	NA	NA	NA	NA	NA	NA	0
47	1	83	19	65	1	NA	NA	NA	NA	NA	NA	NA	NA	NA	NA	NA	NA	NA	NA	NA	Paracetamol	3	2	1	0	0	NA	6	NA	NA	NA	NA	NA	NA	NA	NA	NA	NA	NA	1
47	1	83	19	65	1	1	4	1	1	1	1	1	1	1	1	1	1	1	1	0	Claforan	12	1	1	1	1	2	NA	0	0	0	0	0	0	0	0	0	0	0	0
47	1	83	19	65	1	1	4	1	1	1	1	1	1	1	1	1	1	1	NA	0	Modopar	1	0	0	1	1	1	NA	0	0	0	NA	NA	NA	NA	0	0	0	0	0
48	0	46	5	ND	0	1	4	1	1	1	1	1	1	1	1	1	1	1	NA	0	Augmentin	3	1	1	1	1	1	NA	0	0	0	0	0	0	0	0	0	0	0	0
48	0	46	5	ND	0	1	4	1	1	1	1	1	1	1	1	1	1	1	NA	1	Valium	1	1	1	1	1	1	NA	0	0	0	0	0	0	0	0	0	0	0	0
48	0	46	5	ND	0	1	4	1	1	1	1	1	1	1	1	1	1	1	NA	1	Oxynormoro	1	0	0	1	1	1	NA	0	0	0	NA	NA	NA	NA	0	0	0	0	0
48	0	46	6	ND	0	1	4	1	1	1	1	1	1	1	1	1	1	1	NA	0	Augmentin	3	1	1	1	1	1	NA	0	0	0	0	0	0	0	0	0	0	0	0
48	0	46	6	ND	0	1	4	1	1	1	1	1	1	1	1	1	1	1	NA	1	Valium	1	1	1	1	1	1	NA	0	0	0	0	0	0	0	0	0	0	0	0
48	0	46	6	ND	0	1	4	1	1	1	1	1	1	1	1	1	1	1	NA	1	Oxynormoro	1	0	0	1	1	1	NA	0	0	0	NA	NA	NA	NA	0	0	0	0	0
48	0	46	6	ND	0	NA	NA	NA	NA	NA	NA	NA	NA	NA	NA	NA	NA	NA	NA	NA	Dafalgan	1	2	1	2	1	1	NA	NA	NA	NA	NA	NA	NA	NA	NA	NA	NA	NA	1
48	0	46	6	ND	0	1	4	1	1	1	1	1	1	1	1	1	1	1	NA	0	Methadone	1	0	0	1	1	1	NA	0	0	0	NA	NA	NA	NA	0	0	0	0	0
48	0	46	6	ND	0	1	4	1	1	1	1	1	1	1	1	1	1	1	NA	0	Prezista	1	0	0	2	1	1	NA	0	0	0	NA	NA	NA	NA	0	0	0	0	0
48	0	46	6	ND	0	1	4	1	1	1	1	1	1	1	1	1	1	1	NA	0	Truvada	1	0	0	1	1	1	NA	0	0	0	NA	NA	NA	NA	0	0	0	1	0
48	0	46	6	ND	0	1	4	1	1	1	1	1	1	1	1	1	1	1	NA	0	Norvir	1	0	0	1	1	1	NA	0	0	0	NA	NA	NA	NA	0	0	0	0	0
48	0	46	6	ND	0	NA	NA	NA	NA	NA	NA	NA	NA	NA	NA	NA	NA	NA	NA	NA	Dafalgan	1	2	1	0	0	NA	13	NA	NA	NA	NA	NA	NA	NA	NA	NA	NA	NA	1
48	0	46	6	ND	0	1	4	1	1	1	1	1	1	1	1	1	1	1	NA	1	Valium	1	1	1	0	0	NA	5	0	0	0	0	0	0	0	NA	NA	NA	NA	0
48	0	46	6	ND	0	1	4	1	1	1	1	1	1	1	1	1	1	1	NA	0	Augmentin	3	1	1	1	1	1	NA	0	0	0	0	0	0	0	0	0	0	0	0
49	0	50	7	ND	1	1	4	1	1	1	1	1	1	1	1	1	1	1	NA	0	Dafalgan	1	2	1	1	1	1	NA	0	0	0	0	0	0	0	0	0	0	0	0
49	0	50	7	ND	1	1	4	1	1	1	1	1	1	1	1	1	1	1	NA	0	Lovenox	12	0	0	1	1	3	NA	0	0	0	0	0	0	0	0	0	0	1	0
49	0	50	7	ND	1	1	4	1	1	1	1	1	1	1	1	1	1	1	NA	0	Acupan	12	0	0	1	1	1	NA	0	0	0	NA	NA	NA	NA	0	0	0	0	0
49	0	50	7	ND	1	1	4	1	1	1	1	1	1	1	1	1	1	1	NA	1	Oxynormoro	1	0	0	0	0	NA	5	0	0	0	NA	NA	NA	NA	NA	NA	NA	NA	0
49	0	50	8	ND	1	1	4	1	1	1	1	1	1	1	1	1	1	1	NA	0	Dafalgan	1	2	1	1	1	1	NA	0	0	0	0	0	0	0	0	0	0	0	0
49	0	50	8	ND	1	1	4	1	1	1	1	1	1	1	1	1	1	1	NA	0	Acupan	12	1	1	0	0	NA	ND	0	0	0	0	0	0	0	NA	NA	NA	NA	0
49	0	50	8	ND	1	1	4	1	1	1	1	1	1	1	1	1	1	1	NA	1	Oxynormoro	1	0	0	1	1	1	NA	0	0	0	NA	NA	NA	NA	0	0	0	0	0
49	0	50	8	ND	1	1	4	1	1	1	1	1	1	1	1	1	1	1	NA	0	Dafalgan	1	2	1	1	1	1	NA	0	0	0	0	0	0	0	0	0	0	0	0
49	0	50	8	ND	1	1	4	1	1	1	1	1	1	1	1	1	1	1	NA	0	Acupan	12	1	1	0	0	NA	ND	0	0	0	0	0	0	0	0	NA	NA	NA	0
49	0	50	8	ND	1	1	4	1	1	1	1	1	1	1	1	1	1	1	NA	1	Oxynormoro	1	0	0	0	0	NA	5	0	0	0	NA	NA	NA	NA	NA	NA	NA	NA	0
50	0	50	47	ND	1	1	4	1	1	1	1	1	1	1	1	1	1	1	NA	0	Gabapentine	1	2	1	2	1	1	NA	0	0	0	0	0	0	0	0	0	0	0	0
50	0	50	47	ND	1	1	4	1	1	1	1	1	1	1	1	1	1	1	NA	1	Acupan	12	1	1	0	0	NA	5	0	0	0	0	0	0	0	0	0	0	0	0
50	0	50	47	ND	1	1	4	1	1	1	1	1	1	1	1	1	1	1	NA	0	Dafalgan	1	2	1	2	1	1	NA	0	0	0	0	0	0	0	0	0	0	0	0
50	0	50	47	ND	1	1	4	1	1	1	1	1	1	1	1	1	1	1	NA	0	Lovenox	12	0	0	1	1	3	NA	0	0	0	NA	NA	NA	NA	0	0	0	0	0
50	0	50	47	ND	1	1	4	1	1	1	1	1	1	1	1	1	1	1	NA	1	Stilnox	1	0	0	0	0	NA	11	0	0	0	NA	NA	NA	NA	NA	NA	NA	NA	0
50	0	50	47	ND	1	1	4	1	1	1	1	1	1	1	1	1	1	1	NA	0	Atarax	1	0	0	0	0	NA	11	0	0	0	NA	NA	NA	NA	NA	NA	NA	NA	0
50	0	50	47	ND	1	1	4	1	1	1	1	1	1	1	1	1	1	1	NA	1	Oxynormoro	1	0	0	0	0	NA	5	0	0	0	NA	NA	NA	NA	NA	NA	NA	NA	0
50	0	50	47	ND	1	1	4	1	1	1	1	1	1	1	1	1	1	1	NA	1	Movicol	3	0	0	0	0	NA	5	0	0	0	NA	NA	NA	NA	NA	NA	NA	NA	0
50	0	50	47	ND	1	1	4	1	1	1	1	1	1	1	1	1	1	1	NA	1	Naloxone	12	0	0	0	0	NA	5	0	0	0	NA	NA	NA	NA	NA	NA	NA	NA	0
50	0	50	47	ND	1	NA	NA	NA	NA	NA	NA	NA	NA	NA	NA	NA	NA	NA	NA	NA	bionolyte G5	12	0	0	0	0	NA	ND	NA	NA	NA	NA	NA	NA	NA	NA	NA	NA	NA	0
50	0	50	48	ND	1	1	4	1	1	1	1	1	1	1	1	1	1	1	NA	0	Gabapentine	1	2	1	2	1	1	NA	0	0	0	0	0	0	0	0	0	0	0	0
50	0	50	48	ND	1	1	4	1	1	1	1	1	1	1	1	1	1	1	NA	1	Acupan	12	1	1	0	0	NA	5	0	0	0	0	0	0	0	0	0	0	0	0
50	0	50	48	ND	1	1	4	1	1	1	1	1	1	1	1	1	1	1	NA	0	Dafalgan	1	2	1	2	1	1	NA	0	0	0	0	0	0	0	0	0	0	0	0
50	0	50	48	ND	1	1	4	1	1	1	1	1	1	1	1	1	1	1	NA	0	Gabapentine	1	0	0	1	1	1	NA	0	0	0	NA	NA	NA	NA	0	0	0	0	0
50	0	50	48	ND	1	1	4	1	1	1	1	1	1	1	1	1	1	1	NA	0	Nicopatch	5	2	1	2	1	5	NA	0	0	0	0	0	0	0	0	0	0	0	0
50	0	50	48	ND	1	1	4	1	1	1	1	1	1	1	1	1	1	1	NA	0	Nicopatch	5	2	1	2	1	5	NA	0	0	0	0	0	0	0	0	0	0	0	0
50	0	50	48	ND	1	1	4	1	1	1	1	1	1	1	1	1	1	1	NA	0	Cancidas	12	0	0	0	0	NA	ND	0	0	0	NA	NA	NA	NA	NA	NA	NA	NA	0
50	0	50	48	ND	1	1	4	1	1	1	1	1	1	1	1	1	1	1	NA	1	Oxynormoro	1	0	0	0	0	NA	5	0	0	0	NA	NA	NA	NA	NA	NA	NA	NA	0
50	0	50	48	ND	1	1	4	1	1	1	1	1	1	1	1	1	1	1	NA	1	Movicol	3	0	0	0	0	NA	5	0	0	0	NA	NA	NA	NA	NA	NA	NA	NA	0
50	0	50	48	ND	1	1	4	1	1	1	1	1	1	1	1	1	1	1	NA	1	Naloxone	12	0	0	0	0	NA	5	0	0	0	NA	NA	NA	NA	NA	NA	NA	NA	0
50	0	50	48	ND	1	1	4	1	1	1	1	1	1	1	1	1	1	1	NA	1	Acupan	12	1	1	0	0	NA	5	0	0	0	0	0	0	0	0	0	0	0	0
50	0	50	48	ND	1	1	4	1	1	1	1	1	1	1	1	1	1	1	NA	0	Dafalgan	1	2	1	2	1	1	NA	0	0	0	0	0	0	0	0	0	0	0	0
50	0	50	48	ND	1	1	4	1	1	1	1	1	1	1	1	1	1	1	NA	1	Oxynormoro	1	0	0	0	0	NA	5	0	0	0	NA	NA	NA	NA	NA	NA	NA	NA	0
50	0	50	48	ND	1	1	4	1	1	1	1	1	1	1	1	1	1	1	NA	1	Naloxone	12	0	0	0	0	NA	5	0	0	0	NA	NA	NA	NA	NA	NA	NA	NA	0
51	0	29	2	ND	0	1	4	1	1	1	1	1	1	1	1	1	1	1	NA	0	Augmentin	3	1	1	1	1	1	NA	0	0	0	0	0	0	0	0	0	0	0	0
51	0	29	2	ND	0	1	4	1	1	1	1	1	1	1	1	1	1	1	NA	0	Biprofenid LP	1	1	1	1	1	1	NA	0	0	0	0	0	0	0	0	0	0	0	0
51	0	29	2	ND	0	1	4	1	1	1	1	1	1	1	1	1	1	1	NA	1	Contramal LP	1	1	1	1	1	1	NA	0	0	0	0	0	0	0	0	0	0	0	0
51	0	29	2	ND	0	1	4	1	1	1	1	1	1	1	1	1	1	1	NA	0	Inexium	1	1	1	1	1	1	NA	0	0	0	0	0	0	0	0	0	0	1	0
51	0	29	2	ND	0	1	4	1	1	1	1	1	1	1	1	1	1	1	NA	0	Dafalgan	1	2	1	2	1	1	NA	0	0	0	0	0	0	0	0	0	0	0	0
51	0	29	2	ND	0	1	4	1	1	1	1	1	1	1	1	1	1	1	NA	0	Augmentin	3	1	1	1	1	1	NA	0	0	0	0	0	0	0	0	0	0	0	0
51	0	29	2	ND	0	1	4	1	1	1	1	1	1	1	1	1	1	1	NA	0	Biprofenid LP	1	1	1	1	1	1	NA	0	0	0	0	0	0	0	0	0	0	0	0
51	0	29	2	ND	0	1	4	1	1	1	1	1	1	1	1	1	1	1	NA	1	Contramal LP	1	1	1	1	1	1	NA	0	0	0	0	0	0	0	0	0	0	0	0
51	0	29	2	ND	0	1	4	1	1	1	1	1	1	1	1	1	1	1	NA	0	Dafalgan	1	2	1	2	1	1	NA	0	0	0	0	0	0	0	0	0	0	0	0
51	0	29	2	ND	0	1	4	1	1	1	1	1	1	1	1	1	1	1	NA	0	Dafalgan	1	2	1	2	1	1	NA	0	0	0	0	0	0	0	0	0	0	0	0
51	0	29	2	ND	0	1	4	1	1	1	1	1	1	1	1	1	1	1	NA	0	Augmentin	3	1	1	1	1	1	NA	0	0	0	0	0	0	0	0	0	0	0	0
52	1	85	25	72	1	1	4	1	1	1	1	1	1	1	1	1	1	1	NA	0	Dafalgan	1	2	1	0	0	NA	6	0	0	0	0	0	0	0	NA	NA	NA	NA	0
52	1	85	25	72	1	1	4	1	1	1	1	1	1	1	1	1	1	1	NA	1	Acupan	12	0	0	0	0	NA	5	0	0	0	NA	NA	NA	NA	NA	NA	NA	NA	0
52	1	85	25	72	1	1	4	1	1	1	1	1	1	1	1	1	1	1	NA	0	Lovenox	12	0	0	1	1	3	NA	0	0	0	NA	NA	NA	NA	NA	NA	NA	NA	0
52	1	85	26	72	1	1	4	1	1	1	1	1	1	1	1	1	1	1	NA	0	Dafalgan	1	2	1	2	1	1	NA	0	0	0	0	0	0	0	0	0	0	0	0
52	1	85	26	72	1	1	4	1	1	1	1	1	1	1	1	1	1	1	NA	1	Acupan	12	0	0	0	0	NA	5	0	0	0	NA	NA	NA	NA	NA	NA	NA	NA	0
52	1	85	26	72	1	1	4	1	1	1	1	1	1	1	1	1	1	1	NA	0	Movicol	3	0	0	0	0	NA	ND	0	0	0	NA	NA	NA	NA	NA	NA	NA	NA	0
52	1	85	26	72	1	1	4	1	1	1	1	1	1	1	1	1	1	1	NA	0	Spiriva	11	0	0	0	0	NA	ND	0	0	0	NA	NA	NA	NA	NA	NA	NA	NA	0
52	1	85	26	72	1	1	4	1	1	1	1	1	1	1	1	1	1	1	NA	0	Symbicort	11	0	0	0	0	NA	ND	0	0	0	NA	NA	NA	NA	NA	NA	NA	NA	0
52	1	85	26	72	1	1	4	1	1	1	1	1	1	1	1	1	1	1	NA	0	Dafalgan	1	2	1	2	1	1	NA	0	0	0	0	0	0	0	0	0	0	0	0
52	1	85	26	72	1	1	4	1	1	1	1	1	1	1	1	1	1	1	NA	1	Acupan	12	0	0	0	0	NA	5	0	0	0	NA	NA	NA	NA	NA	NA	NA	NA	0
52	1	85	26	72	1	1	4	1	1	1	1	1	1	1	1	1	1	1	NA	0	Spiriva	11	0	0	1	1	7	NA	0	0	0	NA	NA	NA	NA	0	0	0	1	0
53	1	90	4	ND	1	1	4	1	1	1	1	1	1	1	1	1	1	1	NA	0	Augmentin	3	2	1	2	1	1	NA	0	0	0	0	0	0	0	0	0	0	0	0
53	1	90	4	ND	1	1	4	1	1	1	1	1	1	1	1	1	1	1	NA	0	Dafalgan	1	2	1	2	1	1	NA	0	0	0	0	0	0	0	0	0	0	0	0
53	1	90	4	ND	1	1	4	1	1	1	1	1	1	1	1	1	1	1	NA	0	Calciparine	12	0	0	1	1	3	NA	0	0	0	NA	NA	NA	NA	0	0	0	0	0
53	1	90	5	ND	1	1	4	1	1	1	1	1	1	1	1	1	1	1	NA	0	Augmentin	3	2	1	2	1	1	NA	0	0	0	0	0	0	0	0	0	0	0	0
53	1	90	5	ND	1	1	4	1	1	1	1	1	1	1	1	1	1	1	NA	0	Dafalgan	1	2	1	2	1	1	NA	0	0	0	0	0	0	0	0	0	0	0	0
53	1	90	5	ND	1	1	4	1	1	1	1	1	1	1	1	1	1	1	NA	0	Calciparine	12	0	0	1	1	3	NA	0	0	0	NA	NA	NA	NA	0	0	0	0	0
53	1	90	5	ND	1	1	4	1	1	1	1	1	1	1	1	1	1	1	NA	0	Acide folique	1	1	1	1	1	1	NA	0	0	0	0	0	0	0	0	0	0	0	0
53	1	90	5	ND	1	1	4	1	1	1	1	1	1	1	1	1	1	1	NA	0	Augmentin	3	2	1	2	1	1	NA	0	0	0	0	0	0	0	0	0	0	0	0
53	1	90	5	ND	1	1	4	1	1	1	1	1	1	1	1	1	1	1	NA	0	Dafalgan	1	2	1	2	1	1	NA	0	0	0	0	0	0	0	0	0	0	0	0
54	0	79	1	ND	1	1	1	1	1	1	1	1	1	1	1	1	1	1	NA	0	Calciparine	12	1	1	1	1	3	NA	0	0	0	0	0	0	0	0	0	0	0	0
54	0	79	1	ND	1	NA	NA	NA	NA	NA	NA	NA	NA	NA	NA	NA	NA	NA	NA	NA	Dafalgan	1	0	0	2	1	1	NA	NA	NA	NA	NA	NA	NA	NA	NA	NA	NA	NA	1
54	0	79	1	ND	1	1	1	1	1	1	1	1	1	1	1	1	1	1	1	0	Glucose 5%	12	0	0	1	1	1	NA	0	0	0	NA	NA	NA	NA	0	0	0	0	0
54	0	79	1	ND	1	1	1	1	1	1	1	1	1	1	1	1	1	1	1	0	NaCl 20%	12	0	0	1	1	1	NA	0	0	0	NA	NA	NA	NA	0	0	0	0	0
54	0	79	1	ND	1	1	1	1	1	1	1	1	1	1	1	1	1	1	NA	0	Kayexalate	1	0	0	2	1	1	NA	0	0	0	NA	NA	NA	NA	0	0	0	0	0
54	0	79	2	ND	1	1	2	1	1	1	1	1	1	1	1	1	1	1	NA	0	Calciparine	12	1	1	1	1	3	NA	0	0	0	0	0	0	0	0	0	0	0	0
54	0	79	2	ND	1	1	2	1	1	1	1	1	1	1	1	1	1	1	NA	0	Kardegic	3	1	1	1	1	1	NA	0	0	0	0	0	0	0	0	0	0	0	0
54	0	79	2	ND	1	1	2	1	1	1	1	1	1	1	1	1	1	1	NA	0	Bisoce gé	1	1	1	1	1	1	NA	0	0	0	0	0	0	0	0	0	0	0	0
54	0	79	2	ND	1	1	2	1	1	1	1	1	1	1	1	1	1	1	NA	0	Tahor	1	1	1	1	1	1	NA	0	0	0	0	0	0	0	0	0	0	0	0
54	0	79	2	ND	1	1	2	1	1	1	1	1	1	1	1	1	1	1	NA	0	Chibroproscar	1	1	1	1	1	1	NA	0	0	0	0	0	0	0	0	0	0	0	0
54	0	79	2	ND	1	1	2	1	1	1	1	1	1	1	1	1	1	1	NA	0	Dafalgan	1	2	1	2	1	1	NA	0	0	0	0	0	0	0	0	0	0	0	0
54	0	79	2	ND	1	1	2	1	1	1	1	1	1	1	1	1	1	1	NA	0	Lercan	1	1	1	1	1	1	NA	0	0	0	0	0	0	0	0	0	0	0	0
54	0	79	2	ND	1	1	2	1	1	1	1	1	1	1	1	1	1	1	NA	1	Oxynormoro	1	0	0	0	0	NA	5	0	0	0	NA	NA	NA	NA	NA	NA	NA	NA	0
54	0	79	2	ND	1	1	2	1	1	1	1	1	1	1	1	1	1	1	NA	1	Movicol	3	0	0	0	0	NA	5	0	0	0	NA	NA	NA	NA	NA	NA	NA	NA	0
54	0	79	2	ND	1	1	2	1	1	1	1	1	1	1	1	1	1	1	NA	1	Naloxone	12	0	0	0	0	NA	5	0	0	0	NA	NA	NA	NA	NA	NA	NA	NA	0
54	0	79	2	ND	1	1	1	1	1	1	1	1	1	1	1	1	1	1	NA	0	Dafalgan	1	2	1	2	1	1	NA	0	0	0	0	0	0	0	0	0	0	0	0
54	0	79	2	ND	1	1	1	1	1	1	1	1	1	1	1	1	1	1	NA	1	Oxynormoro	1	0	0	1	1	1	NA	0	0	0	NA	NA	NA	NA	0	0	0	0	0
54	0	79	2	ND	1	1	1	1	1	1	1	1	1	1	1	1	1	1	NA	1	Movicol	3	1	1	1	1	1	NA	0	0	0	0	0	0	0	0	0	0	0	0
54	0	79	2	ND	1	1	2	1	1	1	1	1	1	1	1	1	1	1	NA	1	Naloxone	12	0	0	0	0	NA	5	0	0	0	NA	NA	NA	NA	NA	NA	NA	NA	0
56	1	23	9	ND	0	1	1	1	1	1	1	1	1	1	1	1	1	1	NA	0	Gabapentine	1	2	1	1	1	1	NA	0	0	0	0	0	0	0	0	0	0	0	0
56	1	23	9	ND	0	1	1	1	1	1	1	1	1	1	1	1	1	1	NA	0	Dafalgan	1	2	1	2	1	1	NA	0	0	0	0	0	0	0	0	0	0	0	0
56	1	23	9	ND	0	1	1	1	1	1	1	1	1	1	1	1	1	1	NA	0	Inexium	1	1	1	0	0	NA	ND	0	0	0	1	0	1	0	NA	NA	NA	NA	0
56	1	23	9	ND	0	1	1	1	1	1	1	1	1	1	1	1	1	1	NA	0	Lovenox	12	1	1	1	1	3	NA	0	0	0	0	0	0	0	0	0	0	0	0
56	1	23	9	ND	0	1	1	1	1	1	1	1	1	1	1	1	1	1	NA	0	Diamox	1	1	1	1	1	1	NA	0	0	0	0	0	0	0	0	0	0	0	0
56	1	23	9	ND	0	1	1	1	1	1	1	1	1	1	1	1	1	1	NA	0	Gaviscon	3	1	1	0	0	NA	ND	0	0	0	0	0	0	0	NA	NA	NA	NA	0
56	1	23	9	ND	0	1	1	1	1	1	1	1	1	1	1	1	1	1	1	0	bionolyte G5	12	0	0	1	1	2	NA	0	0	0	NA	NA	NA	NA	0	0	0	0	0
56	1	23	9	ND	0	1	1	1	1	1	1	1	1	1	1	1	1	1	1	0	KCl	12	0	0	1	1	2	NA	0	0	0	NA	NA	NA	NA	0	0	0	0	0
56	1	23	9	ND	0	1	1	1	1	1	1	1	1	1	1	1	1	1	NA	1	Ondansetron	12	0	0	0	0	NA	5	0	0	0	NA	NA	NA	NA	NA	NA	NA	NA	0
56	1	23	9	ND	0	1	1	1	1	1	1	1	1	1	1	1	1	1	NA	0	Acupan	12	0	0	0	0	NA	ND	0	0	0	NA	NA	NA	NA	NA	NA	NA	NA	0
56	1	23	9	ND	0	1	1	1	1	1	1	1	1	1	1	1	1	1	NA	1	Oxynormoro	1	0	0	0	0	NA	5	0	0	0	NA	NA	NA	NA	NA	NA	NA	NA	0
56	1	23	9	ND	0	1	1	1	1	1	1	1	1	1	1	1	1	1	NA	1	Movicol	3	0	0	0	0	NA	5	0	0	0	NA	NA	NA	NA	NA	NA	NA	NA	0
56	1	23	9	ND	0	1	1	1	1	1	1	1	1	1	1	1	1	1	NA	1	Naloxone	1	0	0	0	0	NA	5	0	0	0	NA	NA	NA	NA	NA	NA	NA	NA	0
56	1	23	9	ND	0	1	1	1	1	1	1	1	1	1	1	1	1	1	NA	0	Citrate de cafeine	12	0	0	6	1	2	NA	0	0	0	NA	NA	NA	NA	0	0	0	0	0
56	1	23	9	ND	0	1	1	1	1	1	1	1	1	1	1	1	1	1	NA	0	Diamox	1	9	1	1	1	1	NA	0	0	0	0	0	1	0	0	0	0	0	0
56	1	23	9	ND	0	1	1	1	1	1	1	1	1	1	1	1	1	1	NA	0	Dafalgan	1	2	1	2	1	1	NA	0	0	0	0	0	0	0	0	0	0	0	0
56	1	23	9	ND	0	1	1	1	1	1	1	1	1	1	1	1	1	1	NA	0	Citrate de cafeine	12	6	1	6	1	2	NA	0	0	0	0	0	0	0	0	0	0	0	0
56	1	23	10	ND	0	1	1	1	1	1	1	1	1	1	1	1	1	1	NA	0	Acupan	12	0	0	0	0	NA	ND	0	0	0	NA	NA	NA	NA	NA	NA	NA	NA	0
56	1	23	10	ND	0	1	1	1	1	1	1	1	1	1	1	1	1	1	NA	1	Ondansetron	12	0	0	0	0	NA	5	0	0	0	NA	NA	NA	NA	NA	NA	NA	NA	0
56	1	23	10	ND	0	1	1	1	1	1	1	1	1	1	1	1	1	1	NA	0	Gabapentine	1	2	1	1	1	1	NA	0	0	0	0	0	0	0	0	0	0	0	0
56	1	23	10	ND	0	1	1	1	1	1	1	1	1	1	1	1	1	1	NA	0	Duphalac	3	1	1	0	0	NA	ND	0	0	0	0	0	1	0	NA	NA	NA	NA	0
56	1	23	10	ND	0	1	1	1	1	1	1	1	1	1	1	1	1	1	NA	0	Gaviscon	3	0	0	0	0	NA	ND	0	0	0	0	0	0	0	NA	NA	NA	NA	0
56	1	23	10	ND	0	1	1	1	1	1	1	1	1	1	1	1	1	1	NA	1	Oxynormoro	1	0	0	0	0	NA	5	0	0	0	NA	NA	NA	NA	NA	NA	NA	NA	0
56	1	23	10	ND	0	1	1	1	1	1	1	1	1	1	1	1	1	1	NA	1	Movicol	3	0	0	0	0	NA	5	0	0	0	NA	NA	NA	NA	NA	NA	NA	NA	0
56	1	23	10	ND	0	1	1	1	1	1	1	1	1	1	1	1	1	1	NA	1	Naloxone	1	0	0	0	0	NA	5	0	0	0	NA	NA	NA	NA	NA	NA	NA	NA	0
56	1	23	10	ND	0	1	1	1	1	1	1	1	1	1	1	1	1	1	NA	0	Dafalgan	1	2	1	2	1	1	NA	0	0	0	0	0	0	0	0	0	0	0	0
56	1	23	10	ND	0	1	1	1	1	1	1	1	1	1	1	1	1	1	NA	0	Gabapentine	1	2	1	1	1	1	NA	0	0	0	0	0	0	0	0	0	0	0	0
56	1	23	10	ND	0	1	1	1	1	1	1	1	1	1	1	1	1	1	NA	1	Oxynormoro	1	0	0	0	0	NA	5	0	0	0	NA	NA	NA	NA	NA	NA	NA	NA	0
56	1	23	10	ND	0	1	1	1	1	1	1	1	1	1	1	1	1	1	NA	1	Naloxone	1	0	0	0	0	NA	5	0	0	0	NA	NA	NA	NA	NA	NA	NA	NA	0
56	1	23	10	ND	0	1	1	1	1	1	1	1	1	1	1	1	1	1	NA	0	Gaviscon	3	0	0	0	0	NA	ND	0	0	0	0	0	0	0	NA	NA	NA	NA	0
56	1	23	10	ND	0	1	1	1	1	1	1	1	1	1	1	1	1	1	NA	1	Ondansetron	12	0	0	0	0	NA	5	0	0	0	NA	NA	NA	NA	NA	NA	NA	NA	0
56	1	23	10	ND	0	1	1	1	1	1	1	1	1	1	1	1	1	1	NA	0	Acupan	12	0	0	0	0	NA	ND	0	0	0	NA	NA	NA	NA	NA	NA	NA	NA	0
57	0	22	1	ND	1	1	2	1	1	1	1	1	1	1	1	1	1	1	1	0	Perfalgan	12	1	1	1	1	2	NA	0	0	0	0	0	0	0	0	0	0	0	0
57	0	22	1	ND	1	1	2	1	1	1	1	1	1	1	1	1	1	1	NA	0	Lovenox	12	1	1	1	1	3	NA	0	0	0	0	0	0	0	0	0	0	0	0
57	0	22	1	ND	1	1	2	1	1	1	1	1	1	1	1	1	1	1	1	0	Augmentin	12	1	1	1	1	2	NA	0	0	0	0	0	0	0	0	0	0	0	0
57	0	22	1	ND	1	1	2	1	1	1	1	1	1	1	1	1	1	1	1	0	bionolyte G5	12	0	0	1	1	2	NA	0	0	0	NA	NA	NA	NA	0	0	0	0	0
57	0	22	1	ND	1	1	2	1	1	1	1	1	1	1	1	1	1	1	1	0	Acupan	12	0	0	1	1	2	NA	0	0	0	NA	NA	NA	NA	0	0	0	0	0
57	0	22	1	ND	1	1	2	1	1	1	1	1	1	1	1	1	1	1	NA	0	Loxen	1	1	1	1	1	1	NA	0	0	0	0	0	0	0	0	0	0	0	0
57	0	22	1	ND	1	1	2	1	1	1	1	1	1	1	1	1	1	1	NA	1	Morphine	12	0	0	1	1	3	NA	0	0	0	NA	NA	NA	NA	0	0	0	0	0
57	0	22	1	ND	1	1	2	1	1	1	1	1	1	1	1	1	1	1	NA	1	Movicol	3	0	0	0	0	NA	5	0	0	0	NA	NA	NA	NA	NA	NA	NA	NA	0
57	0	22	1	ND	1	1	2	1	1	1	1	1	1	1	1	1	1	1	NA	1	Naloxone	12	0	0	0	0	NA	5	0	0	0	NA	NA	NA	NA	NA	NA	NA	NA	0
57	0	22	2	ND	1	1	2	1	1	1	1	1	1	1	1	1	1	1	1	0	Augmentin	12	0	0	1	1	2	NA	0	0	0	0	0	0	0	0	0	0	0	0
57	0	22	2	ND	1	1	2	1	1	1	1	1	1	1	1	1	1	1	NA	0	Dafalgan	1	2	1	2	1	1	NA	0	0	0	0	0	0	0	0	0	0	0	0
57	0	22	2	ND	1	1	2	1	1	1	1	1	1	1	1	1	1	1	1	0	Acupan	12	0	0	1	1	2	NA	0	0	0	NA	NA	NA	NA	0	0	0	0	0
57	0	22	2	ND	1	1	2	1	1	1	1	1	1	1	1	1	1	1	NA	0	Loxen	1	1	1	1	1	1	NA	0	0	0	0	0	0	0	0	0	0	0	0
57	0	22	2	ND	1	1	2	1	1	1	1	1	1	1	1	1	1	1	NA	1	Oxynormoro	1	0	0	0	0	NA	5	0	0	0	NA	NA	NA	NA	NA	NA	NA	NA	0
57	0	22	2	ND	1	1	2	1	1	1	1	1	1	1	1	1	1	1	NA	1	Movicol	3	0	0	0	0	NA	5	0	0	0	NA	NA	NA	NA	NA	NA	NA	NA	0
57	0	22	2	ND	1	1	2	1	1	1	1	1	1	1	1	1	1	1	NA	1	Naloxone	12	0	0	0	0	NA	5	0	0	0	NA	NA	NA	NA	NA	NA	NA	NA	0
57	0	22	2	ND	1	1	2	1	1	1	1	1	1	1	1	1	1	1	NA	0	Dafalgan	1	2	1	2	1	1	NA	0	0	0	0	0	0	0	0	0	0	0	0
57	0	22	2	ND	1	1	2	1	1	1	1	1	1	1	1	1	1	1	NA	0	Loxen	1	1	1	1	1	1	NA	0	0	0	0	0	0	0	0	0	0	0	0
57	0	22	2	ND	1	1	2	1	1	1	1	1	1	1	1	1	1	1	NA	1	Oxynormoro	1	0	0	0	0	NA	5	0	0	0	NA	NA	NA	NA	NA	NA	NA	NA	0
57	0	22	2	ND	1	1	2	1	1	1	1	1	1	1	1	1	1	1	NA	1	Naloxone	12	0	0	0	0	NA	5	0	0	0	NA	NA	NA	NA	NA	NA	NA	NA	0
58	0	15	9	67	1	1	1	1	1	1	1	1	1	1	1	1	1	1	NA	0	Dafalgan	1	2	1	2	1	1	NA	0	0	0	0	0	0	0	0	0	0	0	0
58	0	15	9	67	1	1	1	1	1	1	1	1	1	1	1	1	1	1	NA	0	Lovenox	1	1	1	1	1	3	NA	0	0	0	0	0	0	0	0	0	0	0	0
58	0	15	9	67	1	1	1	1	1	1	1	1	1	1	3	1	1	1	NA	0	Iskedyl fort	1	1	1	1	1	1	NA	0	0	0	0	0	0	0	0	0	0	0	0
58	0	15	9	67	1	1	1	1	1	1	1	1	1	1	1	1	1	1	NA	0	Augmentin	3	1	1	1	1	1	NA	0	0	0	0	0	0	0	0	0	0	0	0
58	0	15	9	67	1	1	1	1	1	1	1	1	1	1	1	1	1	1	NA	0	Zamudol LP	1	1	1	1	1	1	NA	0	0	0	0	1	0	0	0	0	0	0	0
58	0	15	9	67	1	1	1	1	1	1	1	1	1	1	1	1	1	1	NA	0	Acupan	12	0	0	0	0	NA	ND	0	0	0	NA	NA	NA	NA	NA	NA	NA	NA	0
58	0	15	9	67	1	1	1	1	1	1	1	1	1	1	1	1	1	1	NA	1	Oxynormoro	1	0	0	0	0	NA	5	0	0	0	NA	NA	NA	NA	NA	NA	NA	NA	0
58	0	15	9	67	1	1	1	1	1	1	1	1	1	1	1	1	1	1	NA	1	Movicol	3	0	0	0	0	NA	5	0	0	0	NA	NA	NA	NA	NA	NA	NA	NA	0
58	0	15	9	67	1	1	1	1	1	1	1	1	1	1	1	1	1	1	NA	1	Naloxone	12	0	0	0	0	NA	5	0	0	0	NA	NA	NA	NA	NA	NA	NA	NA	0
58	0	15	10	67	1	1	1	1	1	1	1	1	1	1	1	1	1	1	NA	0	Dafalgan	1	2	1	2	1	1	NA	0	0	0	0	0	0	0	0	0	0	0	0
58	0	15	10	67	1	1	1	1	1	1	1	1	1	1	3	1	1	1	NA	0	Iskedyl fort	1	12	1	1	1	1	NA	0	0	0	0	0	1	0	0	0	0	0	0
58	0	15	10	67	1	1	1	1	1	1	1	1	1	1	1	1	1	1	NA	0	Augmentin	3	1	1	1	1	1	NA	0	0	0	0	0	0	0	0	0	0	0	0
58	0	15	10	67	1	1	1	1	1	1	1	1	1	1	1	1	1	1	NA	0	Zamudol LP	1	1	1	1	1	1	NA	0	0	0	0	1	0	0	0	0	0	0	0
58	0	15	10	67	1	1	1	1	1	1	1	1	1	1	1	1	1	1	NA	0	Acupan	12	0	0	0	0	NA	ND	0	0	0	NA	NA	NA	NA	NA	NA	NA	NA	0
58	0	15	10	67	1	1	1	1	1	1	1	1	1	1	1	1	1	1	NA	1	Oxynormoro	1	0	0	0	0	NA	5	0	0	0	NA	NA	NA	NA	NA	NA	NA	NA	0
58	0	15	10	67	1	1	1	1	1	1	1	1	1	1	1	1	1	1	NA	1	Movicol	3	0	0	0	0	NA	5	0	0	0	NA	NA	NA	NA	NA	NA	NA	NA	0
58	0	15	10	67	1	1	1	1	1	1	1	1	1	1	1	1	1	1	NA	1	Naloxone	12	0	0	0	0	NA	5	0	0	0	NA	NA	NA	NA	NA	NA	NA	NA	0
58	0	15	10	67	1	1	1	1	1	1	1	1	1	1	3	1	1	1	NA	0	Iskedyl fort	1	1	1	1	1	1	NA	0	0	0	0	0	0	0	0	0	0	0	0
58	0	15	10	67	1	1	1	1	1	1	1	1	1	1	1	1	1	1	NA	0	Dafalgan	1	2	1	2	1	1	NA	0	0	0	0	0	0	0	0	0	0	0	0
58	0	15	10	67	1	1	1	1	1	1	1	1	1	1	1	1	1	1	NA	0	Augmentin	3	1	1	1	1	1	NA	0	0	0	0	0	0	0	0	0	0	0	0
58	0	15	10	67	1	1	1	1	1	1	1	1	1	1	1	1	1	1	NA	0	Kardegic	3	1	1	1	1	1	NA	0	0	0	0	0	0	0	0	0	0	0	0
58	0	15	10	67	1	1	1	1	1	1	1	1	1	1	1	1	1	1	NA	1	Oxynormoro	1	0	0	0	0	NA	5	0	0	0	NA	NA	NA	NA	NA	NA	NA	NA	0
58	0	15	10	67	1	1	1	1	1	1	1	1	1	1	1	1	1	1	NA	1	Naloxone	12	0	0	0	0	NA	5	0	0	0	NA	NA	NA	NA	NA	NA	NA	NA	0
58	0	15	10	67	1	1	1	1	1	1	1	1	1	1	1	1	1	1	NA	0	Acupan	12	0	0	0	0	NA	ND	0	0	0	NA	NA	NA	NA	NA	NA	NA	NA	0
59	0	64	2	178	0	1	1	1	1	1	1	1	1	1	1	1	1	1	NA	0	Lovenox	12	1	1	1	1	3	NA	0	0	0	0	0	0	0	0	0	0	1	0
59	0	64	2	178	0	1	1	1	1	1	1	1	1	1	1	1	1	1	NA	0	Inexium	1	1	1	1	1	1	NA	0	0	0	0	0	0	0	0	0	0	0	0
59	0	64	2	178	0	1	1	1	1	1	1	1	1	1	1	1	1	1	NA	0	Dafalgan	1	1	1	2	1	1	NA	0	0	0	0	0	0	0	0	0	0	0	0
59	0	64	2	178	0	1	1	1	1	1	1	1	1	1	1	1	1	1	NA	0	Kayexalate	1	0	0	0	0	NA	10	0	0	0	NA	NA	NA	NA	NA	NA	NA	NA	0
59	0	64	2	178	0	1	1	1	1	1	1	1	1	1	1	1	1	1	NA	0	Acupan	12	0	0	0	0	NA	ND	0	0	0	NA	NA	NA	NA	NA	NA	NA	NA	0
59	0	64	2	178	0	1	1	1	1	1	1	1	1	1	1	1	1	1	NA	1	Oxynormoro	1	0	0	0	0	NA	5	0	0	0	NA	NA	NA	NA	NA	NA	NA	NA	0
59	0	64	2	178	0	1	1	1	1	1	1	1	1	1	1	1	1	1	NA	1	Movicol	3	0	0	0	0	NA	5	0	0	0	NA	NA	NA	NA	NA	NA	NA	NA	0
59	0	64	2	178	0	1	1	1	1	1	1	1	1	1	1	1	1	1	NA	1	Naloxone	12	0	0	0	0	NA	5	0	0	0	NA	NA	NA	NA	NA	NA	NA	NA	0
59	0	64	2	178	0	1	1	1	1	1	1	1	1	1	1	1	1	1	NA	0	NaCl 0,9%	12	0	0	1	1	2	NA	0	0	0	NA	NA	NA	NA	0	0	0	0	0
59	0	64	3	178	0	1	1	1	1	1	1	1	1	1	1	1	1	1	NA	0	Avlocardyl	1	10	1	0	0	NA	6	0	0	0	NA	NA	NA	NA	NA	NA	NA	NA	0
59	0	64	3	178	0	1	1	1	1	1	1	1	1	1	1	1	1	1	NA	0	Dafalgan	1	1	1	2	1	1	NA	0	0	0	0	0	0	0	0	0	0	0	0
59	0	64	3	178	0	1	1	1	1	1	1	1	1	1	1	1	1	1	NA	0	NaCl 0,9%	12	0	0	1	1	2	NA	0	0	0	NA	NA	NA	NA	0	0	0	0	0
59	0	64	3	178	0	NA	NA	NA	NA	NA	NA	NA	NA	NA	NA	NA	NA	NA	NA	NA	Corgard	1	1	1	1	1	1	NA	NA	NA	NA	NA	NA	NA	NA	NA	NA	NA	NA	0
59	0	64	3	178	0	1	1	1	1	1	1	1	1	1	1	1	1	1	NA	0	Lovenox	12	1	1	1	1	3	NA	0	0	0	0	0	0	0	0	0	0	0	0
59	0	64	3	178	0	1	1	1	1	1	1	1	1	1	1	1	1	1	NA	0	Acupan	12	0	0	0	0	NA	ND	0	0	0	NA	NA	NA	NA	NA	NA	NA	NA	0
59	0	64	3	178	0	1	1	1	1	1	1	1	1	1	1	1	1	1	NA	1	Oxynormoro	1	0	0	0	0	NA	5	0	0	0	NA	NA	NA	NA	NA	NA	NA	NA	0
59	0	64	3	178	0	1	1	1	1	1	1	1	1	1	1	1	1	1	NA	1	Movicol	3	0	0	0	0	NA	5	0	0	0	NA	NA	NA	NA	NA	NA	NA	NA	0
59	0	64	3	178	0	1	1	1	1	1	1	1	1	1	1	1	1	1	NA	1	Naloxone	12	0	0	0	0	NA	5	0	0	0	NA	NA	NA	NA	NA	NA	NA	NA	0
59	0	64	3	178	0	1	1	1	1	1	1	1	1	1	1	1	1	1	NA	0	Dafalgan	1	1	1	2	1	1	NA	0	0	0	0	0	0	0	0	0	0	0	0
59	0	64	3	178	0	1	1	1	1	1	1	1	1	1	1	1	1	1	NA	0	Acupan	12	0	0	0	0	NA	ND	0	0	0	NA	NA	NA	NA	NA	NA	NA	NA	0
59	0	64	3	178	0	1	1	1	1	1	1	1	1	1	1	1	1	1	NA	1	Oxynormoro	1	0	0	0	0	NA	5	0	0	0	NA	NA	NA	NA	NA	NA	NA	NA	0
59	0	64	3	178	0	1	1	1	1	1	1	1	1	1	1	1	1	1	NA	1	Naloxone	12	0	0	0	0	NA	5	0	0	0	NA	NA	NA	NA	NA	NA	NA	NA	0
60	1	44	3	95	1	1	2	1	1	1	1	1	1	1	1	1	1	1	NA	0	Inexium	1	0	0	1	1	1	NA	0	0	0	NA	NA	NA	NA	0	0	0	0	0
60	1	44	3	95	1	1	2	1	1	1	1	1	1	1	1	1	1	1	NA	0	Contramal LP	1	0	0	1	1	1	NA	0	0	0	NA	NA	NA	NA	0	0	0	0	0
60	1	44	3	95	1	1	2	1	1	1	1	1	1	1	1	1	1	1	NA	0	Dafalgan	1	0	0	2	1	1	NA	0	0	0	NA	NA	NA	NA	0	0	0	0	0
60	1	44	3	95	1	1	2	1	1	1	1	1	1	1	1	1	1	1	1	0	bionolyte G5	12	0	0	1	1	2	NA	0	0	0	NA	NA	NA	NA	0	0	0	0	0
60	1	44	3	95	1	1	2	1	1	1	1	1	1	1	1	1	1	1	NA	0	Morphine	12	0	0	1	1	3	NA	0	0	0	NA	NA	NA	NA	0	0	0	0	0
60	1	44	4	95	1	1	2	1	1	1	1	1	1	1	1	1	1	1	NA	0	Contramal LP	1	1	1	1	1	1	NA	0	0	0	0	0	0	0	0	0	0	0	0
60	1	44	4	95	1	1	2	1	1	1	1	1	1	1	1	1	1	1	NA	0	Dafalgan	1	2	1	2	1	1	NA	0	0	0	0	0	0	0	0	0	0	0	0
60	1	44	4	95	1	1	2	1	1	1	1	1	1	1	1	1	1	1	NA	1	Ondansetron	1	0	0	1	1	1	NA	0	0	0	NA	NA	NA	0	0	1	0	0	0
60	1	44	4	95	1	1	2	1	1	1	1	1	1	1	1	1	1	1	NA	0	Morphine	12	0	0	0	0	NA	ND	0	0	0	NA	NA	NA	NA	NA	NA	NA	NA	0
60	1	44	4	95	1	1	2	1	1	1	1	1	1	1	1	1	1	1	NA	0	Dafalgan	1	2	1	2	1	1	NA	0	0	0	0	0	0	0	0	0	0	0	0
60	1	44	4	95	1	1	2	1	1	1	1	1	1	1	1	1	1	1	NA	1	Ondansetron	1	0	0	0	0	NA	5	0	0	0	NA	NA	NA	NA	NA	NA	NA	NA	0
60	1	44	4	95	1	1	2	1	1	1	1	1	1	1	1	1	1	1	NA	0	Morphine	12	0	0	0	0	NA	ND	0	0	0	NA	NA	NA	NA	NA	NA	NA	NA	0
61	1	70	3	64	0	1	3	1	1	1	1	1	1	1	1	1	1	1	NA	0	Inexium	1	2	1	1	1	1	NA	0	0	0	0	0	1	0	0	0	0	0	0
61	1	70	3	64	0	1	3	1	1	1	1	1	1	1	1	1	1	1	NA	0	Biprofenid LP	1	2	1	1	1	1	NA	0	0	0	0	0	1	0	0	0	0	0	0
61	1	70	3	64	0	1	3	1	1	1	1	1	1	1	1	1	1	1	NA	0	Dafalgan	1	4	1	2	1	1	NA	0	0	0	0	0	1	0	0	0	0	0	0
61	1	70	3	64	0	1	3	1	1	1	1	1	1	1	1	1	1	1	NA	0	Tahor	1	1	1	1	1	1	NA	0	0	0	0	0	0	0	0	0	0	0	0
61	1	70	3	64	0	1	3	1	1	1	1	1	1	1	1	1	1	1	NA	0	Lovenox	12	0	0	1	1	3	NA	0	0	0	NA	NA	NA	NA	0	0	0	0	0
61	1	70	3	64	0	1	3	1	1	1	1	1	1	1	1	1	1	1	NA	0	Acupan	12	1	1	0	0	NA	ND	0	0	0	0	0	0	0	NA	NA	NA	NA	0
61	1	70	3	64	0	1	3	1	1	1	1	1	1	1	1	1	1	1	NA	0	Citalopram	1	0	0	1	1	1	NA	0	0	0	NA	NA	NA	NA	0	0	0	1	0
61	1	70	3	64	0	1	3	1	1	1	1	1	1	1	1	1	1	1	NA	1	Oxynormoro	1	0	0	0	0	NA	5	0	0	0	NA	NA	NA	NA	NA	NA	NA	NA	0
61	1	70	3	64	0	1	3	1	1	1	1	1	1	1	1	1	1	1	NA	1	Movicol	3	0	0	0	0	NA	5	0	0	0	NA	NA	NA	NA	NA	NA	NA	NA	0
61	1	70	3	64	0	1	3	1	1	1	1	1	1	1	1	1	1	1	NA	1	Naloxone	12	0	0	0	0	NA	5	0	0	0	NA	NA	NA	NA	NA	NA	NA	NA	0
61	1	70	4	64	0	1	3	1	1	1	1	1	1	1	1	1	1	1	NA	0	Dafalgan	1	2	1	2	1	1	NA	0	0	0	0	0	0	0	0	0	0	0	0
61	1	70	4	64	0	1	3	1	1	1	1	1	1	1	1	1	1	1	NA	0	Biprofenid LP	1	1	1	1	1	1	NA	0	0	0	0	0	0	0	0	0	0	0	0
61	1	70	4	64	0	1	3	1	1	1	1	1	1	1	1	1	1	1	NA	0	Citalopram	1	1	1	0	0	NA	6	0	0	0	NA	NA	NA	NA	0	0	0	1	0
61	1	70	4	64	0	1	3	1	1	1	1	1	1	1	1	1	1	1	NA	0	Acupan	12	1	1	0	0	NA	ND	0	0	0	0	0	0	0	NA	NA	NA	NA	0
61	1	70	4	64	0	1	3	1	1	1	1	1	1	1	1	1	1	1	NA	1	Movicol	3	2	1	0	0	NA	5	0	0	0	0	0	1	0	NA	NA	NA	NA	0
61	1	70	4	64	0	1	3	1	1	1	1	1	1	1	1	1	1	1	NA	0	Bisoce gé	1	2	1	2	1	1	NA	0	0	0	0	0	0	0	0	0	0	0	0
61	1	70	4	64	0	1	3	1	1	1	1	1	1	1	1	1	1	1	NA	0	Tardyferon B9	1	8	1	2	1	1	NA	0	0	0	0	0	1	0	0	0	0	0	0
61	1	70	4	64	0	1	3	1	1	1	1	1	1	1	1	1	1	1	NA	0	Flecaine	1	8	1	1	1	1	NA	0	0	0	0	0	1	0	0	0	0	0	0
61	1	70	4	64	0	1	3	1	1	1	1	1	1	1	1	1	1	1	NA	0	bionolyte G5	1	0	0	0	0	NA	ND	0	0	0	NA	NA	NA	NA	NA	NA	NA	NA	0
61	1	70	4	64	0	1	3	1	1	1	1	1	1	1	1	1	1	1	NA	1	Oxynormoro	1	0	0	0	0	NA	5	0	0	0	NA	NA	NA	NA	NA	NA	NA	NA	0
61	1	70	4	64	0	1	3	1	1	1	1	1	1	1	1	1	1	1	NA	1	Naloxone	12	0	0	0	0	NA	5	0	0	0	NA	NA	NA	NA	NA	NA	NA	NA	0
61	1	70	4	64	0	1	3	1	1	1	1	1	1	1	1	1	1	1	NA	0	Dafalgan	1	2	1	2	1	1	NA	0	0	0	0	0	0	0	0	0	0	0	0
61	1	70	4	64	0	1	3	1	1	1	1	1	1	1	1	1	1	1	NA	0	Acupan	12	1	1	0	0	NA	ND	0	0	0	0	0	0	0	NA	NA	NA	NA	0
61	1	70	4	64	0	1	3	1	1	1	1	1	1	1	1	1	1	1	NA	1	Oxynormoro	1	0	0	0	0	NA	5	0	0	0	NA	NA	NA	NA	NA	NA	NA	NA	0
61	1	70	4	64	0	1	3	1	1	1	1	1	1	1	1	1	1	1	NA	1	Naloxone	12	0	0	0	0	NA	5	0	0	0	NA	NA	NA	NA	NA	NA	NA	NA	0
62	1	66	2	80	0	1	3	1	1	1	1	1	1	1	1	1	1	1	NA	0	Inexium	1	1	1	1	1	1	NA	0	0	0	0	0	0	0	0	0	0	0	0
62	1	66	2	80	0	1	3	1	1	1	1	1	1	1	1	1	1	1	NA	0	ezetrol	1	0	0	1	1	1	NA	0	0	0	0	0	0	0	0	0	0	0	0
62	1	66	2	80	0	1	3	1	1	1	1	1	1	1	1	1	1	1	NA	0	Dafalgan	1	2	1	2	1	1	NA	0	0	0	0	0	0	0	0	0	0	0	0
62	1	66	2	80	0	1	3	1	1	1	1	1	1	1	1	1	1	1	NA	0	Acupan	12	1	1	0	0	NA	ND	0	0	0	0	0	0	0	NA	NA	NA	NA	0
62	1	66	2	80	0	1	3	1	1	1	1	1	1	1	1	1	1	1	NA	0	Lovenox	12	0	0	1	1	3	NA	0	0	0	NA	NA	NA	NA	0	0	0	1	0
62	1	66	2	80	0	1	3	1	1	1	1	1	1	1	1	1	1	1	NA	0	Lexomil	1	0	0	0	0	NA	11	0	0	0	NA	NA	NA	NA	NA	NA	NA	NA	0
62	1	66	2	80	0	1	3	1	1	1	1	1	1	1	1	1	1	1	NA	0	Biprofenid LP	1	0	0	0	0	NA	ND	0	0	0	NA	NA	NA	NA	NA	NA	NA	NA	0
62	1	66	2	80	0	1	3	1	1	1	1	1	1	1	1	1	1	1	NA	0	bionolyte G5	12	0	0	0	0	NA	ND	0	0	0	NA	NA	NA	NA	NA	NA	NA	NA	0
62	1	66	2	80	0	1	3	1	1	1	1	1	1	1	1	1	1	1	NA	1	Oxynormoro	1	0	0	0	0	NA	5	0	0	0	NA	NA	NA	NA	NA	NA	NA	NA	0
62	1	66	2	80	0	1	3	1	1	1	1	1	1	1	1	1	1	1	NA	1	Movicol	3	0	0	0	0	NA	5	0	0	0	NA	NA	NA	NA	NA	NA	NA	NA	0
62	1	66	2	80	0	1	3	1	1	1	1	1	1	1	1	1	1	1	NA	1	Naloxone	12	0	0	0	0	NA	5	0	0	0	NA	NA	NA	NA	NA	NA	NA	NA	0
62	1	66	3	80	0	1	3	1	1	1	1	1	1	1	1	1	1	1	NA	0	Dafalgan	1	2	1	2	1	1	NA	0	0	0	0	0	0	0	0	0	0	0	0
62	1	66	3	80	0	1	3	1	1	1	1	1	1	1	1	1	1	1	NA	0	Acupan	12	1	1	0	0	NA	ND	0	0	0	0	0	0	0	NA	NA	NA	NA	0
62	1	66	3	80	0	1	3	1	1	1	1	1	1	1	1	1	1	1	NA	0	Gabapentine	1	1	1	1	1	1	NA	0	0	0	0	0	0	0	0	0	0	0	0
62	1	66	3	80	0	1	3	1	1	1	1	1	1	1	1	1	1	1	NA	0	Acide folique	1	1	1	0	0	NA	11	0	0	0	0	0	0	1	NA	NA	NA	NA	0
62	1	66	3	80	0	1	3	1	1	1	1	1	1	1	1	1	1	1	NA	0	Cortancyl	1	1	1	1	1	1	NA	0	0	0	0	0	0	0	0	0	0	0	0
62	1	66	3	80	0	1	3	1	1	1	1	1	1	1	1	1	1	1	NA	0	Contramal LP	1	1	1	1	1	1	NA	0	0	0	0	0	0	0	0	0	0	0	0
62	1	66	3	80	0	1	3	1	1	1	1	1	1	1	1	1	1	1	NA	0	Sertraline	1	1	1	1	1	1	NA	0	0	0	0	0	0	0	0	0	0	0	0
62	1	66	3	80	0	1	3	1	1	1	1	1	1	1	1	1	1	1	NA	0	Biprofenid LP	1	0	0	0	0	NA	ND	0	0	0	NA	NA	NA	NA	NA	NA	NA	NA	0
62	1	66	3	80	0	1	3	1	1	1	1	1	1	1	1	1	1	1	NA	1	Morphine	1	0	0	0	0	NA	5	0	0	0	NA	NA	NA	NA	NA	NA	NA	NA	0
62	1	66	3	80	0	1	3	1	1	1	1	1	1	1	1	1	1	1	NA	1	Oxynormoro	1	0	0	0	0	NA	5	0	0	0	NA	NA	NA	NA	NA	NA	NA	NA	0
62	1	66	3	80	0	1	3	1	1	1	1	1	1	1	1	1	1	1	NA	1	Movicol	3	0	0	0	0	NA	5	0	0	0	NA	NA	NA	NA	NA	NA	NA	NA	0
62	1	66	3	80	0	1	3	1	1	1	1	1	1	1	1	1	1	1	NA	1	Naloxone	12	0	0	0	0	NA	5	0	0	0	NA	NA	NA	NA	NA	NA	NA	NA	0
62	1	66	3	80	0	1	3	1	1	1	1	1	1	1	1	1	1	1	NA	0	Dafalgan	1	2	1	2	1	1	NA	0	0	0	0	0	0	0	0	0	0	0	0
62	1	66	3	80	0	1	3	1	1	1	1	1	1	1	1	1	1	1	NA	1	Morphine	1	0	0	0	0	NA	5	0	0	0	NA	NA	NA	NA	NA	NA	NA	NA	0
62	1	66	3	80	0	1	3	1	1	1	1	1	1	1	1	1	1	1	NA	1	Oxynormoro	1	0	0	0	0	NA	5	0	0	0	NA	NA	NA	NA	NA	NA	NA	NA	0
62	1	66	3	80	0	1	3	1	1	1	1	1	1	1	1	1	1	1	NA	1	Naloxone	12	0	0	0	0	NA	5	0	0	0	NA	NA	NA	NA	NA	NA	NA	NA	0
63	1	64	4	ND	1	1	4	1	1	1	1	1	1	1	1	1	1	1	NA	0	Dafalgan	1	2	1	2	1	1	NA	0	0	0	0	0	0	0	0	0	0	0	0
63	1	64	4	ND	1	1	4	1	1	1	1	1	1	1	1	1	1	1	NA	0	Biprofenid LP	1	1	1	1	1	1	NA	0	0	0	0	0	0	0	0	0	0	0	0
63	1	64	4	ND	1	1	4	1	1	1	1	1	1	1	1	1	1	1	NA	0	Acupan	12	1	1	0	0	NA	ND	0	0	0	0	0	0	0	NA	NA	NA	NA	0
63	1	64	4	ND	1	1	4	1	1	1	1	1	1	1	1	1	1	1	NA	1	Oxynormoro	1	0	0	0	0	NA	5	0	0	0	NA	NA	NA	NA	NA	NA	NA	NA	0
63	1	64	4	ND	1	1	4	1	1	1	1	1	1	1	1	1	1	1	NA	1	Movicol	3	1	1	1	1	1	NA	0	0	0	0	0	0	0	0	0	0	0	0
63	1	64	4	ND	1	1	4	1	1	1	1	1	1	1	1	1	1	1	NA	1	Naloxone	12	0	0	0	0	NA	5	0	0	0	NA	NA	NA	NA	NA	NA	NA	NA	0
63	1	64	5	ND	1	1	4	1	1	1	1	1	1	1	1	1	1	1	NA	0	Dafalgan	1	2	1	2	1	1	NA	0	0	0	0	0	0	0	0	0	0	0	0
63	1	64	5	ND	1	1	4	1	1	1	1	1	1	1	1	1	1	1	NA	0	Biprofenid LP	1	1	1	0	0	NA	11	0	0	0	0	0	0	0	0	0	0	0	0
63	1	64	5	ND	1	1	4	1	1	1	1	1	1	1	1	1	1	1	NA	0	Acupan	12	1	1	0	0	NA	ND	0	0	0	0	0	0	0	NA	NA	NA	NA	0
63	1	64	5	ND	1	1	4	1	1	1	1	1	1	1	1	1	1	1	NA	1	Movicol	3	2	1	0	0	NA	5	0	0	0	0	0	0	0	0	0	0	0	0
63	1	64	5	ND	1	1	4	1	1	1	1	1	1	1	1	1	1	1	NA	1	Oxynormoro	1	0	0	0	0	NA	5	0	0	0	NA	NA	NA	NA	NA	NA	NA	NA	0
63	1	64	5	ND	1	1	4	1	1	1	1	1	1	1	1	1	1	1	NA	1	Naloxone	12	0	0	0	0	NA	5	0	0	0	NA	NA	NA	NA	NA	NA	NA	NA	0
63	1	64	5	ND	1	1	4	1	1	1	1	1	1	1	1	1	1	1	NA	0	Normacol	9	0	0	0	0	NA	ND	0	0	0	NA	NA	NA	NA	NA	NA	NA	NA	0
63	1	64	5	ND	1	1	4	1	1	1	1	1	1	1	1	1	1	1	NA	0	Dafalgan	1	2	1	2	1	1	NA	0	0	0	0	0	0	0	0	0	0	0	0
63	1	64	5	ND	1	1	4	1	1	1	1	1	1	1	1	1	1	1	NA	0	Acupan	12	1	1	0	0	NA	ND	0	0	0	0	0	0	0	NA	NA	NA	NA	0
63	1	64	5	ND	1	1	4	1	1	1	1	1	1	1	1	1	1	1	NA	1	Oxynormoro	1	0	0	0	0	NA	5	0	0	0	NA	NA	NA	NA	NA	NA	NA	NA	0
63	1	64	5	ND	1	1	4	1	1	1	1	1	1	1	1	1	1	1	NA	1	Naloxone	12	0	0	0	0	NA	5	0	0	0	NA	NA	NA	NA	NA	NA	NA	NA	0
64	1	91	16	ND	0	1	2	1	1	1	1	1	1	1	1	1	1	1	NA	0	Dafalgan	1	2	1	2	1	1	NA	0	0	0	0	0	0	0	0	0	0	0	0
64	1	91	16	ND	0	1	2	1	1	1	1	1	1	1	1	1	1	1	NA	1	Loxen	1	4	1	0	0	NA	5	0	0	0	1	0	1	0	NA	NA	NA	NA	0
64	1	91	16	ND	0	1	2	1	1	1	1	1	1	1	1	1	1	1	NA	0	Inexium	1	1	1	1	1	1	NA	0	0	0	0	0	0	0	0	0	0	0	0
64	1	91	16	ND	0	1	2	1	1	1	1	1	1	1	1	1	1	1	NA	0	Kardegic	3	1	1	1	1	1	NA	0	0	0	0	0	0	0	0	0	0	0	0
64	1	91	16	ND	0	1	2	1	1	1	1	1	1	1	1	1	1	1	NA	0	Ofloxacine	1	1	1	1	1	1	NA	0	0	0	0	0	0	0	0	0	0	0	0
64	1	91	16	ND	0	1	2	1	1	1	1	1	1	1	1	1	1	1	NA	1	Contramal LP	1	1	1	1	1	1	NA	0	0	0	0	0	0	0	0	0	0	0	0
64	1	91	16	ND	0	1	2	1	1	1	1	1	1	1	1	1	1	1	NA	0	Tahor	1	1	1	1	1	1	NA	0	0	0	0	0	0	0	0	0	0	0	0
64	1	91	16	ND	0	1	2	1	1	1	1	1	1	1	1	1	1	1	NA	0	Lovenox	1	0	0	1	1	3	NA	0	0	0	NA	NA	NA	NA	0	0	0	1	0
64	1	91	16	ND	0	1	2	1	1	1	1	1	1	1	1	1	1	1	NA	0	Clomipramine	1	1	1	1	1	1	NA	0	0	0	0	0	0	0	0	0	0	0	0
64	1	91	16	ND	0	1	2	1	1	1	1	1	1	1	1	1	1	1	NA	0	Stablon	1	1	1	1	1	1	NA	0	0	0	0	0	0	0	0	0	0	0	0
64	1	91	17	ND	0	1	2	1	1	1	1	1	1	1	1	1	1	1	NA	0	Dafalgan	1	2	1	2	1	1	NA	0	0	0	0	0	0	0	0	0	0	0	0
64	1	91	17	ND	0	1	2	1	1	1	1	1	1	1	1	1	1	1	NA	1	Loxen	1	4	1	0	0	NA	5	0	0	0	1	0	1	0	NA	NA	NA	NA	0
64	1	91	17	ND	0	1	2	1	1	1	1	1	1	1	1	1	1	1	NA	0	Ofloxacine	1	1	1	1	1	1	NA	0	0	0	0	0	0	0	0	0	0	0	0
64	1	91	17	ND	0	1	2	1	1	1	1	1	1	1	1	1	1	1	NA	1	Contramal LP	1	1	1	1	1	1	NA	0	0	0	0	0	0	0	0	0	0	0	0
64	1	91	17	ND	0	1	2	1	1	1	1	1	1	1	1	1	1	1	NA	0	Stablon	1	1	1	1	1	1	NA	0	0	0	0	0	0	0	0	0	0	0	0
64	1	91	17	ND	0	1	2	1	1	1	1	1	1	1	1	1	1	1	NA	0	Sectral	1	1	1	1	1	1	NA	0	0	0	0	0	0	0	0	0	0	0	0
64	1	91	17	ND	0	1	2	1	1	1	1	1	1	1	1	1	1	1	NA	0	Gabapentine	1	1	1	1	1	1	NA	0	0	0	0	0	0	0	0	0	0	0	0
64	1	91	17	ND	0	1	2	1	1	1	1	1	1	1	1	1	1	1	NA	0	Levothyrox	1	4	1	1	1	1	NA	0	0	0	0	0	1	0	0	0	0	0	0
64	1	91	17	ND	0	1	2	1	1	1	1	1	1	1	1	1	1	1	NA	0	Inexium	1	0	0	0	0	NA	ND	0	0	0	NA	NA	NA	NA	NA	NA	NA	NA	0
64	1	91	17	ND	0	1	2	1	1	1	1	1	1	1	1	1	1	1	NA	0	Atarax	1	0	0	0	0	NA	ND	0	0	0	NA	NA	NA	NA	NA	NA	NA	NA	0
64	1	91	17	ND	0	1	2	1	1	1	1	1	1	1	1	1	1	1	NA	0	Dafalgan	1	2	1	2	1	1	NA	0	0	0	0	0	0	0	0	0	0	0	0
64	1	91	17	ND	0	1	2	1	1	1	1	1	1	1	1	1	1	1	NA	0	Stablon	1	1	1	1	1	1	NA	0	0	0	0	0	0	0	0	0	0	0	0
64	1	91	17	ND	0	1	2	1	1	1	1	1	1	1	1	1	1	1	NA	0	Clomipramine	1	20	1	0	0	NA	12	0	0	0	0	0	1	1	NA	NA	NA	NA	0
65	0	69	21	ND	1	1	3	1	1	1	1	1	1	1	1	1	1	1	NA	0	Lamotrigine	1	30	1	1	1	1	NA	0	0	0	0	0	1	0	0	0	0	0	0
65	0	69	21	ND	1	1	3	1	1	1	1	1	1	1	1	1	1	1	NA	0	Kardegic	3	2	1	1	1	1	NA	0	0	0	0	0	1	0	0	0	0	0	0
65	0	69	21	ND	1	1	3	1	1	1	1	1	1	1	1	1	1	1	NA	0	Loperamide	1	2	1	0	0	NA	5	0	0	0	0	0	0	0	0	0	0	0	0
65	0	69	21	ND	1	1	3	1	1	1	1	1	1	1	1	1	1	1	NA	0	Urbanyl	1	15	1	1	1	1	NA	0	0	0	0	0	1	0	0	0	0	0	0
65	0	69	21	ND	1	1	3	1	1	1	1	1	1	1	1	1	1	1	NA	0	Lantus	12	1	1	0	0	NA	12	0	0	0	0	0	0	1	NA	NA	NA	NA	0
65	0	69	21	ND	1	1	3	1	1	1	1	1	1	1	1	1	1	1	NA	1	Novorapid	12	1	1	0	0	NA	5	0	0	0	0	0	0	0	NA	NA	NA	NA	0
65	0	69	21	ND	1	1	3	1	1	1	1	1	1	1	1	1	1	1	NA	0	Inexium	1	0	0	1	1	1	NA	0	0	0	NA	NA	NA	NA	0	0	0	0	0
65	0	69	21	ND	1	1	3	1	1	1	1	1	1	1	1	1	1	1	NA	0	Dafalgan	1	0	0	2	1	1	NA	0	0	0	NA	NA	NA	NA	0	0	0	0	0
65	0	69	21	ND	1	1	3	1	1	1	1	1	1	1	1	1	1	1	NA	0	Tahor	1	0	0	2	1	1	NA	0	0	0	NA	NA	NA	NA	0	0	0	0	0
65	0	69	21	ND	1	1	3	1	1	1	1	1	1	1	1	1	1	1	NA	0	Risperdal	1	0	0	1	1	1	NA	0	0	0	NA	NA	NA	NA	0	0	0	0	0
65	0	69	21	ND	1	1	3	1	1	1	1	1	1	1	1	1	1	1	NA	0	Lovenox	12	0	0	1	1	3	NA	0	0	0	NA	NA	NA	NA	0	0	0	0	0
65	0	69	21	ND	1	1	3	1	1	1	1	1	1	1	1	1	1	1	NA	1	Acupan	12	0	0	0	0	NA	5	0	0	0	NA	NA	NA	NA	NA	NA	NA	NA	0
65	0	69	21	ND	1	1	3	1	1	1	1	1	1	1	1	1	1	1	NA	1	Oxynormoro	1	0	0	0	0	NA	5	0	0	0	NA	NA	NA	NA	NA	NA	NA	NA	0
65	0	69	21	ND	1	1	3	1	1	1	1	1	1	1	1	1	1	1	NA	1	Movicol	3	0	0	0	0	NA	5	0	0	0	NA	NA	NA	NA	NA	NA	NA	NA	0
65	0	69	21	ND	1	1	3	1	1	1	1	1	1	1	1	1	1	1	NA	1	Naloxone	12	0	0	0	0	NA	5	0	0	0	NA	NA	NA	NA	NA	NA	NA	NA	0
65	0	69	21	ND	1	1	3	1	1	1	1	1	1	1	1	1	1	1	NA	0	Duphalac	3	0	0	0	0	NA	ND	0	0	0	NA	NA	NA	NA	NA	NA	NA	NA	0
65	0	69	22	ND	1	1	3	1	1	1	1	1	1	1	1	1	1	1	NA	0	Dafalgan	1	2	1	2	1	1	NA	0	0	0	0	0	0	0	0	0	0	0	0
65	0	69	22	ND	1	1	3	1	1	1	1	1	1	1	1	1	1	1	NA	0	Lamotrigine	1	2	1	1	1	1	NA	0	0	0	0	0	0	0	0	0	0	0	0
65	0	69	22	ND	1	1	3	1	1	1	1	1	1	1	1	1	1	1	NA	0	Urbanyl	1	0	0	1	1	1	NA	0	0	0	NA	NA	NA	NA	0	0	0	0	0
65	0	69	22	ND	1	1	3	1	1	1	1	1	1	1	1	1	1	1	NA	0	Lantus	12	1	1	0	0	NA	ND	0	0	0	0	0	0	1	NA	NA	NA	NA	0
65	0	69	22	ND	1	1	3	1	1	1	1	1	1	1	1	1	1	1	NA	1	Novorapid	12	1	1	0	0	NA	5	0	0	0	0	0	0	0	NA	NA	NA	NA	0
65	0	69	22	ND	1	1	3	1	1	1	1	1	1	1	1	1	1	1	NA	0	Triatec	1	1	1	1	1	1	NA	0	0	0	0	0	0	0	0	0	0	0	0
65	0	69	22	ND	1	1	3	1	1	1	1	1	1	1	1	1	1	1	NA	0	Levothyrox	1	1	1	1	1	1	NA	0	0	0	0	0	0	0	0	0	0	0	0
65	0	69	22	ND	1	1	3	1	1	1	1	1	1	1	1	1	1	1	NA	0	Duphalac	3	0	0	0	0	NA	ND	0	0	0	NA	NA	NA	NA	NA	NA	NA	NA	0
65	0	69	22	ND	1	1	3	1	1	1	1	1	1	1	1	1	1	1	NA	0	Loperamide	1	0	0	0	0	NA	5	0	0	0	NA	NA	NA	NA	0	0	0	0	0
65	0	69	22	ND	1	1	3	1	1	1	1	1	1	1	1	1	1	1	NA	1	Acupan	12	0	0	0	0	NA	5	0	0	0	NA	NA	NA	NA	NA	NA	NA	NA	0
65	0	69	22	ND	1	1	3	1	1	1	1	1	1	1	1	1	1	1	NA	1	Oxynormoro	1	0	0	0	0	NA	5	0	0	0	NA	NA	NA	NA	NA	NA	NA	NA	0
65	0	69	22	ND	1	1	3	1	1	1	1	1	1	1	1	1	1	1	NA	1	Movicol	3	0	0	0	0	NA	5	0	0	0	NA	NA	NA	NA	NA	NA	NA	NA	0
65	0	69	22	ND	1	1	3	1	1	1	1	1	1	1	1	1	1	1	NA	1	Naloxone	12	0	0	0	0	NA	5	0	0	0	NA	NA	NA	NA	NA	NA	NA	NA	0
65	0	69	22	ND	1	1	3	1	1	1	1	1	1	1	1	1	1	1	NA	0	Urbanyl	1	0	0	1	1	1	NA	0	0	0	NA	NA	NA	NA	0	0	0	0	0
65	0	69	22	ND	1	1	3	1	1	1	1	1	1	1	1	1	1	1	NA	0	Dafalgan	1	0	0	2	1	1	NA	0	0	0	NA	NA	NA	NA	0	0	0	0	0
65	0	69	22	ND	1	1	3	1	1	1	1	1	1	1	1	1	1	1	NA	0	Loperamide	1	0	0	0	0	NA	5	0	0	0	NA	NA	NA	NA	0	0	0	0	0
65	0	69	22	ND	1	1	3	1	1	1	1	1	1	1	1	1	1	1	NA	1	Acupan	12	0	0	0	0	NA	5	0	0	0	NA	NA	NA	NA	NA	NA	NA	NA	0
65	0	69	22	ND	1	1	3	1	1	1	1	1	1	1	1	1	1	1	NA	1	Oxynormoro	1	0	0	0	0	NA	5	0	0	0	NA	NA	NA	NA	NA	NA	NA	NA	0
65	0	69	22	ND	1	1	3	1	1	1	1	1	1	1	1	1	1	1	NA	1	Naloxone	12	0	0	0	0	NA	5	0	0	0	NA	NA	NA	NA	NA	NA	NA	NA	0
65	0	69	22	ND	1	1	3	1	1	1	1	1	1	1	1	1	1	1	NA	0	Duphalac	3	0	0	0	0	NA	ND	0	0	0	NA	NA	NA	NA	NA	NA	NA	NA	0
66	0	84	19	70	1	1	4	1	1	1	1	1	1	1	1	1	1	1	NA	0	Ofloxacine	1	1	1	1	1	1	NA	0	0	0	0	0	0	0	0	0	0	0	0
66	0	84	19	70	1	1	4	1	1	1	1	1	1	1	1	1	1	1	NA	0	Inexium	1	1	1	1	1	1	NA	0	0	0	0	0	0	0	0	0	0	0	0
66	0	84	19	70	1	1	4	1	1	1	1	1	1	1	1	1	1	1	NA	0	Dafalgan	1	2	1	2	1	1	NA	0	0	0	0	0	0	0	0	0	0	0	0
66	0	84	19	70	1	1	4	1	1	1	1	1	1	1	1	1	1	1	NA	0	Tardyferon B9	1	0	0	1	1	1	NA	0	0	0	NA	NA	NA	NA	0	0	0	0	0
66	0	84	19	70	1	1	4	1	1	1	1	1	1	1	1	1	1	1	NA	0	Lovenox	12	0	0	1	1	3	NA	0	0	0	NA	NA	NA	NA	0	0	0	0	0
66	0	84	19	70	1	1	4	1	1	1	1	1	1	1	1	1	1	1	1	0	bionolyte G5	12	0	0	1	1	2	NA	0	0	0	NA	NA	NA	NA	0	0	0	0	0
66	0	84	19	70	1	1	4	1	1	1	1	1	1	1	1	1	1	1	NA	1	Oxynormoro	1	0	0	0	0	NA	5	0	0	0	NA	NA	NA	NA	NA	NA	NA	NA	0
66	0	84	19	70	1	1	4	1	1	1	1	1	1	1	1	1	1	1	NA	1	Movicol	3	0	0	0	0	NA	5	0	0	0	NA	NA	NA	NA	NA	NA	NA	NA	0
66	0	84	19	70	1	1	4	1	1	1	1	1	1	1	1	1	1	1	NA	1	Naloxone	12	0	0	0	0	NA	5	0	0	0	NA	NA	NA	NA	NA	NA	NA	NA	0
66	0	84	20	70	1	1	4	1	1	1	1	1	1	1	1	1	1	1	NA	0	Dafalgan	1	2	1	2	1	1	NA	0	0	0	0	0	0	0	0	0	0	0	0
66	0	84	20	70	1	1	4	1	1	1	1	1	1	1	1	1	1	1	NA	0	Tardyferon B9	1	0	0	1	1	1	NA	0	0	0	NA	NA	NA	NA	0	0	0	0	0
66	0	84	20	70	1	1	4	1	1	1	1	1	1	1	1	1	1	1	NA	0	Lovenox	12	0	0	1	1	3	NA	0	0	0	NA	NA	NA	NA	0	0	0	0	0
66	0	84	20	70	1	1	4	1	1	1	1	1	1	1	1	1	1	1	NA	0	Inexium	1	1	1	1	1	1	NA	0	0	0	0	0	0	0	0	0	0	0	0
66	0	84	20	70	1	1	4	1	1	1	1	1	1	1	1	1	1	1	NA	0	Bisoce gé	1	2	1	2	1	1	NA	0	0	0	0	0	0	0	0	0	0	0	0
66	0	84	20	70	1	1	4	1	1	1	1	1	1	1	1	1	1	1	NA	0	Lercan	1	1	1	1	1	1	NA	0	0	0	0	0	0	0	0	0	0	0	0
66	0	84	20	70	1	1	4	1	1	1	1	1	1	1	1	1	1	1	NA	1	Oxynormoro	1	0	0	0	0	NA	5	0	0	0	NA	NA	NA	NA	NA	NA	NA	NA	0
66	0	84	20	70	1	1	4	1	1	1	1	1	1	1	1	1	1	1	NA	1	Movicol	3	0	0	0	0	NA	5	0	0	0	NA	NA	NA	NA	NA	NA	NA	NA	0
66	0	84	20	70	1	1	4	1	1	1	1	1	1	1	1	1	1	1	NA	1	Naloxone	12	0	0	0	0	NA	5	0	0	0	NA	NA	NA	NA	NA	NA	NA	NA	0
66	0	84	20	70	1	1	4	1	1	1	1	1	1	1	1	1	1	1	NA	1	Aprovel	1	2	1	0	0	NA	5	0	0	0	0	0	1	0	NA	NA	NA	NA	0
66	0	84	20	70	1	1	4	1	1	1	1	1	1	1	1	1	1	1	NA	0	Tardyferon B9	1	10	1	0	0	NA	12	0	0	0	0	0	1	1	0	0	0	0	0
66	0	84	20	70	1	1	4	1	1	1	1	1	1	1	1	1	1	1	NA	0	Dafalgan	1	2	1	2	1	1	NA	0	0	0	0	0	0	0	0	0	0	0	0
66	0	84	20	70	1	1	4	1	1	1	1	1	1	1	1	1	1	1	NA	1	Oxynormoro	1	0	0	0	0	NA	5	0	0	0	NA	NA	NA	NA	NA	NA	NA	NA	0
66	0	84	20	70	1	1	4	1	1	1	1	1	1	1	1	1	1	1	NA	1	Naloxone	12	0	0	0	0	NA	5	0	0	0	NA	NA	NA	NA	NA	NA	NA	NA	0
67	1	78	1	66	1	1	2	1	1	1	1	1	1	1	1	1	1	1	NA	0	Kardegic	3	1	1	1	1	1	NA	0	0	0	0	0	0	0	0	0	0	0	0
67	1	78	1	66	1	1	2	1	1	1	1	1	1	1	1	1	1	1	NA	0	Dafalgan	1	2	1	2	1	1	NA	0	0	0	0	0	0	0	0	1	0	0	0
67	1	78	1	66	1	1	2	1	1	1	1	1	1	1	1	1	1	1	NA	0	Triatec	1	1	1	1	1	1	NA	0	0	0	0	0	0	0	0	0	0	0	0
67	1	78	1	66	1	1	2	1	1	1	1	1	1	1	1	1	1	1	1	0	bionolyte G5	1	0	0	1	1	2	NA	0	0	0	NA	NA	NA	NA	0	0	0	0	0
67	1	78	1	66	1	1	2	1	1	1	1	1	1	1	1	1	1	1	NA	1	Acupan	12	0	0	0	0	NA	5	0	0	0	NA	NA	NA	NA	NA	NA	NA	NA	0
67	1	78	1	66	1	1	2	1	1	1	1	1	1	1	1	1	1	1	NA	0	Morphine	12	0	0	0	0	NA	ND	0	0	0	NA	NA	NA	NA	NA	NA	NA	NA	0
67	1	78	1	66	1	1	2	1	1	1	1	1	1	1	1	1	1	1	NA	1	Movicol	3	0	0	0	0	NA	5	0	0	0	NA	NA	NA	NA	NA	NA	NA	NA	0
67	1	78	1	66	1	1	2	1	1	1	1	1	1	1	1	1	1	1	NA	1	Naloxone	12	0	0	0	0	NA	5	0	0	0	NA	NA	NA	NA	NA	NA	NA	NA	0
67	1	78	2	66	1	1	2	1	1	1	1	1	1	1	1	1	1	1	NA	0	Dafalgan	1	2	1	2	1	1	NA	0	0	0	0	0	0	0	0	1	0	0	0
67	1	78	2	66	1	1	2	1	1	1	1	1	1	1	1	1	1	1	NA	1	Acupan	12	0	0	0	0	NA	5	0	0	0	NA	NA	NA	NA	NA	NA	NA	NA	0
67	1	78	2	66	1	1	2	1	1	1	1	1	1	1	1	1	1	1	NA	0	Morphine	12	0	0	0	0	NA	ND	0	0	0	NA	NA	NA	NA	NA	NA	NA	NA	0
67	1	78	2	66	1	1	2	1	1	1	1	1	1	1	1	1	1	1	NA	1	Movicol	3	0	0	0	0	NA	5	0	0	0	NA	NA	NA	NA	NA	NA	NA	NA	0
67	1	78	2	66	1	1	2	1	1	1	1	1	1	1	1	1	1	1	NA	1	Naloxone	12	0	0	0	0	NA	5	0	0	0	NA	NA	NA	NA	NA	NA	NA	NA	0
67	1	78	2	66	1	1	2	1	1	1	1	1	1	1	1	1	1	1	NA	0	Dafalgan	1	2	1	2	1	1	NA	0	0	0	0	0	0	0	0	0	0	0	0
67	1	78	2	66	1	1	2	1	1	1	1	1	1	1	1	1	1	1	NA	1	Oxynormoro	1	0	0	0	0	NA	5	0	0	0	NA	NA	NA	NA	NA	NA	NA	NA	0
67	1	78	2	66	1	1	2	1	1	1	1	1	1	1	1	1	1	1	NA	1	Naloxone	12	0	0	0	0	NA	5	0	0	0	NA	NA	NA	NA	NA	NA	NA	NA	0
68	1	84	7	ND	0	1	4	1	1	1	1	1	1	1	1	1	1	1	NA	0	Dafalgan	1	2	1	2	1	1	NA	0	0	0	0	0	0	0	0	0	0	0	0
68	1	84	7	ND	0	1	4	1	1	1	1	1	1	1	1	1	1	1	NA	0	Inexium	1	1	1	1	1	1	NA	0	0	0	0	0	0	0	0	0	0	0	0
68	1	84	7	ND	0	NA	NA	NA	NA	NA	NA	NA	NA	NA	NA	NA	NA	NA	NA	NA	Acupan	12	1	1	0	0	NA	13	NA	NA	NA	NA	NA	NA	NA	NA	NA	NA	NA	1
68	1	84	7	ND	0	1	4	1	1	1	1	1	1	1	1	1	1	1	NA	0	Cortancyl	1	2	1	2	1	1	NA	0	0	0	0	0	0	0	0	0	0	0	0
68	1	84	7	ND	0	1	4	1	1	1	1	1	1	1	1	1	1	1	NA	0	Tanganil	1	1	1	1	1	1	NA	0	0	0	0	0	0	0	0	0	0	0	0
68	1	84	7	ND	0	1	4	1	1	1	1	1	1	1	1	1	1	1	NA	0	Lovenox	12	0	0	1	1	3	NA	0	0	0	NA	NA	NA	NA	0	0	0	0	0
68	1	84	7	ND	0	1	4	1	1	1	1	1	1	1	1	1	1	1	NA	1	Contramal LP	1	0	0	0	0	NA	5	0	0	0	NA	NA	NA	NA	0	0	0	0	0
68	1	84	8	ND	0	1	4	1	1	1	1	1	1	1	1	1	1	1	NA	0	Cortancyl	1	1	1	1	1	1	NA	0	0	0	0	0	0	0	0	0	0	0	0
68	1	84	8	ND	0	1	4	1	1	1	1	1	1	1	1	1	1	1	NA	0	Discotrine	5	1	1	1	1	5	NA	0	0	0	0	0	0	0	0	0	0	0	0
68	1	84	8	ND	0	1	4	1	1	1	1	1	1	1	1	1	1	1	NA	0	Dafalgan	1	3	1	2	1	1	NA	0	0	0	0	0	1	0	0	0	0	0	0
68	1	84	8	ND	0	1	4	1	1	1	1	1	1	1	1	1	1	1	NA	1	Contramal LP	1	0	0	0	0	NA	5	0	0	0	NA	NA	NA	NA	0	0	0	0	0
68	1	84	8	ND	0	1	4	1	1	1	1	1	1	1	1	1	1	1	NA	0	Dafalgan	1	3	1	2	1	1	NA	0	0	0	0	0	1	0	0	0	0	0	0
69	1	89	5	ND	1	1	1	1	1	1	1	1	1	1	1	1	1	1	NA	0	Modopar	1	1	1	2	1	1	NA	0	0	0	0	0	1	0	0	0	0	0	0
69	1	89	5	ND	1	1	1	1	1	1	1	1	1	1	1	1	1	1	NA	0	Dafalgan	1	2	1	2	1	1	NA	0	0	0	0	0	0	0	0	0	0	0	0
69	1	89	5	ND	1	1	1	1	1	1	1	1	1	1	1	1	1	1	NA	0	Inexium	1	1	1	1	1	1	NA	0	0	0	0	0	0	0	0	0	0	0	0
69	1	89	5	ND	1	1	1	1	1	1	1	1	1	1	1	1	1	1	NA	0	Lovenox	12	0	0	1	1	3	NA	0	0	0	NA	NA	NA	NA	0	0	0	1	0
69	1	89	5	ND	1	1	1	1	1	1	1	1	1	1	1	1	1	1	NA	0	bionolyte G5	12	0	0	0	0	NA	ND	0	0	0	NA	NA	NA	NA	NA	NA	NA	NA	0
69	1	89	5	ND	1	1	1	1	1	1	1	1	1	1	1	1	1	1	NA	0	Atarax	1	0	0	0	0	NA	12	0	0	0	NA	NA	NA	NA	NA	NA	NA	NA	0
69	1	89	5	ND	1	1	1	1	1	1	1	1	1	1	1	1	1	1	NA	0	Acupan	12	0	0	0	0	NA	ND	0	0	0	NA	NA	NA	NA	NA	NA	NA	NA	0
69	1	89	5	ND	1	1	1	1	1	1	1	1	1	1	1	1	1	1	NA	1	Oxynormoro	1	0	0	0	0	NA	5	0	0	0	NA	NA	NA	NA	NA	NA	NA	NA	0
69	1	89	5	ND	1	1	1	1	1	1	1	1	1	1	1	1	1	1	NA	1	Movicol	3	0	0	0	0	NA	5	0	0	0	NA	NA	NA	NA	NA	NA	NA	NA	0
69	1	89	5	ND	1	1	1	1	1	1	1	1	1	1	1	1	1	1	NA	1	Naloxone	12	0	0	0	0	NA	5	0	0	0	NA	NA	NA	NA	NA	NA	NA	NA	0
69	1	89	5	ND	1	1	1	1	1	1	1	1	1	1	1	1	1	1	NA	0	Dafalgan	1	2	1	2	1	1	NA	0	0	0	0	0	0	0	0	0	0	0	0
69	1	89	5	ND	1	1	1	1	1	1	1	1	1	1	1	1	1	1	NA	0	Atarax	1	18	1	0	0	NA	12	0	0	0	0	0	1	1	NA	NA	NA	NA	0
69	1	89	6	ND	1	1	1	1	1	1	1	1	1	1	1	1	1	1	NA	0	Modopar	1	2	1	2	1	1	NA	0	0	0	0	0	1	0	0	0	0	0	0
69	1	89	6	ND	1	1	1	1	1	1	1	1	1	1	1	1	1	1	NA	0	Aprovel	1	1	1	1	1	1	NA	0	0	0	0	0	0	0	0	0	0	0	0
69	1	89	6	ND	1	1	1	1	1	1	1	1	1	1	1	1	1	1	NA	0	Lyrica	1	1	1	1	1	1	NA	0	0	0	0	0	0	0	0	0	0	0	0
69	1	89	6	ND	1	1	1	1	1	1	1	1	1	1	1	1	1	1	NA	0	Acupan	12	0	0	0	0	NA	ND	0	0	0	NA	NA	NA	NA	NA	NA	NA	NA	0
69	1	89	6	ND	1	1	1	1	1	1	1	1	1	1	1	1	1	1	NA	1	Oxynormoro	1	0	0	0	0	NA	5	0	0	0	NA	NA	NA	NA	NA	NA	NA	NA	0
69	1	89	6	ND	1	1	1	1	1	1	1	1	1	1	1	1	1	1	NA	1	Movicol	3	0	0	0	0	NA	5	0	0	0	NA	NA	NA	NA	NA	NA	NA	NA	0
69	1	89	6	ND	1	1	1	1	1	1	1	1	1	1	1	1	1	1	NA	1	Naloxone	12	0	0	0	0	NA	5	0	0	0	NA	NA	NA	NA	NA	NA	NA	NA	0
69	1	89	6	ND	1	1	1	1	1	1	1	1	1	1	1	1	1	1	NA	0	Modopar	1	2	1	2	1	1	NA	0	0	0	0	0	1	0	0	0	0	0	0
69	1	89	6	ND	1	1	1	1	1	1	1	1	1	1	1	1	1	1	NA	0	Dafalgan	1	2	1	2	1	1	NA	0	0	0	0	0	0	0	0	0	0	0	0
69	1	89	6	ND	1	1	1	1	1	1	1	1	1	1	1	1	1	1	NA	0	Acupan	12	0	0	0	0	NA	ND	0	0	0	NA	NA	NA	NA	NA	NA	NA	NA	0
69	1	89	6	ND	1	1	1	1	1	1	1	1	1	1	1	1	1	1	NA	1	Oxynormoro	1	0	0	0	0	NA	5	0	0	0	NA	NA	NA	NA	NA	NA	NA	NA	0
69	1	89	6	ND	1	1	1	1	1	1	1	1	1	1	1	1	1	1	NA	1	Naloxone	12	0	0	0	0	NA	5	0	0	0	NA	NA	NA	NA	NA	NA	NA	NA	0
70	1	86	9	ND	0	1	4	1	1	1	1	1	1	1	1	1	1	1	NA	0	Dafalgan	1	2	1	2	1	1	NA	0	0	0	0	0	0	0	0	0	0	0	0
70	1	86	9	ND	0	1	4	1	1	1	1	1	1	1	1	1	1	1	NA	0	Pradaxa	1	2	1	2	1	1	NA	0	0	0	0	0	0	0	0	0	0	0	0
70	1	86	9	ND	0	1	4	1	1	1	1	1	1	1	1	1	1	1	1	0	Tienam	12	0	0	1	1	1	NA	0	0	0	NA	NA	NA	NA	0	0	0	0	0
70	1	86	9	ND	0	1	4	1	1	1	1	1	1	1	1	1	1	1	1	0	bionolyte G5	12	0	0	0	0	NA	ND	0	0	0	NA	NA	NA	NA	NA	NA	NA	NA	0
70	1	86	9	ND	0	1	4	1	1	1	1	1	1	1	1	1	1	1	NA	1	Acupan	12	0	0	0	0	NA	5	0	0	0	NA	NA	NA	NA	NA	NA	NA	NA	0
70	1	86	9	ND	0	1	4	1	1	1	1	1	1	1	1	1	1	1	NA	1	Oxynormoro	1	0	0	0	0	NA	5	0	0	0	NA	NA	NA	NA	NA	NA	NA	NA	0
70	1	86	9	ND	0	1	4	1	1	1	1	1	1	1	1	1	1	1	NA	1	Movicol	3	0	0	0	0	NA	5	0	0	0	NA	NA	NA	NA	NA	NA	NA	NA	0
70	1	86	9	ND	0	1	4	1	1	1	1	1	1	1	1	1	1	1	NA	1	Naloxone	12	0	0	0	0	NA	5	0	0	0	NA	NA	NA	NA	NA	NA	NA	NA	0
70	1	86	10	ND	0	1	4	1	1	1	1	1	1	1	1	1	1	1	NA	0	Dafalgan	1	2	1	2	1	1	NA	0	0	0	0	0	0	0	0	0	0	0	0
70	1	86	10	ND	0	1	4	1	1	1	1	1	1	1	1	1	1	1	NA	0	Citalopram	1	1	1	1	1	1	NA	0	0	0	0	0	0	0	0	0	0	0	0
70	1	86	10	ND	0	1	4	1	1	1	1	1	1	1	1	1	1	1	1	0	Tienam	12	0	0	1	1	1	NA	0	0	0	NA	NA	NA	NA	0	0	0	0	0
70	1	86	10	ND	0	1	4	1	1	1	1	1	1	1	1	1	1	1	NA	1	Acupan	12	0	0	0	0	NA	5	0	0	0	NA	NA	NA	NA	NA	NA	NA	NA	0
70	1	86	10	ND	0	1	4	1	1	1	1	1	1	1	1	1	1	1	NA	1	Oxynormoro	1	0	0	0	0	NA	5	0	0	0	NA	NA	NA	NA	NA	NA	NA	NA	0
70	1	86	10	ND	0	1	4	1	1	1	1	1	1	1	1	1	1	1	NA	1	Movicol	3	0	0	0	0	NA	5	0	0	0	NA	NA	NA	NA	NA	NA	NA	NA	0
70	1	86	10	ND	0	1	4	1	1	1	1	1	1	1	1	1	1	1	NA	1	Naloxone	12	0	0	0	0	NA	5	0	0	0	NA	NA	NA	NA	NA	NA	NA	NA	0
70	1	86	10	ND	0	1	4	1	1	1	1	1	1	1	1	1	1	1	NA	0	Dafalgan	1	2	1	2	1	1	NA	0	0	0	0	0	0	0	0	0	0	0	0
70	1	86	10	ND	0	1	4	1	1	1	1	1	1	1	1	1	1	1	1	0	Tienam	12	0	0	1	1	1	NA	0	0	0	NA	NA	NA	NA	0	0	0	0	0
70	1	86	10	ND	0	1	4	1	1	1	1	1	1	1	1	1	1	1	NA	1	Acupan	12	0	0	0	0	NA	5	0	0	0	NA	NA	NA	NA	NA	NA	NA	NA	0
70	1	86	10	ND	0	1	4	1	1	1	1	1	1	1	1	1	1	1	NA	1	Oxynormoro	1	0	0	0	0	NA	5	0	0	0	NA	NA	NA	NA	NA	NA	NA	NA	0
70	1	86	10	ND	0	1	4	1	1	1	1	1	1	1	1	1	1	1	NA	1	Naloxone	12	0	0	0	0	NA	5	0	0	0	NA	NA	NA	NA	NA	NA	NA	NA	0
70	1	86	10	ND	0	1	4	1	1	1	1	1	1	1	1	1	1	1	NA	0	Exelon	5	1	1	1	1	5	NA	0	0	0	0	0	0	0	0	0	0	0	0
71	1	18	3	ND	0	1	2	1	1	1	1	1	1	1	1	1	1	1	NA	0	Lovenox	12	3	1	1	1	3	NA	0	0	0	0	0	1	0	0	0	0	1	0
71	1	18	3	ND	0	1	2	1	1	1	1	1	1	1	1	1	1	1	NA	0	Biprofenid LP	1	1	1	1	1	1	NA	0	0	0	0	0	0	0	0	0	0	0	0
71	1	18	3	ND	0	1	2	1	1	1	1	1	1	1	1	1	1	1	NA	0	Dafalgan	1	2	1	2	1	1	NA	0	0	0	0	0	0	0	0	0	0	0	0
71	1	18	3	ND	0	1	2	1	1	1	1	1	1	1	1	1	1	1	NA	0	Inexium	1	1	1	1	1	1	NA	0	0	0	0	0	0	0	0	0	0	0	0
71	1	18	3	ND	0	1	2	1	1	1	1	1	1	1	1	1	1	1	NA	0	Acupan	12	0	0	0	0	NA	ND	0	0	0	NA	NA	NA	NA	NA	NA	NA	NA	0
71	1	18	3	ND	0	1	2	1	1	1	1	1	1	1	1	1	1	1	NA	1	Oxynormoro	5	0	0	0	0	NA	5	0	0	0	NA	NA	NA	NA	NA	NA	NA	NA	0
71	1	18	3	ND	0	1	2	1	1	1	1	1	1	1	1	1	1	1	NA	1	Naloxone	12	0	0	0	0	NA	5	0	0	0	NA	NA	NA	NA	NA	NA	NA	NA	0
71	1	18	3	ND	0	1	2	1	1	1	1	1	1	1	1	1	1	1	NA	1	Movicol	3	0	0	0	0	NA	5	0	0	0	NA	NA	NA	NA	NA	NA	NA	NA	0
71	1	18	3	ND	0	1	2	1	1	1	1	1	1	1	1	1	1	1	1	0	bionolyte G5	12	0	0	0	0	NA	ND	0	0	0	NA	NA	NA	NA	NA	NA	NA	NA	0
71	1	18	4	ND	0	1	2	1	1	1	1	1	1	1	1	1	1	1	NA	0	Biprofenid LP	1	1	1	1	1	1	NA	0	0	0	0	0	0	0	0	0	0	0	0
71	1	18	4	ND	0	1	2	1	1	1	1	1	1	1	1	1	1	1	NA	0	Dafalgan	1	2	1	2	1	1	NA	0	0	0	0	0	0	0	0	0	0	0	0
71	1	18	4	ND	0	1	2	1	1	1	1	1	1	1	1	1	1	1	NA	0	Acupan	12	0	0	0	0	NA	ND	0	0	0	NA	NA	NA	NA	NA	NA	NA	NA	0
71	1	18	4	ND	0	1	2	1	1	1	1	1	1	1	1	1	1	1	NA	1	Oxynormoro	5	0	0	0	0	NA	5	0	0	0	NA	NA	NA	NA	NA	NA	NA	NA	0
71	1	18	4	ND	0	1	2	1	1	1	1	1	1	1	1	1	1	1	NA	1	Naloxone	12	0	0	0	0	NA	5	0	0	0	NA	NA	NA	NA	NA	NA	NA	NA	0
71	1	18	4	ND	0	1	2	1	1	1	1	1	1	1	1	1	1	1	NA	1	Movicol	3	0	0	0	0	NA	5	0	0	0	NA	NA	NA	NA	NA	NA	NA	NA	0
71	1	18	4	ND	0	1	2	1	1	1	1	1	1	1	1	1	1	1	NA	0	Dafalgan	1	2	1	2	1	1	NA	0	0	0	0	0	0	0	0	0	0	0	0
71	1	18	4	ND	0	1	2	1	1	1	1	1	1	1	1	1	1	1	NA	0	Acupan	12	0	0	0	0	NA	ND	0	0	0	NA	NA	NA	NA	NA	NA	NA	NA	0
71	1	18	4	ND	0	1	2	1	1	1	1	1	1	1	1	1	1	1	NA	1	Oxynormoro	5	0	0	0	0	NA	5	0	0	0	NA	NA	NA	NA	NA	NA	NA	NA	0
71	1	18	4	ND	0	1	2	1	1	1	1	1	1	1	1	1	1	1	NA	1	Naloxone	12	0	0	0	0	NA	5	0	0	0	NA	NA	NA	NA	NA	NA	NA	NA	0
72	1	31	17	ND	1	1	3	1	1	1	1	1	1	1	1	1	1	1	NA	0	Lovenox	12	2	1	1	1	3	NA	0	0	0	0	0	0	0	0	0	0	1	0
72	1	31	17	ND	1	1	3	1	1	1	1	1	1	1	1	1	1	1	NA	0	Dafalgan	1	2	1	2	1	1	NA	0	0	0	0	0	0	0	0	0	0	0	0
72	1	31	17	ND	1	1	3	1	1	1	1	1	1	1	1	1	1	1	NA	0	Gabapentine	1	1	1	1	1	1	NA	0	0	0	0	0	0	0	0	0	0	0	0
72	1	31	17	ND	1	1	3	1	1	1	1	1	1	1	1	1	1	1	NA	0	Movicol	3	0	0	0	0	NA	ND	0	0	0	NA	NA	NA	NA	NA	NA	NA	NA	0
72	1	31	17	ND	1	1	3	1	1	1	1	1	1	1	1	1	1	1	NA	0	Duphalac	3	0	0	0	0	NA	ND	0	0	0	NA	NA	NA	NA	NA	NA	NA	NA	0
72	1	31	17	ND	1	1	3	1	1	1	1	1	1	1	1	1	1	1	NA	0	Lexomil	1	0	0	0	0	NA	11	0	0	0	NA	NA	NA	NA	NA	NA	NA	NA	0
72	1	31	18	ND	1	1	3	1	1	1	1	1	1	1	1	1	1	1	NA	0	Dafalgan	1	2	1	2	1	1	NA	0	0	0	0	0	0	0	0	0	0	0	0
72	1	31	18	ND	1	1	3	1	1	1	1	1	1	1	1	1	1	1	NA	0	Movicol	3	0	0	0	0	NA	ND	0	0	0	NA	NA	NA	NA	NA	NA	NA	NA	0
72	1	31	18	ND	1	1	3	1	1	1	1	1	1	1	1	1	1	1	NA	0	Duphalac	3	0	0	0	0	NA	ND	0	0	0	NA	NA	NA	NA	NA	NA	NA	NA	0
72	1	31	18	ND	1	1	3	1	1	1	1	1	1	1	1	1	1	1	NA	0	Dafalgan	1	2	1	2	1	1	NA	0	0	0	0	0	0	0	0	0	0	0	0
72	1	31	18	ND	1	1	3	1	1	1	1	1	1	1	1	1	1	1	NA	0	Tardyferon B9	1	10	1	2	1	1	NA	0	0	0	0	0	1	0	0	0	0	0	0
72	1	31	18	ND	1	1	3	1	1	1	1	1	1	1	1	1	1	1	NA	0	Movicol	3	0	0	0	0	NA	ND	0	0	0	NA	NA	NA	NA	NA	NA	NA	NA	0
72	1	31	18	ND	1	1	3	1	1	1	1	1	1	1	1	1	1	1	NA	0	Duphalac	3	0	0	0	0	NA	ND	0	0	0	NA	NA	NA	NA	NA	NA	NA	NA	0
73	0	67	7	54	0	1	4	1	1	1	1	1	1	1	1	1	1	1	NA	0	Dafalgan	1	2	1	2	1	1	NA	0	0	0	0	0	0	0	0	0	0	0	0
73	0	67	7	54	0	1	4	1	1	1	1	1	1	1	1	1	1	1	NA	0	Contramal LP	1	1	1	1	1	1	NA	0	0	0	0	0	0	0	0	0	0	0	0
73	0	67	7	54	0	1	4	1	1	1	1	1	1	1	1	1	1	1	NA	0	Lovenox	12	1	1	1	1	3	NA	0	0	0	0	0	0	0	0	0	0	1	0
73	0	67	7	54	0	1	4	1	1	1	1	1	1	1	1	1	1	1	NA	0	Tardyferon B9	1	0	0	2	1	1	NA	0	0	0	NA	NA	NA	NA	0	0	1	0	0
73	0	67	7	54	0	1	4	1	1	1	1	1	1	1	1	1	1	1	NA	1	Movicol	3	0	0	0	0	NA	5	0	0	0	NA	NA	NA	NA	NA	NA	NA	NA	0
73	0	67	7	54	0	1	4	1	1	1	1	1	1	1	1	1	1	1	NA	0	Acupan	12	0	0	0	0	NA	ND	0	0	0	NA	NA	NA	NA	NA	NA	NA	NA	0
73	0	67	7	54	0	1	4	1	1	1	1	1	1	1	1	1	1	1	NA	1	Oxynormoro	1	0	0	0	0	NA	5	0	0	0	NA	NA	NA	NA	NA	NA	NA	NA	0
73	0	67	7	54	0	1	4	1	1	1	1	1	1	1	1	1	1	1	NA	1	Naloxone	12	0	0	0	0	NA	5	0	0	0	NA	NA	NA	NA	NA	NA	NA	NA	0
73	0	67	7	54	0	1	4	1	1	1	1	1	1	1	1	1	1	1	NA	0	bionolyte G5	12	0	0	0	0	NA	ND	0	0	0	NA	NA	NA	NA	NA	NA	NA	NA	0
73	0	67	8	54	0	1	4	1	1	1	1	1	1	1	1	1	1	1	NA	0	Dafalgan	1	2	1	2	1	1	NA	0	0	0	0	0	0	0	0	0	0	0	0
73	0	67	8	54	0	1	4	1	1	1	1	1	1	1	1	1	1	1	NA	0	Contramal LP	1	1	1	1	1	1	NA	0	0	0	0	0	0	0	0	0	0	0	0
73	0	67	8	54	0	1	4	1	1	1	1	1	1	1	1	1	1	1	NA	1	Movicol	3	0	0	0	0	NA	5	0	0	0	NA	NA	NA	NA	NA	NA	NA	NA	0
73	0	67	8	54	0	1	4	1	1	1	1	1	1	1	1	1	1	1	NA	0	Acupan	12	0	0	0	0	NA	ND	0	0	0	NA	NA	NA	NA	NA	NA	NA	NA	0
73	0	67	8	54	0	1	4	1	1	1	1	1	1	1	1	1	1	1	NA	1	Oxynormoro	1	0	0	0	0	NA	5	0	0	0	NA	NA	NA	NA	NA	NA	NA	NA	0
73	0	67	8	54	0	1	4	1	1	1	1	1	1	1	1	1	1	1	NA	1	Naloxone	12	0	0	0	0	NA	5	0	0	0	NA	NA	NA	NA	NA	NA	NA	NA	0
73	0	67	8	54	0	1	4	1	1	1	1	1	1	1	1	1	1	1	NA	1	Normacol	9	0	0	0	0	NA	5	0	0	0	NA	NA	NA	NA	NA	NA	NA	NA	0
73	0	67	8	54	0	1	4	1	1	1	1	1	1	1	1	1	1	1	NA	0	Dafalgan	1	2	1	2	1	1	NA	0	0	0	0	0	0	0	0	0	0	0	0
73	0	67	8	54	0	1	4	1	1	1	1	1	1	1	1	1	1	1	NA	0	Tardyferon B9	1	0	0	1	1	1	NA	0	0	0	0	0	1	0	0	0	0	0	0
73	0	67	8	54	0	1	4	1	1	1	1	1	1	1	1	1	1	1	NA	0	Acupan	12	0	0	0	0	NA	ND	0	0	0	NA	NA	NA	NA	NA	NA	NA	NA	0
73	0	67	8	54	0	1	4	1	1	1	1	1	1	1	1	1	1	1	NA	1	Oxynormoro	1	0	0	0	0	NA	5	0	0	0	NA	NA	NA	NA	NA	NA	NA	NA	0
73	0	67	8	54	0	1	4	1	1	1	1	1	1	1	1	1	1	1	NA	1	Naloxone	12	0	0	0	0	NA	5	0	0	0	NA	NA	NA	NA	NA	NA	NA	NA	0
74	1	51	3	133	0	1	4	1	1	1	1	1	1	1	1	1	1	1	NA	0	Dafalgan	1	2	1	2	1	1	NA	0	0	0	0	0	0	0	0	0	0	0	0
74	1	51	3	133	0	1	4	1	1	1	1	1	1	1	1	1	1	1	NA	0	Contramal LP	1	1	1	1	1	1	NA	0	0	0	0	0	0	0	0	0	0	0	0
74	1	51	3	133	0	1	4	1	1	1	1	1	1	1	1	1	1	1	NA	0	Loxen LP	1	1	1	0	0	NA	11	0	0	0	0	0	0	0	NA	NA	NA	NA	0
74	1	51	3	133	0	1	4	1	1	1	1	1	1	1	1	1	1	1	NA	0	Inexium	1	1	1	1	1	1	NA	0	0	0	0	0	0	0	0	0	0	0	0
74	1	51	3	133	0	1	4	1	1	1	1	1	1	1	1	1	1	1	NA	1	Acupan	12	1	1	0	0	NA	12	0	0	0	0	0	0	0	NA	NA	NA	NA	0
74	1	51	3	133	0	1	4	1	1	1	1	1	1	1	1	1	1	1	NA	0	Lovenox	12	1	1	1	1	3	NA	0	0	0	0	0	0	0	0	0	0	0	0
74	1	51	3	133	0	1	4	1	1	1	1	1	1	1	1	1	1	1	NA	0	Haldol	1	0	0	0	0	NA	11	0	0	0	NA	NA	NA	NA	NA	NA	NA	NA	0
74	1	51	3	133	0	1	4	1	1	1	1	1	1	1	1	1	1	1	NA	1	Oxynormoro	1	0	0	0	0	NA	5	0	0	0	NA	NA	NA	NA	NA	NA	NA	NA	0
74	1	51	3	133	0	1	4	1	1	1	1	1	1	1	1	1	1	1	NA	1	Movicol	3	0	0	0	0	NA	5	0	0	0	NA	NA	NA	NA	NA	NA	NA	NA	0
74	1	51	3	133	0	1	4	1	1	1	1	1	1	1	1	1	1	1	NA	1	Naloxone	12	0	0	0	0	NA	5	0	0	0	NA	NA	NA	NA	NA	NA	NA	NA	0
74	1	51	4	ND	0	1	4	1	1	1	1	1	1	1	1	1	1	1	NA	0	Dafalgan	1	2	1	2	1	1	NA	0	0	0	0	0	0	0	0	0	0	0	0
74	1	51	4	ND	0	1	4	1	1	1	1	1	1	1	1	1	1	1	NA	0	Contramal LP	1	1	1	1	1	1	NA	0	0	0	0	0	0	0	0	0	0	0	0
74	1	51	4	ND	0	1	4	1	1	1	1	1	1	1	1	1	1	1	NA	0	Loxen LP	1	1	1	1	1	1	NA	0	0	0	0	0	0	0	0	0	0	0	0
74	1	51	4	ND	0	1	4	1	1	1	1	1	1	1	1	1	1	1	NA	1	Acupan	12	1	1	0	0	NA	5	0	0	0	0	0	0	0	NA	NA	NA	NA	0
74	1	51	4	ND	0	1	4	1	1	1	1	1	1	1	1	1	1	1	NA	0	Paroxetine	1	1	1	1	1	1	NA	0	0	0	0	0	0	0	0	0	0	0	0
74	1	51	4	ND	0	1	4	1	1	1	1	1	1	1	1	1	1	1	NA	0	Triatec	1	1	1	1	1	1	NA	0	0	0	0	0	0	0	0	0	0	0	0
74	1	51	4	ND	0	1	4	1	1	1	1	1	1	1	1	1	1	1	NA	1	Oxynormoro	1	0	0	0	0	NA	5	0	0	0	NA	NA	NA	NA	NA	NA	NA	NA	0
74	1	51	4	ND	0	1	4	1	1	1	1	1	1	1	1	1	1	1	NA	1	Movicol	3	0	0	0	0	NA	5	0	0	0	NA	NA	NA	NA	NA	NA	NA	NA	0
74	1	51	4	ND	0	1	4	1	1	1	1	1	1	1	1	1	1	1	NA	1	Naloxone	12	0	0	0	0	NA	5	0	0	0	NA	NA	NA	NA	NA	NA	NA	NA	0
74	1	51	4	ND	0	1	4	1	1	1	1	1	1	1	1	1	1	1	NA	0	Dafalgan	1	2	1	2	1	1	NA	0	0	0	0	0	0	0	0	0	0	0	0
74	1	51	4	ND	0	1	4	1	1	1	1	1	1	1	1	1	1	1	NA	1	Acupan	12	1	1	0	0	NA	5	0	0	0	0	0	0	0	NA	NA	NA	NA	0
74	1	51	4	ND	0	1	4	1	1	1	1	1	1	1	1	1	1	1	NA	1	Oxynormoro	1	0	0	0	0	NA	5	0	0	0	NA	NA	NA	NA	NA	NA	NA	NA	0
74	1	51	4	ND	0	1	4	1	1	1	1	1	1	1	1	1	1	1	NA	1	Naloxone	12	0	0	0	0	NA	5	0	0	0	NA	NA	NA	NA	NA	NA	NA	NA	0
75	1	64	0	ND	1	1	2	1	1	1	1	1	1	1	1	1	1	1	NA	0	Inexium	1	0	0	1	1	1	NA	0	0	0	NA	NA	NA	NA	0	0	0	0	0
75	1	64	0	ND	1	1	2	1	1	1	1	1	1	1	1	1	1	1	NA	0	Avlocardyl	1	0	0	0,5	1	1	NA	1	0	0	NA	NA	NA	NA	0	0	0	0	0
75	1	64	0	ND	1	1	2	1	1	1	1	1	1	1	1	1	1	1	NA	0	Lovenox	12	0	0	1	1	3	NA	0	0	0	NA	NA	NA	NA	0	0	0	0	0
75	1	64	0	ND	1	1	2	1	1	1	1	1	1	1	1	1	1	1	NA	0	Dafalgan	1	0	0	2	1	1	NA	0	0	0	NA	NA	NA	NA	0	0	0	0	0
75	1	64	0	ND	1	1	2	1	1	1	1	1	1	1	1	1	1	1	NA	1	Oxynormoro	1	0	0	1	1	1	NA	0	0	0	NA	NA	NA	NA	0	0	0	0	0
75	1	64	0	ND	1	1	2	1	1	1	1	1	1	1	1	1	1	1	NA	0	Oxycontin	1	0	0	6	1	1	NA	0	0	0	NA	NA	NA	NA	0	0	0	0	0
75	1	64	0	ND	1	1	2	1	1	1	1	1	1	1	1	1	1	1	NA	0	Atarax	1	0	0	1	1	1	NA	0	0	0	NA	NA	NA	NA	0	0	0	0	0
75	1	64	1	ND	1	1	2	1	1	1	1	1	1	1	1	1	1	1	NA	0	Gabapentine	1	1	1	1	1	1	NA	0	0	0	0	0	0	0	0	0	0	0	0
75	1	64	1	ND	1	1	2	1	1	1	1	1	1	1	1	1	1	1	NA	0	Avlocardyl	1	25	1	0	0	NA	10	0	0	0	0	0	0	0	NA	NA	NA	NA	0
75	1	64	1	ND	1	1	2	1	1	1	1	1	1	1	1	1	1	1	NA	0	Dafalgan	1	2	1	0	0	NA	10	0	0	0	0	0	0	0	NA	NA	NA	NA	0
75	1	64	1	ND	1	1	2	1	1	1	1	1	1	1	1	1	1	1	NA	0	Oxycontin	1	0	0	6	1	1	NA	0	0	0	NA	NA	NA	NA	0	0	0	0	0
75	1	64	1	ND	1	1	2	1	1	1	1	1	1	1	1	1	1	1	NA	0	Cortancyl	1	4	1	4	1	1	NA	0	0	0	0	0	0	0	0	0	0	0	0
75	1	64	1	ND	1	1	2	1	1	1	1	1	1	1	1	1	1	1	NA	1	Oxynormoro	1	0	0	1	1	1	NA	0	0	0	NA	NA	NA	NA	0	0	0	0	0
75	1	64	1	ND	1	1	2	1	1	1	1	1	1	1	1	1	1	1	NA	0	bionolyte G5	12	0	0	1	1	1	NA	0	0	0	NA	NA	NA	NA	0	0	0	0	0
76	0	47	71	50	1	1	3	1	1	1	1	1	1	1	1	1	1	1	NA	1	Valium	1	1	1	0	0	1	5	0	0	0	0	0	0	0	NA	NA	NA	NA	0
76	0	47	71	50	1	1	3	1	1	1	1	1	1	1	1	1	1	1	NA	0	Dafalgan	1	2	1	2	1	1	NA	0	0	0	0	0	0	0	0	0	0	0	0
76	0	47	71	50	1	1	3	1	1	1	1	1	1	1	1	1	1	1	NA	0	Lovenox	12	1	1	1	1	1	NA	0	0	0	0	0	0	0	0	0	0	0	0
76	0	47	71	50	1	1	3	1	1	1	1	1	1	1	1	1	1	1	NA	1	Valium	1	1	1	0	0	1	5	0	0	0	0	0	0	0	NA	NA	NA	NA	0
76	0	47	72	50	1	1	3	1	1	1	1	1	1	1	1	1	1	1	NA	0	Dafalgan	1	2	1	2	1	1	NA	0	0	0	0	0	0	0	0	0	0	0	0
76	0	47	72	50	1	1	3	1	1	1	1	1	1	1	1	1	1	1	NA	1	Valium	1	1	1	0	0	1	5	0	0	0	0	0	0	0	NA	NA	NA	NA	0
76	0	47	72	50	1	1	3	1	1	1	1	1	1	1	1	1	1	1	NA	0	Dafalgan	1	2	1	2	1	1	NA	0	0	0	0	0	0	0	0	0	0	0	0
76	0	47	72	50	1	1	3	1	1	1	1	1	1	1	1	1	1	1	NA	0	Tardyferon B9	1	2	1	2	1	1	NA	0	0	0	0	0	0	0	0	0	0	0	0
77	0	87	36	72	1	1	4	1	1	1	1	1	1	1	1	1	1	1	NA	0	Dafalgan	1	2	1	1	1	1	NA	0	0	0	0	0	0	0	0	0	0	0	0
77	0	87	36	72	1	1	4	1	1	1	1	1	1	1	1	1	1	1	NA	1	Contramal LP	1	1	1	0	0	NA	6	0	0	0	0	0	0	0	0	0	0	0	0
77	0	87	36	72	1	1	4	1	1	1	1	1	1	1	1	1	1	1	NA	0	Previscan	1	1	1	1	1	1	NA	0	0	0	0	0	0	0	0	0	0	0	0
77	0	87	36	72	1	1	4	1	1	1	1	1	1	1	1	1	1	1	NA	0	Lovenox	12	1	1	1	1	3	NA	0	0	0	0	0	0	0	0	0	0	0	0
77	0	87	36	72	1	1	4	1	1	1	1	1	1	1	1	1	1	1	NA	1	Imovane	1	0	0	1	1	1	NA	0	0	0	NA	NA	NA	NA	0	0	0	0	0
77	0	87	37	72	1	1	4	1	1	1	1	1	1	1	1	1	1	1	NA	0	Dafalgan	1	2	1	1	1	1	NA	0	0	0	0	0	0	0	0	0	0	0	0
77	0	87	37	72	1	1	4	1	1	1	1	1	1	1	1	1	1	1	NA	1	Contramal LP	1	1	1	0	0	NA	6	0	0	0	0	0	0	0	0	0	0	0	0
77	0	87	37	72	1	1	4	1	1	1	1	1	1	1	1	1	1	1	NA	0	Tardyferon B9	1	1	1	1	1	1	NA	0	0	0	0	0	0	0	0	0	0	0	0
77	0	87	37	72	1	1	4	1	1	1	1	1	1	1	1	1	1	1	NA	0	Toco	1	0	0	2	1	1	NA	0	0	0	NA	NA	NA	NA	0	0	0	0	0
77	0	87	37	72	1	1	4	1	1	1	1	1	1	1	1	1	1	1	NA	0	Soriatane	1	0	0	1	1	1	NA	0	0	0	NA	NA	NA	NA	0	0	0	0	0
77	0	87	37	72	1	1	4	1	1	1	1	1	1	1	1	1	1	1	NA	0	Bisoce gé	1	0	0	1	1	1	NA	0	0	0	NA	NA	NA	NA	0	0	0	0	0
77	0	87	37	72	1	1	4	1	1	1	1	1	1	1	1	1	1	1	NA	0	Aldactone	1	0	0	0,5	1	1	NA	0	0	0	NA	NA	NA	NA	0	0	0	0	0
77	0	87	37	72	1	1	4	1	1	1	1	1	1	1	1	1	1	1	NA	0	Lasilix	1	0	0	1	1	1	NA	0	0	0	NA	NA	NA	NA	0	0	0	0	0
77	0	87	37	72	1	1	4	1	1	1	1	1	1	1	1	1	1	1	NA	0	Lasilix retard	1	0	0	1	1	1	NA	0	0	0	NA	NA	NA	NA	0	0	0	0	0
77	0	87	37	72	1	1	4	1	1	1	1	1	1	1	1	1	1	1	NA	0	Cordarone	1	0	0	1	1	1	NA	0	0	0	NA	NA	NA	NA	0	0	0	0	0
77	0	87	37	72	1	1	4	1	1	1	1	1	1	1	1	1	1	1	NA	0	piascledine	1	0	0	1	1	1	NA	0	0	0	NA	NA	NA	NA	0	0	0	0	0
77	0	87	37	72	1	1	4	1	1	1	1	1	1	1	1	1	1	1	NA	0	Movicol	3	0	0	2	1	1	NA	0	0	0	NA	NA	NA	NA	0	0	0	0	0
77	0	87	37	72	1	1	4	1	1	1	1	1	1	1	1	1	1	1	NA	0	Lovenox	12	0	0	1	1	3	NA	0	0	0	NA	NA	NA	NA	0	0	0	0	0
77	0	87	37	72	1	1	4	1	1	1	1	1	1	1	1	1	1	1	NA	0	Dafalgan	1	2	1	1	1	1	NA	0	0	0	0	0	0	0	0	0	0	0	0
77	0	87	37	72	1	1	4	1	1	1	1	1	1	1	1	1	1	1	NA	0	Tardyferon B9	1	1	1	1	1	1	NA	0	0	0	0	0	0	0	0	0	0	0	0
78	1	87	8	ND	1	1	4	1	1	1	1	1	1	1	1	1	1	1	NA	0	Dafalgan	1	2	1	1	1	1	NA	0	0	0	0	0	0	0	0	0	0	0	0
78	1	87	8	ND	1	1	4	1	1	1	1	1	1	1	1	1	1	1	NA	0	Diffu K	1	2	1	2	1	1	NA	0	0	0	0	0	0	0	0	0	0	0	0
78	1	87	8	ND	1	1	4	1	1	1	1	1	1	1	1	1	1	1	NA	0	Lovenox	12	1	1	1	1	3	NA	0	0	0	0	0	0	0	0	0	0	1	0
78	1	87	8	ND	1	1	4	1	1	1	1	1	1	1	1	1	1	1	NA	0	Seretide	11	0	0	1	1	7	NA	0	0	0	0	0	0	0	0	0	0	0	0
78	1	87	8	ND	1	1	4	1	1	1	1	1	1	1	1	1	1	1	NA	1	Loperamide	1	0	0	0	0	NA	5	0	0	0	0	0	0	0	0	0	0	0	0
78	1	87	8	ND	1	1	4	1	1	1	1	1	1	1	1	1	1	1	NA	0	Imovane	1	0	0	1	1	1	NA	0	0	0	NA	NA	NA	NA	0	0	0	0	0
78	1	87	8	ND	1	1	4	1	1	1	1	1	1	1	1	1	1	1	NA	1	Acupan	12	0	0	0	0	NA	5	0	0	0	NA	NA	NA	NA	NA	NA	NA	NA	0
78	1	87	8	ND	1	1	4	1	1	1	1	1	1	1	1	1	1	1	NA	1	Oxynormoro	1	0	0	0	0	NA	5	0	0	0	NA	NA	NA	NA	NA	NA	NA	NA	0
78	1	87	8	ND	1	1	4	1	1	1	1	1	1	1	1	1	1	1	NA	1	Movicol	3	0	0	0	0	NA	5	0	0	0	NA	NA	NA	NA	NA	NA	NA	NA	0
78	1	87	8	ND	1	1	4	1	1	1	1	1	1	1	1	1	1	1	NA	1	Naloxone	12	0	0	0	0	NA	5	0	0	0	NA	NA	NA	NA	NA	NA	NA	NA	0
78	1	87	9	ND	1	1	4	1	1	1	1	1	1	1	1	1	1	1	NA	0	Dafalgan	1	2	1	1	1	1	NA	0	0	0	0	0	0	0	0	0	0	0	0
78	1	87	9	ND	1	1	4	1	1	1	1	1	1	1	1	1	1	1	NA	0	Seretide	11	0	0	1	1	7	NA	0	0	0	0	0	0	0	0	0	0	0	0
78	1	87	9	ND	1	1	4	1	1	1	1	1	1	1	1	1	1	1	NA	1	Oxynormoro	1	0	0	1	1	1	NA	0	0	0	NA	NA	NA	NA	0	0	0	0	0
78	1	87	9	ND	1	1	4	1	1	1	1	1	1	1	1	1	1	1	NA	1	Acupan	12	0	0	0	0	NA	5	0	0	0	NA	NA	NA	NA	NA	NA	NA	NA	0
78	1	87	9	ND	1	1	4	1	1	1	1	1	1	1	1	1	1	1	NA	1	Movicol	3	0	0	0	0	NA	5	0	0	0	NA	NA	NA	NA	NA	NA	NA	NA	0
78	1	87	9	ND	1	1	4	1	1	1	1	1	1	1	1	1	1	1	NA	1	Naloxone	12	0	0	0	0	NA	5	0	0	0	NA	NA	NA	NA	NA	NA	NA	NA	0
78	1	87	9	ND	1	1	4	1	1	1	1	1	1	1	1	1	1	1	NA	0	Lasilix	1	1	1	0,5	1	1	NA	0	0	0	0	0	0	0	0	0	0	0	0
78	1	87	9	ND	1	1	4	1	1	1	1	1	1	1	1	1	1	1	NA	0	Kardegic	3	1	1	1	1	1	NA	0	0	0	0	0	0	0	0	0	0	0	0
78	1	87	9	ND	1	1	4	1	1	1	1	1	1	1	1	1	1	1	NA	0	Colchicine	1	1	1	1	1	1	NA	0	0	0	0	0	0	0	0	0	0	0	0
78	1	87	9	ND	1	1	4	1	1	1	1	1	1	1	1	1	1	1	NA	0	Diffu K	1	2	1	2	1	1	NA	0	0	0	0	0	0	0	0	0	0	0	0
78	1	87	9	ND	1	1	4	1	1	1	1	1	1	1	1	1	1	1	NA	0	Aricept	1	1	1	1	1	1	NA	0	0	0	0	0	0	0	0	0	0	0	0
78	1	87	9	ND	1	1	4	1	1	1	1	1	1	1	1	1	1	1	NA	0	Triatec	1	1	1	1	1	1	NA	0	0	0	0	0	0	0	0	0	0	0	0
78	1	87	9	ND	1	1	4	1	1	1	1	1	1	1	1	1	1	1	NA	0	Tardyferon B9	1	1	1	0	0	NA	11	0	0	0	0	0	0	0	NA	NA	NA	NA	0
78	1	87	9	ND	1	1	4	1	1	1	1	1	1	1	1	1	1	1	NA	1	Loperamide	1	0	0	2	1	1	NA	0	0	0	0	0	0	0	0	0	0	0	0
78	1	87	9	ND	1	1	4	1	1	1	1	1	1	1	1	1	1	1	NA	0	Dafalgan	1	2	1	1	1	1	NA	0	0	0	0	0	0	0	0	0	0	0	0
78	1	87	9	ND	1	1	4	1	1	1	1	1	1	1	1	1	1	1	NA	0	Tardyferon B9	1	2	1	2	1	1	NA	0	0	0	0	0	0	0	0	0	0	0	0
78	1	87	9	ND	1	1	4	1	1	1	1	1	1	1	1	1	1	1	NA	1	Oxynormoro	1	0	0	0	0	NA	5	0	0	0	NA	NA	NA	NA	0	0	0	0	0
78	1	87	9	ND	1	1	4	1	1	1	1	1	1	1	1	1	1	1	NA	1	Acupan	12	0	0	0	0	NA	5	0	0	0	NA	NA	NA	NA	NA	NA	NA	NA	0
78	1	87	9	ND	1	1	4	1	1	1	1	1	1	1	1	1	1	1	NA	1	Naloxone	12	0	0	0	0	NA	5	0	0	0	NA	NA	NA	NA	NA	NA	NA	NA	0
79	1	41	98	95	0	1	4	1	1	1	1	1	1	1	1	1	1	1	NA	0	Dafalgan	1	2	1	1	1	1	NA	0	0	0	0	0	0	0	0	0	0	0	0
79	1	41	98	95	0	1	4	1	1	1	1	1	1	1	1	1	1	1	NA	1	Contramal LP	1	1	1	1	1	1	NA	0	0	0	0	0	0	0	0	0	0	0	0
79	1	41	98	95	0	1	4	1	1	1	1	1	1	1	1	1	1	1	NA	0	Gabapentine	1	3	1	3	1	1	NA	0	0	0	0	0	0	0	0	0	0	0	0
79	1	41	98	95	0	1	4	1	1	1	1	1	1	1	1	1	1	1	NA	0	Lovenox	1	1	1	1	1	3	NA	0	0	0	0	0	0	0	0	0	0	0	0
79	1	41	98	95	0	1	4	1	1	1	1	1	1	1	1	1	1	1	NA	1	Atarax	1	1	1	0	0	NA	5	0	0	0	NA	NA	NA	NA	NA	NA	NA	NA	0
79	1	41	98	95	0	1	4	1	1	1	1	1	1	1	1	1	1	1	NA	0	Acupan	12	0	0	0	0	NA	ND	0	0	0	NA	NA	NA	NA	NA	NA	NA	NA	0
79	1	41	98	95	0	1	4	1	1	1	1	1	1	1	1	1	1	1	NA	1	Oxynormoro	1	0	0	0	0	NA	5	0	0	0	NA	NA	NA	NA	NA	NA	NA	NA	0
79	1	41	98	95	0	1	4	1	1	1	1	1	1	1	1	1	1	1	NA	1	Movicol	3	0	0	0	0	NA	5	0	0	0	NA	NA	NA	NA	NA	NA	NA	NA	0
79	1	41	98	95	0	1	4	1	1	1	1	1	1	1	1	1	1	1	NA	1	Naloxone	12	0	0	0	0	NA	5	0	0	0	NA	NA	NA	NA	NA	NA	NA	NA	0
79	1	41	99	95	0	1	4	1	1	1	1	1	1	1	1	1	1	1	NA	0	Dafalgan	1	2	1	1	1	1	NA	0	0	0	0	0	0	0	0	0	0	0	0
79	1	41	99	95	0	1	4	1	1	1	1	1	1	1	1	1	1	1	NA	1	Contramal LP	1	1	1	1	1	1	NA	0	0	0	0	0	0	0	0	0	0	0	0
79	1	41	99	95	0	1	4	1	1	1	1	1	1	1	1	1	1	1	NA	0	Gabapentine	1	2	1	2	1	1	NA	0	0	0	0	0	0	0	0	0	0	0	0
79	1	41	99	95	0	1	4	1	1	1	1	1	1	1	1	1	1	1	NA	0	Lovenox	1	1	1	1	1	3	NA	0	0	0	0	0	0	0	0	0	0	0	0
79	1	41	99	95	0	1	4	1	1	1	1	1	1	1	1	1	1	1	NA	0	Cetirizine	1	1	1	1	1	1	NA	0	0	0	0	0	0	0	0	0	0	0	0
79	1	41	99	95	0	1	4	1	1	1	1	1	1	1	1	1	1	1	NA	0	Venlafaxine	1	2	1	2	1	1	NA	0	0	0	0	0	0	0	0	0	0	0	0
79	1	41	99	95	0	1	4	1	1	1	1	1	1	1	1	1	1	1	NA	0	Bisoce gé	1	1	1	0,5	1	1	NA	0	0	0	0	0	0	0	0	0	0	0	0
79	1	41	99	95	0	1	4	1	1	1	1	1	1	1	1	1	1	1	NA	0	Versatis	5	0	0	1	1	5	NA	0	0	0	NA	NA	NA	NA	0	0	0	0	0
79	1	41	99	95	0	1	4	1	1	1	1	1	1	1	1	1	1	1	NA	0	Amycor	4	0	0	1	1	5	NA	0	0	0	NA	NA	NA	NA	0	0	0	0	0
79	1	41	99	95	0	1	4	1	1	1	1	1	1	1	1	1	1	1	NA	0	diprosone	4	0	0	1	1	5	NA	0	0	0	NA	NA	NA	NA	0	0	0	0	0
79	1	41	99	95	0	1	4	1	1	1	1	1	1	1	1	1	1	1	NA	0	Acupan	12	0	0	0	0	NA	ND	0	0	0	NA	NA	NA	NA	NA	NA	NA	NA	0
79	1	41	99	95	0	1	4	1	1	1	1	1	1	1	1	1	1	1	NA	1	Oxynormoro	1	0	0	0	0	NA	5	0	0	0	NA	NA	NA	NA	NA	NA	NA	NA	0
79	1	41	99	95	0	1	4	1	1	1	1	1	1	1	1	1	1	1	NA	1	Movicol	3	0	0	0	0	NA	5	0	0	0	NA	NA	NA	NA	NA	NA	NA	NA	0
79	1	41	99	95	0	1	4	1	1	1	1	1	1	1	1	1	1	1	NA	1	Naloxone	12	0	0	0	0	NA	5	0	0	0	NA	NA	NA	NA	NA	NA	NA	NA	0
79	1	41	99	95	0	1	4	1	1	1	1	1	1	1	1	1	1	1	NA	0	Dafalgan	1	2	1	0	0	NA	6	0	0	0	0	0	0	0	NA	NA	NA	NA	0
79	1	41	99	95	0	1	4	1	1	1	1	1	1	1	1	1	1	1	NA	0	Gabapentine	1	2	1	2	1	1	NA	0	0	0	0	0	0	0	0	0	0	0	0
79	1	41	99	95	0	1	4	1	1	1	1	1	1	1	1	1	1	1	NA	0	Tardyferon B9	1	3	1	3	1	1	NA	0	0	0	0	0	0	0	0	0	0	0	0
79	1	41	99	95	0	1	4	1	1	1	1	1	1	1	1	1	1	1	NA	0	Acupan	12	0	0	0	0	NA	ND	0	0	0	NA	NA	NA	NA	NA	NA	NA	NA	0
79	1	41	99	95	0	1	4	1	1	1	1	1	1	1	1	1	1	1	NA	1	Oxynormoro	1	0	0	0	0	NA	5	0	0	0	NA	NA	NA	NA	NA	NA	NA	NA	0
79	1	41	99	95	0	1	4	1	1	1	1	1	1	1	1	1	1	1	NA	1	Naloxone	12	0	0	0	0	NA	5	0	0	0	NA	NA	NA	NA	NA	NA	NA	NA	0
80	1	83	2	ND	1	1	4	1	1	1	1	1	1	1	1	1	1	1	NA	0	Dafalgan	1	2	1	2	1	1	NA	0	0	0	0	0	0	0	0	0	0	0	0
80	1	83	2	ND	1	1	4	1	1	1	1	1	1	1	1	1	1	1	NA	0	Calciparine	12	1	1	1	1	3	NA	0	0	0	0	0	0	0	0	0	0	0	0
80	1	83	2	ND	1	1	4	1	1	1	1	1	1	1	1	1	1	1	NA	0	Loxen	1	0	0	0	0	NA	5	0	0	0	NA	NA	NA	NA	NA	NA	NA	NA	0
80	1	83	2	ND	1	1	4	1	1	1	1	1	1	1	1	1	1	1	NA	0	bionolyte G5	1	0	0	0	0	NA	ND	0	0	0	NA	NA	NA	NA	NA	NA	NA	NA	0
80	1	83	2	ND	1	1	4	1	1	1	1	1	1	1	1	1	1	1	NA	1	Oxynormoro	1	0	0	0	0	NA	5	0	0	0	NA	NA	NA	NA	NA	NA	NA	NA	0
80	1	83	2	ND	1	1	4	1	1	1	1	1	1	1	1	1	1	1	NA	1	Movicol	3	0	0	0	0	NA	5	0	0	0	NA	NA	NA	NA	NA	NA	NA	NA	0
80	1	83	2	ND	1	1	4	1	1	1	1	1	1	1	1	1	1	1	NA	1	Naloxone	12	0	0	0	0	NA	5	0	0	0	NA	NA	NA	NA	NA	NA	NA	NA	0
80	1	83	3	ND	1	1	4	1	1	1	1	1	1	1	1	1	1	1	NA	0	Dafalgan	1	2	1	2	1	1	NA	0	0	0	0	0	0	0	0	0	0	0	0
80	1	83	3	ND	1	1	4	1	1	1	1	1	1	1	1	1	1	1	NA	0	Calciparine	12	1	1	1	1	3	NA	0	0	0	0	0	0	0	0	0	0	0	0
80	1	83	3	ND	1	1	4	1	1	1	1	1	1	1	1	1	1	1	NA	0	Sectral	1	1	1	1	1	1	NA	0	0	0	0	0	0	0	0	0	0	0	0
80	1	83	3	ND	1	1	4	1	1	1	1	1	1	1	1	1	1	1	NA	0	Discotrine	5	1	1	1	1	5	NA	0	0	0	0	0	0	0	0	0	0	0	0
80	1	83	3	ND	1	1	4	1	1	1	1	1	1	1	1	1	1	1	NA	0	Loxen LP	1	0	0	1	1	1	NA	0	0	0	NA	NA	NA	NA	0	0	0	0	0
80	1	83	3	ND	1	1	4	1	1	1	1	1	1	1	1	1	1	1	NA	0	Aprovel	1	0	0	0	0	NA	ND	0	0	0	NA	NA	NA	NA	NA	NA	NA	NA	0
80	1	83	3	ND	1	1	4	1	1	1	1	1	1	1	1	1	1	1	NA	0	Loxen	1	0	0	0	0	NA	5	0	0	0	NA	NA	NA	NA	NA	NA	NA	NA	0
80	1	83	3	ND	1	1	4	1	1	1	1	1	1	1	1	1	1	1	NA	1	Oxynormoro	1	0	0	0	0	NA	5	0	0	0	NA	NA	NA	NA	NA	NA	NA	NA	0
80	1	83	3	ND	1	1	4	1	1	1	1	1	1	1	1	1	1	1	NA	1	Movicol	3	0	0	0	0	NA	5	0	0	0	NA	NA	NA	NA	NA	NA	NA	NA	0
80	1	83	3	ND	1	1	4	1	1	1	1	1	1	1	1	1	1	1	NA	1	Naloxone	12	0	0	0	0	NA	5	0	0	0	NA	NA	NA	NA	NA	NA	NA	NA	0
81	1	81	0	45	0	1	1	1	1	1	1	1	1	1	1	1	1	1	NA	0	Dafalgan	1	0	0	2	1	1	NA	0	0	0	NA	NA	NA	NA	0	0	0	0	0
81	1	81	0	45	0	1	1	1	1	1	1	1	1	1	1	1	1	1	NA	0	Skenan LP	1	0	0	2	1	1	NA	0	0	0	NA	NA	NA	NA	0	0	0	0	0
81	1	81	1	45	0	1	1	1	1	1	1	1	1	1	1	1	1	1	NA	0	Dafalgan	1	2	1	2	1	1	NA	0	0	0	0	0	0	0	0	0	0	0	0
81	1	81	1	45	0	1	1	1	1	1	1	1	1	1	1	1	1	1	NA	0	Diffu K	1	1	1	1	1	1	NA	0	0	0	0	0	0	0	0	0	0	0	0
81	1	81	1	45	0	1	1	1	1	1	1	1	1	1	1	1	1	1	NA	0	Esidrex	1	2	1	1	1	1	NA	0	0	0	0	0	0	0	0	0	0	0	0
81	1	81	1	45	0	NA	NA	NA	NA	NA	NA	NA	NA	NA	NA	NA	NA	NA	NA	NA	Skenan LP	1	0	0	1	1	1	NA	NA	NA	NA	NA	NA	NA	NA	NA	NA	NA	NA	1
81	1	81	1	45	0	1	1	1	1	1	1	1	1	1	1	1	1	1	NA	0	Bisoce gé	1	1	1	1	1	1	NA	0	0	0	0	0	0	0	0	0	0	0	0
81	1	81	1	45	0	1	1	1	1	1	1	1	1	1	1	1	1	1	NA	0	Movicol	3	0	0	1	1	1	NA	0	0	0	NA	NA	NA	NA	0	0	0	0	0
81	1	81	1	45	0	1	1	1	1	1	1	1	1	1	1	1	1	1	NA	0	Forlax	3	0	0	1	1	1	NA	0	0	0	NA	NA	NA	NA	0	0	0	0	0
82	1	60	1	84	0	NA	NA	NA	NA	NA	NA	NA	NA	NA	NA	NA	NA	NA	NA	NA	Dafalgan	1	2	1	0	0	NA	13	NA	NA	NA	NA	NA	NA	NA	NA	NA	NA	NA	1
82	1	60	1	84	0	1	2	1	1	1	1	1	1	1	1	1	1	1	1	0	Perfalgan	12	0	0	1	1	2	NA	0	0	0	NA	NA	NA	NA	0	0	0	0	0
82	1	60	1	84	0	1	2	1	1	1	1	1	1	1	1	1	1	1	1	0	Ketoprofène	12	0	0	1	1	2	NA	0	0	0	NA	NA	NA	NA	0	0	0	0	0
82	1	60	1	84	0	1	2	1	1	1	1	1	1	1	1	1	1	1	1	0	bionolyte G5	12	0	0	1	1	2	NA	0	0	0	NA	NA	NA	NA	0	0	0	0	0
82	1	60	1	84	0	1	2	1	1	1	1	1	1	1	1	1	1	1	NA	0	Inexium	1	1	1	1	1	1	NA	0	0	0	0	0	0	0	0	0	0	0	0
82	1	60	1	84	0	1	2	1	1	1	1	1	1	1	1	1	1	1	NA	1	Morphine	12	0	0	0	0	NA	5	0	0	0	NA	NA	NA	NA	NA	NA	NA	NA	0
82	1	60	1	84	0	1	1	1	1	1	1	1	1	1	1	1	1	1	NA	1	Movicol	3	0	0	0	0	NA	5	0	0	0	NA	NA	NA	NA	NA	NA	NA	NA	0
82	1	60	1	84	0	1	2	1	1	1	1	1	1	1	1	1	1	1	NA	1	Naloxone	12	0	0	0	0	NA	5	0	0	0	NA	NA	NA	NA	NA	NA	NA	NA	0
82	1	60	2	84	0	1	2	1	1	1	1	1	1	1	1	1	1	1	1	0	Perfalgan	12	0	0	1	1	2	NA	0	0	0	NA	NA	NA	NA	0	0	0	0	0
82	1	60	2	84	0	1	2	1	1	1	1	1	1	1	1	1	1	1	1	0	Ketoprofène	12	0	0	1	1	2	NA	0	0	0	NA	NA	NA	NA	0	0	0	0	0
82	1	60	2	84	0	1	2	1	1	1	1	1	1	1	1	1	1	1	1	0	Levothyrox	1	0	0	1	1	1	NA	0	0	0	NA	NA	NA	NA	0	0	0	0	0
82	1	60	2	84	0	1	2	1	1	1	1	1	1	1	1	1	1	1	1	0	Gabapentine	1	0	0	1	1	1	NA	0	0	0	NA	NA	NA	NA	0	0	0	0	0
82	1	60	2	84	0	1	2	1	1	1	1	1	1	1	1	1	1	1	NA	1	Morphine	12	0	0	0	0	NA	5	0	0	0	NA	NA	NA	NA	NA	NA	NA	NA	0
82	1	60	2	84	0	1	1	1	1	1	1	1	1	1	1	1	1	1	NA	1	Movicol	3	0	0	0	0	NA	5	0	0	0	NA	NA	NA	NA	NA	NA	NA	NA	0
82	1	60	2	84	0	1	2	1	1	1	1	1	1	1	1	1	1	1	NA	1	Naloxone	12	0	0	0	0	NA	5	0	0	0	NA	NA	NA	NA	NA	NA	NA	NA	0
82	1	60	2	84	0	1	2	1	1	1	1	1	1	1	1	1	1	1	1	0	Dafalgan	1	2	1	2	1	1	NA	0	0	0	0	0	0	0	0	0	0	0	0
82	1	60	2	84	0	1	2	1	1	1	1	1	1	1	1	1	1	1	1	1	Oxynormoro	1	0	0	0	0	NA	5	NA	NA	NA	NA	NA	NA	NA	NA	NA	NA	NA	0
82	1	60	2	84	0	1	2	1	1	1	1	1	1	1	1	1	1	1	NA	1	Naloxone	12	0	0	0	0	NA	5	0	0	0	NA	NA	NA	NA	NA	NA	NA	NA	0
83	1	46	1	62	1	1	2	1	1	1	1	1	1	1	1	1	1	1	NA	0	Dafalgan	1	2	1	1	1	1	NA	0	0	0	0	0	0	0	0	0	0	0	0
83	1	46	1	62	1	1	2	1	1	1	1	1	1	1	1	1	1	1	NA	0	Acupan	1	1	1	1	1	1	NA	0	0	0	0	0	0	0	0	0	0	0	0
83	1	46	1	62	1	1	2	1	1	1	1	1	1	1	1	1	1	1	NA	1	Oxynormoro	1	0	0	1	1	1	NA	0	0	0	NA	NA	NA	NA	0	0	0	0	0
83	1	46	1	62	1	1	2	1	1	1	1	1	1	1	1	1	1	1	1	0	Augmentin	12	0	0	1	1	2	NA	0	0	0	NA	NA	NA	NA	0	0	0	0	0
83	1	46	1	62	1	NA	NA	NA	NA	NA	NA	NA	NA	NA	NA	NA	NA	NA	NA	NA	Ondansetron	12	0	0	1	1	2	NA	NA	NA	NA	NA	NA	NA	NA	NA	NA	NA	NA	1
83	1	46	1	62	1	1	2	1	1	1	1	1	1	1	1	1	1	1	1	0	Gentamicine	12	0	0	4	1	2	NA	0	0	0	NA	NA	NA	NA	0	0	0	0	0
83	1	46	1	62	1	1	2	1	1	1	1	1	1	1	1	1	1	1	NA	1	Movicol	3	0	0	0	0	NA	5	0	0	0	NA	NA	NA	NA	NA	NA	NA	NA	0
83	1	46	1	62	1	1	2	1	1	1	1	1	1	1	1	1	1	1	NA	1	Naloxone	12	0	0	0	0	NA	5	0	0	0	NA	NA	NA	NA	NA	NA	NA	NA	0
83	1	46	1	62	1	1	2	1	1	1	1	1	1	1	1	1	1	1	1	0	bionolyte G5	12	0	0	0	0	NA	ND	0	0	0	NA	NA	NA	NA	NA	NA	NA	NA	0
83	1	46	2	62	1	1	2	1	1	1	1	1	1	1	1	1	1	1	NA	0	Dafalgan	1	2	1	1	1	1	NA	0	0	0	0	0	0	0	0	0	0	0	0
83	1	46	2	62	1	1	2	1	1	1	1	1	1	1	1	1	1	1	NA	0	Acupan	1	1	1	0	0	NA	ND	0	0	0	0	0	0	0	NA	NA	NA	NA	0
83	1	46	2	62	1	1	2	1	1	1	1	1	1	1	1	1	1	1	1	0	Augmentin	12	0	0	1	1	2	NA	0	0	0	NA	NA	NA	NA	0	0	0	0	0
83	1	46	2	62	1	1	2	1	1	1	1	1	1	1	1	1	1	1	NA	0	Lovenox	12	0	0	1	1	3	NA	0	0	0	NA	NA	NA	NA	0	0	0	0	0
83	1	46	2	62	1	1	2	1	1	1	1	1	1	1	1	1	1	1	NA	1	Oxynormoro	1	0	0	0	0	NA	5	0	0	0	NA	NA	NA	NA	NA	NA	NA	NA	0
83	1	46	2	62	1	1	2	1	1	1	1	1	1	1	1	1	1	1	NA	1	Movicol	3	0	0	0	0	NA	5	0	0	0	NA	NA	NA	NA	NA	NA	NA	NA	0
83	1	46	2	62	1	1	2	1	1	1	1	1	1	1	1	1	1	1	NA	1	Naloxone	12	0	0	0	0	NA	5	0	0	0	NA	NA	NA	NA	NA	NA	NA	NA	0
83	1	46	2	62	1	1	2	1	1	1	1	1	1	1	1	1	1	1	1	0	Augmentin	12	0	0	1	1	2	NA	0	0	0	NA	NA	NA	NA	0	0	0	0	0
83	1	46	2	62	1	1	2	1	1	1	1	1	1	1	1	1	1	1	NA	0	Dafalgan	1	2	1	1	1	1	NA	0	0	0	0	0	0	0	0	0	0	0	0
83	1	46	2	62	1	1	2	1	1	1	1	1	1	1	1	1	1	1	NA	0	Acupan	1	1	1	0	0	NA	ND	0	0	0	0	0	0	0	NA	NA	NA	NA	0
83	1	46	2	62	1	1	2	1	1	1	1	1	1	1	1	1	1	1	NA	1	Oxynormoro	1	0	0	0	0	NA	5	0	0	0	NA	NA	NA	NA	NA	NA	NA	NA	0
83	1	46	2	62	1	1	2	1	1	1	1	1	1	1	1	1	1	1	NA	1	Naloxone	12	0	0	0	0	NA	5	0	0	0	NA	NA	NA	NA	NA	NA	NA	NA	0
84	1	24	2	ND	0	1	4	1	1	1	1	1	1	1	1	1	1	1	NA	0	Dafalgan	1	2	1	1	1	1	NA	0	0	0	0	0	0	0	0	0	0	0	0
84	1	24	2	ND	0	1	4	1	1	1	1	1	1	1	1	1	1	1	NA	0	Zamudol LP	1	1	1	0	0	NA	6	0	1	0	0	0	0	0	NA	NA	NA	NA	0
84	1	24	2	ND	0	1	4	1	1	1	1	1	1	1	1	1	1	1	NA	0	Acupan	12	1	1	0	0	NA	6	0	0	0	0	0	0	0	NA	NA	NA	NA	0
84	1	24	2	ND	0	1	4	1	1	1	1	1	1	1	1	1	1	1	NA	1	Oxynormoro	1	0	0	0	0	NA	5	0	0	0	NA	NA	NA	NA	NA	NA	NA	NA	0
84	1	24	2	ND	0	1	4	1	1	1	1	1	1	1	1	1	1	1	NA	1	Movicol	3	0	0	0	0	NA	5	0	0	0	NA	NA	NA	NA	NA	NA	NA	NA	0
84	1	24	2	ND	0	1	4	1	1	1	1	1	1	1	1	1	1	1	NA	1	Naloxone	12	0	0	0	0	NA	5	0	0	0	NA	NA	NA	NA	NA	NA	NA	NA	0
84	1	24	2	ND	0	1	4	1	1	1	1	1	1	1	1	1	1	1	NA	1	Imovane	1	0	0	0	0	NA	11	0	0	0	NA	NA	NA	NA	NA	NA	NA	NA	0
84	1	24	3	ND	0	1	4	1	1	1	1	1	1	1	1	1	1	1	NA	0	Dafalgan	1	2	1	1	1	1	NA	0	0	0	0	0	0	0	0	0	0	0	0
84	1	24	3	ND	0	1	4	1	1	1	1	1	1	1	1	1	1	1	NA	0	Zamudol LP	1	0	0	1	1	1	NA	0	1	0	NA	NA	NA	NA	0	0	0	0	0
84	1	24	3	ND	0	1	4	1	1	1	1	1	1	1	1	1	1	1	NA	0	Acupan	12	1	1	0	0	NA	ND	0	0	0	0	0	0	0	NA	NA	NA	NA	0
84	1	24	3	ND	0	1	4	1	1	1	1	1	1	1	1	1	1	1	NA	1	Oxynormoro	1	0	0	0	0	NA	5	0	0	0	NA	NA	NA	NA	NA	NA	NA	NA	0
84	1	24	3	ND	0	1	4	1	1	1	1	1	1	1	1	1	1	1	NA	1	Movicol	3	0	0	0	0	NA	5	0	0	0	NA	NA	NA	NA	NA	NA	NA	NA	0
84	1	24	3	ND	0	1	4	1	1	1	1	1	1	1	1	1	1	1	NA	1	Naloxone	12	0	0	0	0	NA	5	0	0	0	NA	NA	NA	NA	NA	NA	NA	NA	0
85	0	15	1	77	0	1	2	1	1	1	1	1	1	1	1	1	1	1	NA	0	Lovenox	12	1	1	1	1	2	NA	0	0	0	0	0	0	0	0	0	0	0	0
85	0	15	1	77	0	1	2	1	1	1	1	1	1	1	1	1	1	1	1	1	Contramal	12	1	1	0	0	NA	5	0	0	0	0	0	0	0	NA	NA	NA	NA	0
85	0	15	1	77	0	1	2	1	1	1	1	1	1	1	1	1	1	1	1	0	Perfalgan	12	0	0	1	1	2	NA	0	0	0	NA	NA	NA	NA	0	0	0	0	0
85	0	15	1	77	0	1	2	1	1	1	1	1	1	1	1	1	1	1	1	0	bionolyte G5	12	0	0	0	0	NA	ND	0	0	0	NA	NA	NA	NA	0	0	0	0	0
85	0	15	1	77	0	1	2	1	1	1	1	1	1	1	1	1	1	1	1	1	Acupan	12	0	0	0	0	NA	5	0	0	0	NA	NA	NA	NA	0	0	0	0	0
85	0	15	2	77	0	1	2	1	1	1	1	1	1	1	1	1	1	1	1	0	Perfalgan	12	0	0	1	1	2	NA	0	0	0	NA	NA	NA	NA	0	0	0	0	0
85	0	15	2	77	0	1	2	1	1	1	1	1	1	1	1	1	1	1	1	1	Contramal	12	0	0	0	0	NA	5	0	0	0	NA	NA	NA	NA	NA	NA	NA	NA	0
85	0	15	2	77	0	1	2	1	1	1	1	1	1	1	1	1	1	1	NA	0	Atarax	1	0	0	4	1	1	NA	0	0	0	NA	NA	NA	NA	0	0	0	0	0
85	0	15	2	77	0	1	2	1	1	1	1	1	1	1	1	1	1	1	1	1	Acupan	12	0	0	0	0	NA	5	0	0	0	NA	NA	NA	NA	0	0	0	0	0
85	0	15	2	77	0	1	2	1	1	1	1	1	1	1	1	1	1	1	NA	0	Dafalgan	1	0	0	2	1	1	NA	0	0	0	NA	NA	NA	NA	0	0	0	0	0
85	0	15	2	77	0	1	2	1	1	1	1	1	1	1	1	1	1	1	NA	1	Contramal LP	1	0	0	0	0	NA	5	0	0	0	NA	NA	NA	NA	NA	NA	NA	NA	0
86	0	23	1	61	0	1	2	1	1	1	1	1	1	1	1	1	1	1	1	1	Contramal	12	1	1	0	0	NA	5	0	0	0	0	0	0	0	NA	NA	NA	NA	0
86	0	23	1	61	0	1	2	1	1	1	1	1	1	1	1	1	1	1	NA	0	Calciparine	12	1	1	1	1	3	NA	0	1	0	0	0	0	0	0	0	0	0	0
86	0	23	1	61	0	1	2	1	1	1	1	1	1	1	1	1	1	1	NA	0	Dafalgan	1	2	1	0	0	NA	12	0	0	0	0	0	0	1	0	0	0	0	0
86	0	23	1	61	0	1	2	1	1	1	1	1	1	1	1	1	1	1	1	0	Acupan	12	0	0	0	0	NA	5	0	0	0	NA	NA	NA	NA	NA	NA	NA	NA	0
86	0	23	1	61	0	1	2	1	1	1	1	1	1	1	1	1	1	1	1	0	Perfalgan	12	1	1	1	1	2	NA	0	0	0	0	0	0	0	0	0	0	0	0
86	0	23	1	61	0	1	2	1	1	1	1	1	1	1	1	1	1	1	NA	0	Loxen	1	0	0	0	0	NA	ND	0	0	0	NA	NA	NA	NA	NA	NA	NA	NA	0
86	0	23	1	61	0	1	2	1	1	1	1	1	1	1	1	1	1	1	1	0	bionolyte G5	12	0	0	1	1	2	NA	0	0	0	NA	NA	NA	NA	0	0	0	0	0
86	0	23	2	61	0	1	2	1	1	1	1	1	1	1	1	1	1	1	NA	0	Dafalgan	1	2	1	2	1	1	NA	0	0	0	0	0	0	1	0	0	0	1	0
86	0	23	2	61	0	NA	NA	NA	NA	NA	NA	NA	NA	NA	NA	NA	NA	NA	NA	NA	Loxen	1	3	1	0	0	NA	13	NA	NA	NA	NA	NA	NA	NA	NA	NA	NA	NA	1
86	0	23	2	61	0	1	2	1	1	1	1	1	1	1	1	1	1	1	1	1	Contramal	12	1	1	0	0	NA	5	0	0	0	0	0	0	0	NA	NA	NA	NA	0
86	0	23	2	61	0	1	2	1	1	1	1	1	1	1	1	1	1	1	NA	0	Losartan	1	0	0	1	1	1	NA	0	0	0	NA	NA	NA	NA	0	0	0	0	0
86	0	23	2	61	0	1	2	1	1	1	1	1	1	1	1	1	1	1	1	0	Acupan	12	0	0	0	0	NA	5	0	0	0	NA	NA	NA	NA	NA	NA	NA	NA	0
86	0	23	2	61	0	1	2	1	1	1	1	1	1	1	1	1	1	1	NA	0	Calciparine	12	1	1	1	1	3	NA	0	1	0	0	0	0	0	0	0	0	0	0
86	0	23	2	61	0	1	2	1	1	1	1	1	1	1	1	1	1	1	NA	0	Dafalgan	1	2	1	2	1	1	NA	0	0	0	0	0	0	0	0	0	0	0	0
87	1	45	1	ND	0	1	1	1	1	1	1	1	1	1	1	1	1	1	NA	0	Gabapentine	1	0	0	1	1	1	NA	0	0	0	NA	NA	NA	NA	0	0	0	0	0
87	1	45	1	ND	0	1	1	1	1	1	1	1	1	1	1	1	1	1	NA	0	Atarax	1	0	0	4	1	1	NA	0	0	0	NA	NA	NA	NA	0	0	0	0	0
88	1	91	0	ND	1	1	1	1	1	1	1	1	1	1	1	1	1	1	1	1	Contramal	12	0	0	1	1	1	NA	0	0	0	NA	NA	NA	NA	0	0	0	0	0
88	1	91	0	ND	1	1	1	1	1	1	1	1	1	1	1	1	1	1	1	0	Perfalgan	12	0	0	1	1	2	NA	0	0	0	NA	NA	NA	NA	0	0	0	0	0
88	1	91	0	ND	1	1	1	1	1	1	1	1	1	1	1	1	1	1	NA	0	seretide	11	0	0	1	1	7	NA	0	0	0	NA	NA	NA	NA	0	0	0	0	0
88	1	91	0	ND	1	1	1	1	1	1	1	1	1	1	1	1	1	1	NA	0	Lyrica	1	1	1	1	1	1	NA	0	0	0	0	0	0	0	0	0	0	0	0
88	1	91	0	ND	1	1	1	1	1	1	1	1	1	1	1	1	1	1	NA	0	Flecaine	1	1	1	1	1	1	NA	0	0	0	0	0	0	0	0	0	0	0	0
88	1	91	0	ND	1	1	1	1	1	1	1	1	1	1	1	1	1	1	NA	1	Loxen LP	1	1	1	0	0	NA	5	0	0	0	0	0	0	0	NA	NA	NA	NA	0
88	1	91	0	ND	1	1	1	1	1	1	1	1	1	1	1	1	1	1	NA	0	bionolyte G5	12	0	0	1	1	2	NA	0	0	0	NA	NA	NA	NA	0	0	0	0	0
88	1	91	0	ND	1	1	1	1	1	1	1	1	1	1	1	1	1	1	NA	0	Bronchodual	11	0	0	0	0	NA	ND	0	0	0	NA	NA	NA	NA	NA	NA	NA	NA	0
88	1	91	0	ND	1	1	1	1	1	1	1	1	1	1	1	1	1	1	NA	0	Normacol	9	0	0	0	0	NA	ND	0	0	0	NA	NA	NA	NA	NA	NA	NA	NA	0
